# Supplementary material for: Using a pan-cancer atlas to investigate tumour associated macrophages as regulators of immunotherapy response
Source: Nat Commun. 2024 Jul 6;15:5665. doi: 10.1038/s41467-024-49885-8 (PMC11226649; doi:10.1038/s41467-024-49885-8)
Supplement: Supplementary file 4 — Supplementary Data 1-6 [file 41467_2024_49885_MOESM4_ESM.xlsx]

## Sheet: S. Data 1
Table detailing the sample type composition (primary, met, normal, blood) by cancer type
cancer	primary_met2	num.cell	num.sample
BC	blood	2	2
BC	metastasis	13073	20
BC	normal	4	3
BC	primary	14615	63
CRC	metastasis	5222	6
CRC	normal	2127	42
CRC	primary	27811	101
ESCA	normal	2812	11
ESCA	primary	6773	60
ESCA	NA	2207	7
GBM	primary	37698	12
HGSOC	metastasis	4291	11
HGSOC	primary	3154	11
LIHC	primary	4627	46
LUAD	effusion	2742	5
LUAD	metastasis	11457	44
LUAD	normal	46430	50
LUAD	primary	45068	101
LUAD	NA	765	2
LUNG	primary	2990	4
LUSC	metastasis	118	1
LUSC	normal	8926	7
LUSC	primary	15656	28
LYM	NA	293	3
MEL	metastasis	17097	89
MEL	primary	1970	14
MYE	NA	1156	4
NSCLC	normal	2682	2
NSCLC	primary	3479	9
OV	normal	1050	3
OV	primary	4691	5
OV	NA	3153	2
PAAD	normal	105	2
PAAD	NA	1274	6
RCC	normal	2113	6
RCC	NA	6683	6
SCLC	metastasis	346	5
SCLC	primary	198	6
SCLC	NA	380	10
SKIN_BCC	primary	3093	10
THCA	metastasis	391	2
THCA	normal	444	8
THCA	primary	6686	7
THCA	NA	2882	10
UCEC	normal	1554	8
UCEC	NA	2640	9
ccRCC	blood	235	7
ccRCC	metastasis	5652	9
ccRCC	normal	3939	19
ccRCC	primary	30418	35
pRCC	metastasis	143	1

## Sheet: S. Data 2
Table detailing the sample type composition (primary, metastasis, normal, blood) by study
study	primary_met2	num.cell	num.sample
antunes	primary	37698	12
azizi	blood	2	2
azizi	normal	4	3
azizi	primary	2093	8
becker	primary	842	5
bi	metastasis	1497	6
bi	primary	1530	2
biermann	metastasis	13049	26
braun	metastasis	2186	3
braun	normal	2773	13
braun	primary	10988	12
chan	metastasis	954	9
chan	primary	5836	22
chan	NA	1145	12
che	metastasis	5222	6
che	primary	4908	6
cheng	normal	6959	32
cheng	NA	20288	43
durante	metastasis	1003	3
durante	primary	1886	8
jerby	metastasis	340	25
jerby	primary	80	4
khaliq	primary	340	15
kim	effusion	2742	5
kim	metastasis	8388	17
kim	normal	13125	20
kim	primary	6502	15
krishna	blood	72	4
krishna	metastasis	2112	1
krishna	normal	1166	6
krishna	primary	17194	18
leader	normal	35471	29
leader	primary	25477	35
li	metastasis	2705	35
li	primary	4	2
lu	primary	2193	6
maynard	metastasis	2579	24
maynard	normal	166	3
maynard	primary	913	16
pelka	normal	1304	35
pelka	primary	18976	64
pu	metastasis	391	2
pu	primary	6686	7
qian	normal	11024	16
qian	primary	19258	34
sharma	primary	2434	40
vish	blood	163	3
vish	primary	706	3
wu	primary	5929	26
wu.lung	primary	11060	42
xu	primary	3101	5
yost_basal	primary	3093	10
zhang.breast	metastasis	13073	20
zhang.breast	primary	1755	10
zhang.eso	normal	194	4
zhang.eso	primary	6773	60
zhang.ovar	metastasis	4291	11
zhang.ovar	primary	3154	11
zheng	primary	545	4
zili	primary	6973	7

## Sheet: S. Data 3
Table detailing the number of macrophages and the number of non-macrophage cells for each study
study	num.mac.cells	num.non.mac.cells	total cells	percentage.macs
antunes	37698	250	37948	0.993412
azizi	2099	42901	45000	0.0466444
becker	842	55393	56235	0.0149729
bi	3027	29945	32972	0.0918052
biermann	13049	132538	145587	0.0896303
braun	15947	164722	180669	0.0882664
chan	7935	147137	155072	0.0511698
che	10130	112595	122725	0.0825423
cheng	27247	71159	98406	0.276884
durante	2889	170287	173176	0.0166825
jerby	420	7186	7606	0.0552196
khaliq	340	463	803	0.423412
kim	30757	208506	239263	0.128549
krishna	20544	143939	164483	0.1249
leader	60948	361929	422877	0.144127
li	2709	44688	47397	0.0571555
lu	2193	32221	34414	0.0637241
maynard	3658	19603	23261	0.157259
pelka	20280	371223	391503	0.0518004
pu	7077	68928	76005	0.0931123
qian	30282	233591	263873	0.11476
sharma	2434	131105	133539	0.0182269
vish	869	36186	37055	0.0234516
wu	5929	94135	100064	0.0592521
wu.lung	11060	79346	90406	0.122337
xu	3101	27223	30324	0.102262
yost_basal	3093	75953	79046	0.0391291
zhang.breast	14828	474662	489490	0.0302928
zhang.eso	6967	12306	19273	0.36149
zhang.ovar	7445	44341	51786	0.143765
zheng	545	14920	15465	0.0352409
zili	6973	33389	40362	0.172762

## Sheet: S. Data 4
Table detailing cluster composition by cancer type
short.label	cancer	n	total	(n/total) * 100
0_AlvMac	SKIN_BCC	1	38071	0.00262667
0_AlvMac	OV	2	38071	0.00525334
0_AlvMac	SCLC	2	38071	0.00525334
0_AlvMac	UCEC	6	38071	0.01576
0_AlvMac	MYE	9	38071	0.02364
0_AlvMac	MEL	12	38071	0.0315201
0_AlvMac	GBM	16	38071	0.0420267
0_AlvMac	PAAD	18	38071	0.0472801
0_AlvMac	ESCA	22	38071	0.0577868
0_AlvMac	LIHC	24	38071	0.0630401
0_AlvMac	RCC	24	38071	0.0630401
0_AlvMac	HGSOC	63	38071	0.16548
0_AlvMac	BC	83	38071	0.218014
0_AlvMac	THCA	120	38071	0.315201
0_AlvMac	ccRCC	228	38071	0.598881
0_AlvMac	CRC	304	38071	0.798508
0_AlvMac	NSCLC	361	38071	0.948228
0_AlvMac	LUNG	1549	38071	4.06871
0_AlvMac	LUSC	6130	38071	16.1015
0_AlvMac	LUAD	29097	38071	76.4283
1_MetM2Mac	LYM	2	36515	0.0054772
1_MetM2Mac	pRCC	2	36515	0.0054772
1_MetM2Mac	LUNG	14	36515	0.0383404
1_MetM2Mac	SKIN_BCC	36	36515	0.0985896
1_MetM2Mac	SCLC	93	36515	0.25469
1_MetM2Mac	UCEC	112	36515	0.306723
1_MetM2Mac	PAAD	229	36515	0.62714
1_MetM2Mac	MYE	249	36515	0.681912
1_MetM2Mac	NSCLC	286	36515	0.78324
1_MetM2Mac	HGSOC	340	36515	0.931124
1_MetM2Mac	THCA	407	36515	1.11461
1_MetM2Mac	LIHC	774	36515	2.11968
1_MetM2Mac	ESCA	1141	36515	3.12474
1_MetM2Mac	OV	1679	36515	4.59811
1_MetM2Mac	RCC	1963	36515	5.37587
1_MetM2Mac	LUSC	2074	36515	5.67986
1_MetM2Mac	GBM	2772	36515	7.5914
1_MetM2Mac	MEL	2943	36515	8.0597
1_MetM2Mac	BC	3164	36515	8.66493
1_MetM2Mac	CRC	4942	36515	13.5342
1_MetM2Mac	ccRCC	5052	36515	13.8354
1_MetM2Mac	LUAD	8241	36515	22.5688
2_C3Mac	pRCC	6	30628	0.0195899
2_C3Mac	LUNG	18	30628	0.0587698
2_C3Mac	SCLC	38	30628	0.124069
2_C3Mac	MYE	76	30628	0.248139
2_C3Mac	PAAD	88	30628	0.287319
2_C3Mac	UCEC	161	30628	0.525663
2_C3Mac	NSCLC	227	30628	0.741152
2_C3Mac	LIHC	340	30628	1.1101
2_C3Mac	ESCA	354	30628	1.15581
2_C3Mac	SKIN_BCC	389	30628	1.27008
2_C3Mac	HGSOC	582	30628	1.90022
2_C3Mac	LUSC	593	30628	1.93614
2_C3Mac	THCA	1141	30628	3.72535
2_C3Mac	MEL	1177	30628	3.84289
2_C3Mac	OV	1397	30628	4.56119
2_C3Mac	RCC	1660	30628	5.41988
2_C3Mac	CRC	2468	30628	8.05799
2_C3Mac	BC	2764	30628	9.02442
2_C3Mac	LUAD	3704	30628	12.0935
2_C3Mac	ccRCC	5791	30628	18.9075
2_C3Mac	GBM	7654	30628	24.9902
3_ICIMac1	MYE	3	26419	0.0113555
3_ICIMac1	pRCC	6	26419	0.0227109
3_ICIMac1	SKIN_BCC	53	26419	0.200613
3_ICIMac1	SCLC	71	26419	0.268746
3_ICIMac1	RCC	225	26419	0.85166
3_ICIMac1	PAAD	252	26419	0.953859
3_ICIMac1	THCA	276	26419	1.0447
3_ICIMac1	UCEC	284	26419	1.07498
3_ICIMac1	LIHC	339	26419	1.28317
3_ICIMac1	ESCA	552	26419	2.08941
3_ICIMac1	NSCLC	563	26419	2.13104
3_ICIMac1	HGSOC	727	26419	2.75181
3_ICIMac1	OV	862	26419	3.2628
3_ICIMac1	MEL	1741	26419	6.58995
3_ICIMac1	BC	1945	26419	7.36213
3_ICIMac1	LUSC	2037	26419	7.71036
3_ICIMac1	ccRCC	2220	26419	8.40304
3_ICIMac1	CRC	2516	26419	9.52345
3_ICIMac1	GBM	5567	26419	21.072
3_ICIMac1	LUAD	6180	26419	23.3923
4_ICIMac2	pRCC	2	23425	0.00853789
4_ICIMac2	LYM	3	23425	0.0128068
4_ICIMac2	LUNG	34	23425	0.145144
4_ICIMac2	SKIN_BCC	48	23425	0.204909
4_ICIMac2	SCLC	49	23425	0.209178
4_ICIMac2	PAAD	112	23425	0.478122
4_ICIMac2	UCEC	144	23425	0.614728
4_ICIMac2	MYE	171	23425	0.729989
4_ICIMac2	LIHC	253	23425	1.08004
4_ICIMac2	ESCA	306	23425	1.3063
4_ICIMac2	OV	319	23425	1.36179
4_ICIMac2	HGSOC	433	23425	1.84845
4_ICIMac2	NSCLC	473	23425	2.01921
4_ICIMac2	THCA	532	23425	2.27108
4_ICIMac2	MEL	761	23425	3.24867
4_ICIMac2	RCC	1052	23425	4.49093
4_ICIMac2	LUSC	1467	23425	6.26254
4_ICIMac2	BC	1933	23425	8.25187
4_ICIMac2	CRC	2493	23425	10.6425
4_ICIMac2	GBM	2560	23425	10.9285
4_ICIMac2	ccRCC	3453	23425	14.7407
4_ICIMac2	LUAD	6827	23425	29.1441
5_StressMac	SCLC	71	20409	0.347886
5_StressMac	OV	88	20409	0.431182
5_StressMac	NSCLC	95	20409	0.465481
5_StressMac	LUNG	119	20409	0.583076
5_StressMac	PAAD	164	20409	0.803567
5_StressMac	LIHC	333	20409	1.63163
5_StressMac	MEL	434	20409	2.12651
5_StressMac	HGSOC	453	20409	2.21961
5_StressMac	UCEC	524	20409	2.56749
5_StressMac	SKIN_BCC	550	20409	2.69489
5_StressMac	THCA	629	20409	3.08197
5_StressMac	LUSC	706	20409	3.45926
5_StressMac	RCC	973	20409	4.7675
5_StressMac	ESCA	1379	20409	6.75682
5_StressMac	BC	1432	20409	7.01651
5_StressMac	CRC	1957	20409	9.58891
5_StressMac	LUAD	2552	20409	12.5043
5_StressMac	GBM	3503	20409	17.164
5_StressMac	ccRCC	4447	20409	21.7894
6_SPP1AREGMac	LYM	3	19239	0.0155933
6_SPP1AREGMac	MYE	23	19239	0.119549
6_SPP1AREGMac	SCLC	68	19239	0.353449
6_SPP1AREGMac	PAAD	109	19239	0.566558
6_SPP1AREGMac	NSCLC	268	19239	1.393
6_SPP1AREGMac	MEL	306	19239	1.59052
6_SPP1AREGMac	LUNG	317	19239	1.64769
6_SPP1AREGMac	RCC	326	19239	1.69447
6_SPP1AREGMac	UCEC	392	19239	2.03753
6_SPP1AREGMac	ccRCC	457	19239	2.37538
6_SPP1AREGMac	LIHC	466	19239	2.42216
6_SPP1AREGMac	SKIN_BCC	497	19239	2.58329
6_SPP1AREGMac	THCA	551	19239	2.86397
6_SPP1AREGMac	HGSOC	562	19239	2.92115
6_SPP1AREGMac	GBM	986	19239	5.12501
6_SPP1AREGMac	LUSC	1268	19239	6.59078
6_SPP1AREGMac	ESCA	1376	19239	7.15214
6_SPP1AREGMac	OV	1446	19239	7.51598
6_SPP1AREGMac	CRC	1774	19239	9.22085
6_SPP1AREGMac	BC	1889	19239	9.8186
6_SPP1AREGMac	LUAD	6155	19239	31.9923
7_IFNMac	pRCC	3	17544	0.0170999
7_IFNMac	LYM	7	17544	0.0398997
7_IFNMac	LUNG	29	17544	0.165299
7_IFNMac	SCLC	43	17544	0.245098
7_IFNMac	SKIN_BCC	61	17544	0.347697
7_IFNMac	MYE	97	17544	0.552896
7_IFNMac	UCEC	97	17544	0.552896
7_IFNMac	LIHC	125	17544	0.712494
7_IFNMac	PAAD	148	17544	0.843593
7_IFNMac	RCC	201	17544	1.14569
7_IFNMac	NSCLC	203	17544	1.15709
7_IFNMac	HGSOC	246	17544	1.40219
7_IFNMac	OV	301	17544	1.71569
7_IFNMac	ESCA	570	17544	3.24897
7_IFNMac	ccRCC	682	17544	3.88737
7_IFNMac	THCA	833	17544	4.74806
7_IFNMac	MEL	865	17544	4.93046
7_IFNMac	LUSC	1262	17544	7.19334
7_IFNMac	BC	1968	17544	11.2175
7_IFNMac	CRC	2170	17544	12.3689
7_IFNMac	GBM	2359	17544	13.4462
7_IFNMac	LUAD	5274	17544	30.0616
8_IFNGMac	PAAD	19	16476	0.115319
8_IFNGMac	LUNG	65	16476	0.394513
8_IFNGMac	SCLC	73	16476	0.443069
8_IFNGMac	MYE	84	16476	0.509832
8_IFNGMac	HGSOC	96	16476	0.582666
8_IFNGMac	RCC	120	16476	0.728332
8_IFNGMac	UCEC	123	16476	0.74654
8_IFNGMac	OV	141	16476	0.85579
8_IFNGMac	SKIN_BCC	143	16476	0.867929
8_IFNGMac	LYM	193	16476	1.1714
8_IFNGMac	LIHC	218	16476	1.32314
8_IFNGMac	GBM	305	16476	1.85118
8_IFNGMac	THCA	307	16476	1.86332
8_IFNGMac	LUSC	628	16476	3.8116
8_IFNGMac	ESCA	699	16476	4.24253
8_IFNGMac	NSCLC	805	16476	4.88589
8_IFNGMac	MEL	1037	16476	6.294
8_IFNGMac	ccRCC	1367	16476	8.29692
8_IFNGMac	BC	1718	16476	10.4273
8_IFNGMac	CRC	2011	16476	12.2056
8_IFNGMac	LUAD	6324	16476	38.3831
9_AngioMac	LYM	15	16123	0.0930348
9_AngioMac	MYE	33	16123	0.204677
9_AngioMac	PAAD	54	16123	0.334925
9_AngioMac	LUNG	82	16123	0.50859
9_AngioMac	SCLC	126	16123	0.781492
9_AngioMac	HGSOC	210	16123	1.30249
9_AngioMac	LIHC	216	16123	1.3397
9_AngioMac	SKIN_BCC	364	16123	2.25764
9_AngioMac	THCA	373	16123	2.31347
9_AngioMac	NSCLC	401	16123	2.48713
9_AngioMac	OV	432	16123	2.6794
9_AngioMac	UCEC	591	16123	3.66557
9_AngioMac	RCC	879	16123	5.45184
9_AngioMac	LUSC	895	16123	5.55108
9_AngioMac	MEL	982	16123	6.09068
9_AngioMac	ESCA	1162	16123	7.2071
9_AngioMac	BC	1188	16123	7.36836
9_AngioMac	CRC	1376	16123	8.53439
9_AngioMac	GBM	1614	16123	10.0105
9_AngioMac	ccRCC	1694	16123	10.5067
9_AngioMac	LUAD	3436	16123	21.3112
10_InflamMac	pRCC	1	13988	0.00714898
10_InflamMac	LYM	3	13988	0.021447
10_InflamMac	LUNG	26	13988	0.185874
10_InflamMac	SCLC	29	13988	0.207321
10_InflamMac	PAAD	55	13988	0.393194
10_InflamMac	MYE	72	13988	0.514727
10_InflamMac	NSCLC	121	13988	0.865027
10_InflamMac	UCEC	144	13988	1.02945
10_InflamMac	SKIN_BCC	145	13988	1.0366
10_InflamMac	LIHC	325	13988	2.32342
10_InflamMac	RCC	436	13988	3.11696
10_InflamMac	OV	452	13988	3.23134
10_InflamMac	ESCA	469	13988	3.35287
10_InflamMac	MEL	556	13988	3.97484
10_InflamMac	LUSC	558	13988	3.98913
10_InflamMac	HGSOC	631	13988	4.51101
10_InflamMac	THCA	847	13988	6.05519
10_InflamMac	ccRCC	1000	13988	7.14898
10_InflamMac	CRC	1376	13988	9.837
10_InflamMac	BC	1666	13988	11.9102
10_InflamMac	GBM	2212	13988	15.8136
10_InflamMac	LUAD	2864	13988	20.4747
11_MetalloMac	MYE	7	13831	0.0506109
11_MetalloMac	SCLC	16	13831	0.115682
11_MetalloMac	LYM	22	13831	0.159063
11_MetalloMac	PAAD	42	13831	0.303666
11_MetalloMac	SKIN_BCC	133	13831	0.961608
11_MetalloMac	THCA	208	13831	1.50387
11_MetalloMac	RCC	259	13831	1.87261
11_MetalloMac	NSCLC	269	13831	1.94491
11_MetalloMac	UCEC	301	13831	2.17627
11_MetalloMac	LIHC	302	13831	2.1835
11_MetalloMac	LUNG	394	13831	2.84867
11_MetalloMac	OV	399	13831	2.88482
11_MetalloMac	HGSOC	556	13831	4.01996
11_MetalloMac	ESCA	564	13831	4.0778
11_MetalloMac	MEL	604	13831	4.367
11_MetalloMac	LUSC	812	13831	5.87087
11_MetalloMac	ccRCC	831	13831	6.00824
11_MetalloMac	BC	888	13831	6.42036
11_MetalloMac	GBM	1494	13831	10.8018
11_MetalloMac	CRC	1806	13831	13.0576
11_MetalloMac	LUAD	3924	13831	28.3711
12_MBMMac	LYM	1	13252	0.00754603
12_MBMMac	PAAD	13	13252	0.0980984
12_MBMMac	pRCC	20	13252	0.150921
12_MBMMac	SCLC	25	13252	0.188651
12_MBMMac	MYE	27	13252	0.203743
12_MBMMac	UCEC	31	13252	0.233927
12_MBMMac	RCC	43	13252	0.324479
12_MBMMac	SKIN_BCC	52	13252	0.392394
12_MBMMac	ESCA	84	13252	0.633867
12_MBMMac	LUNG	89	13252	0.671597
12_MBMMac	LIHC	235	13252	1.77332
12_MBMMac	HGSOC	253	13252	1.90915
12_MBMMac	NSCLC	275	13252	2.07516
12_MBMMac	OV	321	13252	2.42228
12_MBMMac	THCA	358	13252	2.70148
12_MBMMac	GBM	596	13252	4.49743
12_MBMMac	BC	657	13252	4.95774
12_MBMMac	LUSC	932	13252	7.0329
12_MBMMac	ccRCC	970	13252	7.31965
12_MBMMac	CRC	1283	13252	9.68156
12_MBMMac	LUAD	2017	13252	15.2203
12_MBMMac	MEL	4970	13252	37.5038
13_CalciumMac	pRCC	1	12300	0.00813008
13_CalciumMac	SCLC	4	12300	0.0325203
13_CalciumMac	PAAD	6	12300	0.0487805
13_CalciumMac	MYE	26	12300	0.211382
13_CalciumMac	LIHC	53	12300	0.430894
13_CalciumMac	SKIN_BCC	82	12300	0.666667
13_CalciumMac	OV	89	12300	0.723577
13_CalciumMac	LUNG	102	12300	0.829268
13_CalciumMac	UCEC	110	12300	0.894309
13_CalciumMac	RCC	193	12300	1.56911
13_CalciumMac	HGSOC	207	12300	1.68293
13_CalciumMac	ESCA	304	12300	2.47154
13_CalciumMac	MEL	370	12300	3.00813
13_CalciumMac	NSCLC	576	12300	4.68293
13_CalciumMac	GBM	596	12300	4.84553
13_CalciumMac	CRC	654	12300	5.31707
13_CalciumMac	BC	694	12300	5.64228
13_CalciumMac	THCA	893	12300	7.26016
13_CalciumMac	LUSC	1387	12300	11.2764
13_CalciumMac	ccRCC	2118	12300	17.2195
13_CalciumMac	LUAD	3835	12300	31.1789
14_ProliMac	LYM	1	11530	0.00867303
14_ProliMac	pRCC	2	11530	0.0173461
14_ProliMac	MYE	3	11530	0.0260191
14_ProliMac	PAAD	8	11530	0.0693842
14_ProliMac	SCLC	16	11530	0.138768
14_ProliMac	UCEC	42	11530	0.364267
14_ProliMac	LUNG	50	11530	0.433651
14_ProliMac	HGSOC	52	11530	0.450997
14_ProliMac	SKIN_BCC	76	11530	0.65915
14_ProliMac	RCC	91	11530	0.789245
14_ProliMac	LIHC	102	11530	0.884649
14_ProliMac	OV	245	11530	2.12489
14_ProliMac	THCA	261	11530	2.26366
14_ProliMac	MEL	276	11530	2.39376
14_ProliMac	NSCLC	281	11530	2.43712
14_ProliMac	ESCA	439	11530	3.80746
14_ProliMac	LUSC	825	11530	7.15525
14_ProliMac	BC	1130	11530	9.80052
14_ProliMac	ccRCC	1240	11530	10.7546
14_ProliMac	GBM	1339	11530	11.6132
14_ProliMac	CRC	1645	11530	14.2671
14_ProliMac	LUAD	3406	11530	29.5403
15_LYZMac	LYM	4	11090	0.0360685
15_LYZMac	pRCC	9	11090	0.0811542
15_LYZMac	PAAD	14	11090	0.12624
15_LYZMac	SCLC	16	11090	0.144274
15_LYZMac	UCEC	21	11090	0.18936
15_LYZMac	LUNG	44	11090	0.396754
15_LYZMac	OV	48	11090	0.432822
15_LYZMac	SKIN_BCC	51	11090	0.459874
15_LYZMac	MYE	59	11090	0.532011
15_LYZMac	LIHC	130	11090	1.17223
15_LYZMac	ESCA	160	11090	1.44274
15_LYZMac	RCC	166	11090	1.49684
15_LYZMac	HGSOC	195	11090	1.75834
15_LYZMac	THCA	212	11090	1.91163
15_LYZMac	MEL	411	11090	3.70604
15_LYZMac	NSCLC	449	11090	4.04869
15_LYZMac	BC	530	11090	4.77908
15_LYZMac	GBM	593	11090	5.34716
15_LYZMac	LUSC	611	11090	5.50947
15_LYZMac	CRC	1063	11090	9.58521
15_LYZMac	ccRCC	1287	11090	11.605
15_LYZMac	LUAD	5017	11090	45.239
16_ECMHomeoMac	pRCC	1	10011	0.00998901
16_ECMHomeoMac	LYM	6	10011	0.0599341
16_ECMHomeoMac	PAAD	26	10011	0.259714
16_ECMHomeoMac	MYE	30	10011	0.29967
16_ECMHomeoMac	RCC	39	10011	0.389571
16_ECMHomeoMac	SCLC	53	10011	0.529418
16_ECMHomeoMac	LIHC	104	10011	1.03886
16_ECMHomeoMac	SKIN_BCC	114	10011	1.13875
16_ECMHomeoMac	HGSOC	199	10011	1.98781
16_ECMHomeoMac	OV	205	10011	2.04775
16_ECMHomeoMac	NSCLC	212	10011	2.11767
16_ECMHomeoMac	MEL	313	10011	3.12656
16_ECMHomeoMac	THCA	341	10011	3.40625
16_ECMHomeoMac	ccRCC	542	10011	5.41404
16_ECMHomeoMac	UCEC	557	10011	5.56388
16_ECMHomeoMac	ESCA	627	10011	6.26311
16_ECMHomeoMac	GBM	777	10011	7.76146
16_ECMHomeoMac	BC	1121	10011	11.1977
16_ECMHomeoMac	LUSC	1263	10011	12.6161
16_ECMHomeoMac	CRC	1641	10011	16.392
16_ECMHomeoMac	LUAD	1840	10011	18.3798
17_IFNMac3	LYM	1	7965	0.0125549
17_IFNMac3	LUNG	4	7965	0.0502197
17_IFNMac3	pRCC	4	7965	0.0502197
17_IFNMac3	MYE	12	7965	0.150659
17_IFNMac3	NSCLC	13	7965	0.163214
17_IFNMac3	PAAD	16	7965	0.200879
17_IFNMac3	SCLC	26	7965	0.326428
17_IFNMac3	LIHC	45	7965	0.564972
17_IFNMac3	SKIN_BCC	81	7965	1.01695
17_IFNMac3	RCC	85	7965	1.06717
17_IFNMac3	UCEC	89	7965	1.11739
17_IFNMac3	OV	97	7965	1.21783
17_IFNMac3	HGSOC	192	7965	2.41055
17_IFNMac3	LUSC	208	7965	2.61142
17_IFNMac3	THCA	355	7965	4.457
17_IFNMac3	ESCA	530	7965	6.65411
17_IFNMac3	MEL	550	7965	6.90521
17_IFNMac3	ccRCC	639	7965	8.0226
17_IFNMac3	CRC	950	7965	11.9272
17_IFNMac3	BC	1051	7965	13.1952
17_IFNMac3	GBM	1194	7965	14.9906
17_IFNMac3	LUAD	1823	7965	22.8876
18_ECMMac	PAAD	2	7683	0.0260315
18_ECMMac	RCC	4	7683	0.052063
18_ECMMac	LUNG	5	7683	0.0650787
18_ECMMac	MYE	6	7683	0.0780945
18_ECMMac	SKIN_BCC	7	7683	0.0911102
18_ECMMac	SCLC	8	7683	0.104126
18_ECMMac	LIHC	18	7683	0.234283
18_ECMMac	ESCA	25	7683	0.325394
18_ECMMac	NSCLC	44	7683	0.572693
18_ECMMac	pRCC	46	7683	0.598724
18_ECMMac	GBM	83	7683	1.08031
18_ECMMac	OV	166	7683	2.16061
18_ECMMac	MEL	212	7683	2.75934
18_ECMMac	LUSC	418	7683	5.44058
18_ECMMac	THCA	503	7683	6.54692
18_ECMMac	LUAD	719	7683	9.35832
18_ECMMac	BC	921	7683	11.9875
18_ECMMac	CRC	1141	7683	14.851
18_ECMMac	HGSOC	1187	7683	15.4497
18_ECMMac	ccRCC	2168	7683	28.2181
19_ClassMono	PAAD	3	7064	0.0424689
19_ClassMono	pRCC	3	7064	0.0424689
19_ClassMono	LUNG	9	7064	0.127407
19_ClassMono	LIHC	18	7064	0.254813
19_ClassMono	RCC	20	7064	0.283126
19_ClassMono	LYM	24	7064	0.339751
19_ClassMono	SCLC	27	7064	0.38222
19_ClassMono	OV	93	7064	1.31653
19_ClassMono	NSCLC	98	7064	1.38732
19_ClassMono	SKIN_BCC	107	7064	1.51472
19_ClassMono	MEL	108	7064	1.52888
19_ClassMono	MYE	119	7064	1.6846
19_ClassMono	HGSOC	131	7064	1.85447
19_ClassMono	LUSC	153	7064	2.16591
19_ClassMono	BC	305	7064	4.31767
19_ClassMono	UCEC	420	7064	5.94564
19_ClassMono	THCA	462	7064	6.5402
19_ClassMono	CRC	529	7064	7.48867
19_ClassMono	ESCA	938	7064	13.2786
19_ClassMono	GBM	1053	7064	14.9066
19_ClassMono	ccRCC	1068	7064	15.1189
19_ClassMono	LUAD	1376	7064	19.479
20_TDoub	LYM	3	6061	0.0494968
20_TDoub	UCEC	3	6061	0.0494968
20_TDoub	LUNG	10	6061	0.164989
20_TDoub	MYE	12	6061	0.197987
20_TDoub	RCC	13	6061	0.214486
20_TDoub	ESCA	16	6061	0.263983
20_TDoub	SCLC	36	6061	0.593961
20_TDoub	pRCC	37	6061	0.61046
20_TDoub	GBM	55	6061	0.907441
20_TDoub	OV	62	6061	1.02293
20_TDoub	SKIN_BCC	77	6061	1.27042
20_TDoub	HGSOC	93	6061	1.5344
20_TDoub	LIHC	102	6061	1.68289
20_TDoub	NSCLC	111	6061	1.83138
20_TDoub	MEL	146	6061	2.40884
20_TDoub	LUSC	185	6061	3.0523
20_TDoub	BC	482	6061	7.95248
20_TDoub	THCA	688	6061	11.3513
20_TDoub	CRC	838	6061	13.8261
20_TDoub	LUAD	1369	6061	22.587
20_TDoub	ccRCC	1723	6061	28.4277
21_HemeMac	LUNG	1	2006	0.0498504
21_HemeMac	MYE	1	2006	0.0498504
21_HemeMac	PAAD	1	2006	0.0498504
21_HemeMac	SCLC	1	2006	0.0498504
21_HemeMac	RCC	4	2006	0.199402
21_HemeMac	UCEC	16	2006	0.797607
21_HemeMac	NSCLC	18	2006	0.897308
21_HemeMac	SKIN_BCC	19	2006	0.947159
21_HemeMac	HGSOC	34	2006	1.69492
21_HemeMac	OV	48	2006	2.39282
21_HemeMac	ESCA	70	2006	3.48953
21_HemeMac	THCA	89	2006	4.43669
21_HemeMac	LIHC	102	2006	5.08475
21_HemeMac	ccRCC	139	2006	6.92921
21_HemeMac	BC	147	2006	7.32802
21_HemeMac	CRC	196	2006	9.77069
21_HemeMac	LUSC	245	2006	12.2134
21_HemeMac	GBM	246	2006	12.2632
21_HemeMac	MEL	284	2006	14.1575
21_HemeMac	LUAD	345	2006	17.1984
22_IFNMac4	OV	2	1683	0.118835
22_IFNMac4	HGSOC	3	1683	0.178253
22_IFNMac4	LIHC	3	1683	0.178253
22_IFNMac4	ESCA	5	1683	0.297089
22_IFNMac4	LYM	5	1683	0.297089
22_IFNMac4	SKIN_BCC	7	1683	0.415924
22_IFNMac4	MEL	9	1683	0.534759
22_IFNMac4	NSCLC	12	1683	0.713012
22_IFNMac4	BC	17	1683	1.0101
22_IFNMac4	THCA	17	1683	1.0101
22_IFNMac4	RCC	20	1683	1.18835
22_IFNMac4	UCEC	26	1683	1.54486
22_IFNMac4	CRC	27	1683	1.60428
22_IFNMac4	LUNG	29	1683	1.72311
22_IFNMac4	SCLC	33	1683	1.96078
22_IFNMac4	MYE	37	1683	2.19846
22_IFNMac4	LUSC	43	1683	2.55496
22_IFNMac4	GBM	124	1683	7.3678
22_IFNMac4	LUAD	136	1683	8.08081
22_IFNMac4	ccRCC	1128	1683	67.0232
23_NA	BC	1	2	50
23_NA	LUAD	1	2	50

## Sheet: S. Data 5
Assessment of macrophage cluster signature performance with Ucell in an all celltype atlas. Columns show: the signature being assessed; the top hit cluster; the second best hit cluster; the cancer type being profiled; the mean Ucell score in the top hit cluster; the mean Ucell score in the second best hit cluster; the difference between these UCell scores; the mean difference between these UCell …
sig.num	clus1	clus2	cancer.type	mean.score.clus1	mean.score.clus2	score.diff	mean.score.diff	num.clusters.top	designation
5	5_StressMac	32_Epithelial cells	breast	0.761338	0.533233	0.228104	0.175656	1	gold
5	5_StressMac	14_ProliMac	colorectal	0.593301	0.395739	0.197562	0.175656	1	gold
5	5_StressMac	22_IFNMac4	lung	0.584613	0.389253	0.19536	0.175656	1	gold
5	5_StressMac	22_IFNMac4	ovarian	0.594049	0.460567	0.133483	0.175656	1	gold
5	5_StressMac	38_CD45- PAX8+ renal epithelium	renal	0.710514	0.586743	0.123771	0.175656	1	gold
21	21_HemeMac	4_ICIMac2	breast	0.568424	0.453493	0.114931	0.158858	1	gold
21	21_HemeMac	1_MetM2Mac	colorectal	0.479764	0.35452	0.125244	0.158858	1	gold
21	21_HemeMac	1_MetM2Mac	lung	0.656589	0.478054	0.178535	0.158858	1	gold
21	21_HemeMac	11_MetalloMac	ovarian	0.529925	0.330049	0.199876	0.158858	1	gold
21	21_HemeMac	1_MetM2Mac	renal	0.554888	0.379185	0.175702	0.158858	1	gold
6	6_SPP1AREGMac	39_Myeloid	breast	0.653047	0.4294	0.223647	0.130228	1	gold
6	6_SPP1AREGMac	10_InflamMac	colorectal	0.580431	0.420371	0.16006	0.130228	1	gold
6	6_SPP1AREGMac	10_InflamMac	lung	0.547805	0.474706	0.0730989	0.130228	1	gold
6	6_SPP1AREGMac	10_InflamMac	ovarian	0.46236	0.376493	0.0858672	0.130228	1	gold
6	6_SPP1AREGMac	10_InflamMac	renal	0.382303	0.273834	0.108469	0.130228	1	gold
8	8_IFNGMac	42_TAM/TCR (Ambiguos)	breast	0.527158	0.442167	0.0849912	0.118174	1	gold
8	8_IFNGMac	22_IFNMac4	colorectal	0.300486	0.205183	0.0953028	0.118174	1	gold
8	8_IFNGMac	17_IFNMac3	lung	0.415172	0.304182	0.11099	0.118174	1	gold
8	8_IFNGMac	42_TAM/TCR (Ambiguos)	ovarian	0.468769	0.399067	0.0697026	0.118174	1	gold
8	8_IFNGMac	42_TAM/TCR (Ambiguos)	renal	0.502704	0.27282	0.229884	0.118174	1	gold
3	3_ICIMac1	5_StressMac	breast	0.587249	0.571055	0.0161942	0.0485723	1	non-gold
3	3_ICIMac1	7_IFNMac	colorectal	0.492919	0.454739	0.0381797	0.0485723	1	non-gold
3	3_ICIMac1	16_ECMHomeoMac	lung	0.548109	0.486293	0.0618165	0.0485723	1	non-gold
3	3_ICIMac1	6_SPP1AREGMac	ovarian	0.530593	0.467347	0.0632458	0.0485723	1	non-gold
3	3_ICIMac1	0_AlvMac	renal	0.530909	0.467484	0.0634253	0.0485723	1	non-gold
17	42_TAM/TCR (Ambiguos)	17_IFNMac3	breast	0.8168	0.702249	0.114551	0.248915	2	gold
17	17_IFNMac3	25_CD45- ccRCC CA9+	colorectal	0.345241	0.183058	0.162183	0.248915	2	gold
17	17_IFNMac3	16_Cancer	lung	0.450517	0.153628	0.296889	0.248915	2	gold
17	17_IFNMac3	8_IFNGMac	ovarian	0.528342	0.20956	0.318782	0.248915	2	gold
17	17_IFNMac3	25_CD45- ccRCC CA9+	renal	0.554747	0.202579	0.352169	0.248915	2	gold
11	11_MetalloMac	41_Cancer	breast	0.80105	0.444089	0.356961	0.172494	2	gold
11	11_MetalloMac	25_CD45- ccRCC CA9+	colorectal	0.651822	0.426717	0.225106	0.172494	2	gold
11	11_MetalloMac	16_ECMHomeoMac	lung	0.499134	0.369722	0.129412	0.172494	2	gold
11	11_MetalloMac	16_Cancer	ovarian	0.51555	0.458994	0.0565559	0.172494	2	gold
11	32_Epithelial cells	41_Cancer	renal	0.666967	0.572533	0.0944333	0.172494	2	gold
22	39_Myeloid	4_CD14+/CD16+ Monocyte	breast	0.621333	0.397126	0.224207	0.159246	2	gold
22	22_IFNMac4	4_CD14+/CD16+ Monocyte	colorectal	0.516633	0.332823	0.183811	0.159246	2	gold
22	22_IFNMac4	4_CD14+/CD16+ Monocyte	lung	0.506594	0.40674	0.0998545	0.159246	2	gold
22	22_IFNMac4	4_CD14+/CD16+ Monocyte	ovarian	0.612	0.389282	0.222718	0.159246	2	gold
22	39_Myeloid	4_CD14+/CD16+ Monocyte	renal	0.599633	0.533995	0.0656382	0.159246	2	gold
16	6_SPP1AREGMac	16_ECMHomeoMac	breast	0.439587	0.387448	0.0521394	0.0623962	2	non-gold
16	16_ECMHomeoMac	6_SPP1AREGMac	colorectal	0.449202	0.381298	0.0679043	0.0623962	2	non-gold
16	16_ECMHomeoMac	3_ICIMac1	lung	0.452833	0.32318	0.129652	0.0623962	2	non-gold
16	16_ECMHomeoMac	6_SPP1AREGMac	ovarian	0.351541	0.323215	0.0283259	0.0623962	2	non-gold
16	16_ECMHomeoMac	6_Myeloid cells	renal	0.313055	0.279096	0.0339591	0.0623962	2	non-gold
1	1_MetM2Mac	21_HemeMac	breast	0.623087	0.531119	0.0919678	0.0562164	2	non-gold
1	1_MetM2Mac	21_HemeMac	colorectal	0.607819	0.519397	0.0884218	0.0562164	2	non-gold
1	21_HemeMac	1_MetM2Mac	lung	0.563609	0.526941	0.0366686	0.0562164	2	non-gold
1	21_HemeMac	1_MetM2Mac	ovarian	0.581519	0.521116	0.0604035	0.0562164	2	non-gold
1	21_HemeMac	1_MetM2Mac	renal	0.561871	0.558251	0.00362045	0.0562164	2	non-gold
7	42_TAM/TCR (Ambiguos)	7_IFNMac	breast	0.599333	0.547765	0.0515683	0.0540148	2	non-gold
7	7_IFNMac	6_SPP1AREGMac	colorectal	0.431314	0.402916	0.0283976	0.0540148	2	non-gold
7	7_IFNMac	17_IFNMac3	lung	0.438702	0.37407	0.0646323	0.0540148	2	non-gold
7	7_IFNMac	3_ICIMac1	ovarian	0.419288	0.326373	0.0929145	0.0540148	2	non-gold
7	7_IFNMac	3_ICIMac1	renal	0.249678	0.217116	0.0325614	0.0540148	2	non-gold
4	4_ICIMac2	21_HemeMac	breast	0.708471	0.62769	0.0807808	0.0517973	2	non-gold
4	4_ICIMac2	3_ICIMac1	colorectal	0.687186	0.598583	0.0886029	0.0517973	2	non-gold
4	21_HemeMac	4_ICIMac2	lung	0.778574	0.735815	0.0427593	0.0517973	2	non-gold
4	4_ICIMac2	21_HemeMac	ovarian	0.601814	0.596328	0.00548578	0.0517973	2	non-gold
4	4_ICIMac2	21_HemeMac	renal	0.680704	0.639346	0.0413577	0.0517973	2	non-gold
10	6_SPP1AREGMac	39_Myeloid	breast	0.530348	0.493833	0.0365152	0.0327207	2	non-gold
10	6_SPP1AREGMac	44_Myeloid	colorectal	0.510473	0.464867	0.0456061	0.0327207	2	non-gold
10	10_InflamMac	6_SPP1AREGMac	lung	0.528832	0.493378	0.0354538	0.0327207	2	non-gold
10	10_InflamMac	6_SPP1AREGMac	ovarian	0.36224	0.322721	0.0395189	0.0327207	2	non-gold
10	10_InflamMac	6_SPP1AREGMac	renal	0.22912	0.22261	0.00650938	0.0327207	2	non-gold
19	39_Myeloid	19_ClassMono	breast	0.6814	0.538063	0.143337	0.0936305	3	non-gold
19	44_Myeloid	19_ClassMono	colorectal	0.7261	0.500322	0.225778	0.0936305	3	non-gold
19	39_Myeloid	44_Myeloid	lung	0.684059	0.666861	0.0171977	0.0936305	3	non-gold
19	4_CD14+/CD16+ Monocyte	22_IFNMac4	ovarian	0.49339	0.413533	0.0798568	0.0936305	3	non-gold
19	4_CD14+/CD16+ Monocyte	39_Myeloid	renal	0.459449	0.457467	0.00198276	0.0936305	3	non-gold
18	8_Fibroblast	14_Fibroblast	breast	0.797349	0.752431	0.0449179	0.0918391	3	non-gold
18	8_Fibroblast	14_Fibroblast	colorectal	0.753298	0.684964	0.068334	0.0918391	3	non-gold
18	35_Enteric_glia	8_Fibroblast	lung	0.794511	0.767093	0.0274184	0.0918391	3	non-gold
18	14_Fibroblast	8_Fibroblast	ovarian	0.688278	0.64977	0.0385084	0.0918391	3	non-gold
18	14_Fibroblast	13_Fibroblast	renal	0.707592	0.427575	0.280017	0.0918391	3	non-gold
15	39_Myeloid	15_LYZMac	breast	0.581667	0.428052	0.153615	0.0723302	3	non-gold
15	44_Myeloid	4_CD14+/CD16+ Monocyte	colorectal	0.5287	0.427123	0.101577	0.0723302	3	non-gold
15	44_Myeloid	39_Myeloid	lung	0.537093	0.530691	0.00640237	0.0723302	3	non-gold
15	22_IFNMac4	4_CD14+/CD16+ Monocyte	ovarian	0.5045	0.486487	0.0180134	0.0723302	3	non-gold
15	39_Myeloid	4_CD14+/CD16+ Monocyte	renal	0.482233	0.40019	0.0820433	0.0723302	3	non-gold
9	6_SPP1AREGMac	9_AngioMac	breast	0.408825	0.389596	0.0192292	0.0475756	3	non-gold
9	9_AngioMac	6_SPP1AREGMac	colorectal	0.505546	0.41208	0.0934653	0.0475756	3	non-gold
9	39_Myeloid	4_CD14+/CD16+ Monocyte	lung	0.441851	0.430116	0.011735	0.0475756	3	non-gold
9	9_AngioMac	6_SPP1AREGMac	ovarian	0.418443	0.382276	0.0361667	0.0475756	3	non-gold
9	39_Myeloid	6_SPP1AREGMac	renal	0.467533	0.390252	0.0772815	0.0475756	3	non-gold
2	2_C3Mac	10_InflamMac	breast	0.624167	0.572601	0.0515665	0.0381078	3	non-gold
2	34_Myeloid	2_C3Mac	colorectal	0.479052	0.452306	0.0267461	0.0381078	3	non-gold
2	34_Myeloid	2_C3Mac	lung	0.535181	0.491607	0.0435741	0.0381078	3	non-gold
2	15_Myeloid	42_TAM/TCR (Ambiguos)	ovarian	0.573335	0.558211	0.0151243	0.0381078	3	non-gold
2	2_C3Mac	8_IFNGMac	renal	0.762549	0.709021	0.0535278	0.0381078	3	non-gold
13	25_CD45- ccRCC CA9+	42_TAM/TCR (Ambiguos)	breast	0.603348	0.496167	0.107181	0.0751285	4	non-gold
13	13_CalciumMac	16_ECMHomeoMac	colorectal	0.621721	0.523242	0.0984791	0.0751285	4	non-gold
13	40_Myeloid	13_CalciumMac	lung	0.758158	0.724412	0.0337463	0.0751285	4	non-gold
13	13_CalciumMac	11_MetalloMac	ovarian	0.574727	0.464384	0.110343	0.0751285	4	non-gold
13	0_AlvMac	6_Myeloid cells	renal	0.591238	0.565345	0.0258928	0.0751285	4	non-gold
20	2_T_cell	31_T_cell	breast	0.53203	0.4962	0.0358304	0.05784	4	non-gold
20	2_T_cell	18_CD8A+ Proliferating	colorectal	0.566434	0.527679	0.0387552	0.05784	4	non-gold
20	18_CD8A+ Proliferating	3_CD8A+ Exhausted	lung	0.566705	0.557469	0.00923621	0.05784	4	non-gold
20	17_Cancer	3_CD8A+ Exhausted	ovarian	0.678566	0.542011	0.136555	0.05784	4	non-gold
20	3_CD8A+ Exhausted	18_CD8A+ Proliferating	renal	0.521324	0.4525	0.0688234	0.05784	4	non-gold
0	16_ECMHomeoMac	6_SPP1AREGMac	breast	0.232468	0.211766	0.020702	0.0500192	4	non-gold
0	0_AlvMac	16_ECMHomeoMac	colorectal	0.33586	0.228234	0.107626	0.0500192	4	non-gold
0	40_Myeloid	0_AlvMac	lung	0.761158	0.746772	0.0143862	0.0500192	4	non-gold
0	13_CalciumMac	11_MetalloMac	ovarian	0.239119	0.18612	0.0529997	0.0500192	4	non-gold
0	0_AlvMac	6_Myeloid cells	renal	0.40516	0.350778	0.0543819	0.0500192	4	non-gold
14	14_ProliMac	18_CD8A+ Proliferating	breast	0.648594	0.58233	0.0662643	0.0261708	4	non-gold
14	37_B_cell	14_ProliMac	colorectal	0.609814	0.570502	0.0393123	0.0261708	4	non-gold
14	29_Myeloid	14_ProliMac	lung	0.583131	0.571039	0.0120916	0.0261708	4	non-gold
14	18_CD8A+ Proliferating	14_ProliMac	ovarian	0.604542	0.597022	0.00751947	0.0261708	4	non-gold
14	18_CD8A+ Proliferating	29_Myeloid	renal	0.63245	0.626784	0.00566621	0.0261708	4	non-gold
12	12_MBMMac	4_ICIMac2	breast	0.123672	0.0944269	0.0292451	0.0148788	4	non-gold
12	21_HemeMac	13_CalciumMac	colorectal	0.0615556	0.0592193	0.00233626	0.0148788	4	non-gold
12	8_IFNGMac	21_HemeMac	lung	0.0752606	0.0732053	0.00205531	0.0148788	4	non-gold
12	41_Cancer	21_HemeMac	ovarian	0.074	0.0526519	0.0213481	0.0148788	4	non-gold
12	12_MBMMac	4_ICIMac2	renal	0.139875	0.120466	0.0194094	0.0148788	4	non-gold

## Sheet: S. Data 6
Differentially expressed markers per cluster
p_val	avg_log2FC	pct.1	pct.2	p_val_adj	cluster	gene	order
0	-5.16175	0.065	0.484	0	0	SPP1	1
0	3.79362	0.921	0.122	0	0	FABP4	2
0	-3.17006	0.166	0.401	0	0	CCL4L2	3
0	-2.7414	0.106	0.301	0	0	CCL3L3	4
0	-2.67997	0.11	0.43	0	0	RNASE1	5
0	-2.64458	0.026	0.311	0	0	SELENOP	6
0	-2.63073	0.214	0.715	0	0	RGS1	7
0	2.58266	0.926	0.166	0	0	MCEMP1	8
0	-2.54635	0.172	0.651	0	0	IER3	9
0	-2.48399	0.082	0.378	0	0	MT-ATP8	10
0	-2.4728	0.032	0.259	0	0	CCL2	11
0	2.42944	0.971	0.471	0	0	CD52	12
0	2.42138	0.721	0.078	0	0	CES1	13
0	-2.40494	0.338	0.474	0	0	IL1B	14
0	2.39028	0.959	0.309	0	0	MARCO	15
0	-2.35509	0.353	0.607	0	0	CCL3	16
0	-2.21228	0.384	0.543	0	0	CCL4	17
0	-2.15577	0.167	0.722	0	0	ZFP36L1	18
0	-2.12964	0.061	0.271	0	0	G0S2	19
0	2.06378	0.914	0.303	0	0	GCHFR	20
0	-2.00298	0.118	0.592	0	0	CEBPD	21
0	-1.99105	0.079	0.53	0	0	GPR183	22
0	1.90253	0.952	0.435	0	0	FBP1	23
0	-1.90009	0.06	0.587	0	0	MARCKS	24
0	-1.89995	0.148	0.59	0	0	RGS2	25
0	-1.88764	0.024	0.35	0	0	C3	26
0	-1.84111	0.162	0.54	0	0	LGMN	27
0	-1.83886	0.721	0.84	0	0	NFKBIA	28
0	-1.83715	0.494	0.765	0	0	CD14	29
0	1.8368	0.956	0.55	0	0	ALDH2	30
0	1.82896	0.698	0.111	0	0	INHBA	31
0	1.81208	0.742	0.085	0	0	PDLIM1	32
0	-1.77811	0.615	0.806	0	0	ZFP36	33
0	-1.77403	0.212	0.317	0	0	AC090498.1	34
0	-1.77066	0.182	0.474	0	0	GABARAP	35
0	-1.76344	0.664	0.703	0	0	HSPA1A	36
0	-1.76097	0.071	0.504	0	0	A2M	37
0	-1.75244	0.501	0.59	0	0	MT-ND4L	38
0	-1.74987	0.554	0.65	0	0	TIMP1	39
0	-1.73456	0.16	0.62	0	0	TMEM176B	40
3.78978e-234	-1.71529	0.279	0.343	2.42857e-229	0	IGKC	41
0	-1.69684	0.335	0.661	0	0	GADD45B	42
0	-1.69001	0.821	0.854	0	0	FOS	43
0	-1.68724	0.454	0.714	0	0	IFITM3	44
0	-1.67802	0.318	0.67	0	0	HERPUD1	45
0	-1.67665	0.496	0.742	0	0	SOD2	46
0	-1.66635	0.067	0.422	0	0	PLTP	47
0	1.64603	0.687	0.143	0	0	RETN	48
0	-1.64363	0.492	0.793	0	0	MS4A6A	49
0	-1.62461	0.17	0.507	0	0	NR4A2	50
0	-1.59363	0.361	0.634	0	0	IER2	51
0	-1.59229	0.379	0.494	0	0	HSPA1B	52
0	1.57957	0.876	0.319	0	0	TREM1	53
0	-1.57445	0.107	0.563	0	0	NINJ1	54
0	-1.55505	0.371	0.677	0	0	SGK1	55
0	-1.54605	0.017	0.327	0	0	ATP6V0C	56
0	-1.53033	0.096	0.532	0	0	FGL2	57
0	-1.53022	0.114	0.365	0	0	DUSP2	58
0	-1.5293	0.016	0.274	0	0	SLC40A1	59
0	-1.521	0.121	0.564	0	0	CSF1R	60
0	1.51871	0.46	0.058	0	0	RBP4	61
0	-1.51019	0.094	0.53	0	0	CORO1A	62
0	1.47926	0.998	0.851	0	0	S100A6	63
0	1.47857	0.992	0.776	0	0	LGALS3	64
0	1.47221	0.289	0.028	0	0	FOLR3	65
0	-1.47025	0.175	0.536	0	0	IFITM2	66
0	-1.44555	0.06	0.316	0	0	FOLR2	67
0	1.4408	0.898	0.415	0	0	LTA4H	68
0	-1.41784	0.508	0.764	0	0	PNRC1	69
0	-1.41142	0.442	0.561	0	0	DNAJB1	70
0	1.40619	0.936	0.434	0	0	RGCC	71
0	-1.40462	0.728	0.831	0	0	JUNB	72
0	1.40349	0.518	0.075	0	0	SFTPC	73
0	1.39662	0.991	0.813	0	0	TSPO	74
0	1.38049	0.994	0.826	0	0	S100A4	75
0	1.3795	0.811	0.415	0	0	SERPING1	76
0	-1.37562	0.008	0.35	0	0	STAB1	77
0	-1.36198	0.103	0.29	0	0	MT1X	78
0	-1.36111	0.279	0.524	0	0	TNFAIP3	79
0	-1.35326	0.288	0.672	0	0	FYB1	80
0	-1.33598	0.365	0.551	0	0	HMOX1	81
0	-1.33067	0.947	0.948	0	0	CTSB	82
0	-1.3271	0.101	0.476	0	0	TMEM176A	83
0	1.32549	0.995	0.889	0	0	UBB	84
0	1.3238	0.856	0.36	0	0	GLIPR2	85
0	-1.31063	0.123	0.523	0	0	HIF1A	86
0	1.30613	0.739	0.396	0	0	STXBP2	87
0	1.30355	0.948	0.658	0	0	MGST3	88
0	-1.30262	0.225	0.435	0	0	EGR1	89
0.00000000000000000000000000000000000000000000000000000000000000000000000000000000000000000000000000000000000000000000000000000000000000000000000000000000000000000000000000000000000000000000000000000000000000000000000000000000000000000000000000000000000000000000000000000000000000000000000000000864227434366771	-1.29386	0.952	0.805	0.000000000000000000000000000000000000000000000000000000000000000000000000000000000000000000000000000000000000000000000000000000000000000000000000000000000000000000000000000000000000000000000000000000000000000000000000000000000000000000000000000000000000000000000000000000000000000000000000553814224490914	0	APOE	90
0	1.29364	0.935	0.609	0	0	CD9	91
0	-1.29308	0.009	0.253	0	0	SDS	92
0	1.28711	0.691	0.184	0	0	S100A13	93
0	-1.28079	0.387	0.622	0	0	FOSB	94
0	1.27948	0.766	0.221	0	0	CYP27A1	95
0	-1.27695	0.663	0.817	0	0	BTG1	96
0	-1.27216	0.095	0.448	0	0	CALHM6	97
0	1.27166	0.969	0.526	0	0	ACP5	98
0	1.26707	0.927	0.593	0	0	GLRX	99
0	-1.26263	0.379	0.687	0	0	MAFB	100
0	1.26065	0.975	0.722	0	0	SERPINA1	101
0	-1.25671	0.079	0.38	0	0	ICAM1	102
0	-1.25626	0.097	0.383	0	0	DDIT4	103
0	-1.25064	0.038	0.364	0	0	FCGR2B	104
0	-1.25044	0.101	0.377	0	0	ZNF331	105
0	1.23711	0.947	0.854	0	0	MT-ND2	106
8.99101e-189	-1.2356	0.412	0.438	5.76162e-184	0	CXCL2	107
0	-1.22684	0.992	0.975	0	0	SAT1	108
0	1.22225	0.732	0.267	0	0	CRIP1	109
0	-1.22064	0.467	0.542	0	0	CXCL8	110
0	-1.21579	0.162	0.539	0	0	LILRB4	111
0	1.21223	0.974	0.662	0	0	ALOX5AP	112
0	1.21145	0.377	0.072	0	0	RND3	113
0	-1.19693	0.193	0.453	0	0	CDKN1A	114
0	1.19673	0.64	0.124	0	0	PPARG	115
0	-1.19023	0.033	0.386	0	0	MEF2C	116
0	-1.18826	0.191	0.4	0	0	NR4A1	117
0	-1.16707	0.485	0.639	0	0	PPP1R15A	118
0	1.16081	0.594	0.124	0	0	LPL	119
0	-1.15355	0.987	0.946	0	0	GAPDH	120
0	1.15155	0.494	0.05	0	0	PCOLCE2	121
0	-1.14506	0.406	0.597	0	0	MIF	122
0	-1.14083	0.249	0.45	0	0	ATF3	123
0	1.1367	0.534	0.056	0	0	PHLDA3	124
0	-1.13294	0.495	0.685	0	0	ZFP36L2	125
0	1.13152	0.385	0.041	0	0	AKR1C3	126
0	1.13132	0.711	0.251	0	0	PLAAT3	127
0	1.12259	0.494	0.056	0	0	AQP3	128
0	-1.12249	0.038	0.329	0	0	ARL4C	129
0	-1.1163	0.066	0.418	0	0	TNFRSF1B	130
0	-1.11129	0.153	0.419	0	0	CREM	131
0	-1.11114	0.461	0.719	0	0	RGS10	132
0	1.10827	0.295	0.042	0	0	IGFBP2	133
0	-1.09981	0.063	0.375	0	0	ABCA1	134
0	1.09012	0.448	0.018	0	0	GPD1	135
0	1.08298	0.851	0.462	0	0	CSTA	136
0	-1.08249	0.209	0.547	0	0	RNASE6	137
0	1.08186	0.973	0.745	0	0	ANXA1	138
0	-1.08032	0.333	0.576	0	0	CXCR4	139
0	1.07854	0.499	0.137	0	0	MGST1	140
0	1.07328	0.979	0.725	0	0	TXN	141
0	-1.07259	0.712	0.8	0	0	RNASET2	142
0	-1.05955	0.093	0.363	0	0	GPR34	143
0	1.05505	0.96	0.699	0	0	NOP10	144
0	1.05311	0.453	0.038	0	0	FHL1	145
0	-1.05296	0.146	0.453	0	0	RASSF4	146
0	-1.05279	0.1	0.357	0	0	SLC1A3	147
0	1.05113	0.343	0.046	0	0	DEFB1	148
0	-1.0433	0.079	0.281	0	0	NME2	149
0	-1.04218	0.484	0.565	0	0	CD83	150
0	-1.03624	0.734	0.73	0	0	PLAUR	151
0	1.0337	0.254	0.027	0	0	HP	152
0	1.03328	0.437	0.047	0	0	RP11-598F7.3	153
0	1.02715	0.964	0.714	0	0	GSTO1	154
0	1.02643	0.467	0.037	0	0	RP5-839B4.8	155
0	-1.02612	0.057	0.352	0	0	BASP1	156
0	-1.02599	0.121	0.391	0	0	SOCS3	157
0	-1.02016	0.032	0.282	0	0	PLA2G7	158
0	-1.01462	0.146	0.446	0	0	ADAP2	159
4.70691e-202	-1.0097	0.249	0.294	3.01628e-197	0	C15orf48.1	160
0	1.00578	0.757	0.259	0	0	CCL18	161
0	1.00452	0.467	0.336	0	0	IFI27	162
0	1.00341	0.864	0.567	0	0	MSR1	163
0	-0.997323	0.097	0.419	0	0	CD84	164
0	-0.99558	0.267	0.526	0	0	REL	165
0	0.99276	0.75	0.338	0	0	BBLN.1	166
0	0.99012	0.996	0.838	0	0	S100A10	167
0	-0.979233	0.546	0.242	0	0	MTRNR2L8	168
0	-0.977926	0.323	0.53	0	0	PLEK	169
0	0.977876	0.575	0.182	0	0	PNPLA6	170
0	0.975373	0.874	0.377	0	0	MRC1	171
0	-0.972396	0.644	0.817	0	0	ITGB2	172
0	0.970592	0.544	0.203	0	0	SCD	173
0	-0.970446	0.256	0.444	0	0	NFKBIZ	174
0	-0.966613	0.048	0.27	0	0	DOCK4	175
0	-0.963896	0.457	0.562	0	0	TREM2	176
0	-0.963694	0.236	0.41	0	0	SLC2A3	177
0	0.96258	0.679	0.355	0	0	PLBD1	178
0	0.961812	0.965	0.607	0	0	FABP5	179
0	0.952366	0.994	0.77	0	0	APOC1	180
0	0.950669	0.401	0.021	0	0	MME	181
0	-0.948822	0.05	0.306	0	0	PDE4B	182
0	0.947476	0.754	0.395	0	0	LGALS3BP	183
0	-0.941274	0.974	0.944	0	0	SRGN	184
0	0.940414	0.701	0.283	0	0	PELATON	185
0	0.940051	0.418	0.043	0	0	HPGD	186
0	0.939629	0.68	0.326	0	0	DECR1	187
0	0.939189	0.478	0.135	0	0	TGM2	188
0	0.936812	0.947	0.808	0	0	RPS20	189
0	0.93457	0.391	0.05	0	0	SCGB1A1	190
0	-0.933882	0.256	0.423	0	0	CHMP1B	191
0	-0.933198	0.052	0.33	0	0	LPAR6	192
0	0.930838	0.476	0.081	0	0	PPIC	193
0	0.929503	0.992	0.841	0	0	ANXA2	194
0	-0.92924	0.924	0.875	0	0	DUSP1	195
0	0.924722	0.901	0.487	0	0	C1orf162.1	196
0	0.924594	0.827	0.405	0	0	NUPR1	197
0	-0.920732	0.432	0.529	0	0	RPL17	198
0	0.915988	0.554	0.181	0	0	RMDN3	199
0	0.915649	0.753	0.402	0	0	ALOX5	200
0	-0.915502	0.02	0.29	0	0	SERPINB9	201
0	0.915168	0.444	0.09	0	0	ACOT7	202
0	0.911841	0.886	0.567	0	0	VSIG4	203
0	0.909848	0.842	0.493	0	0	SNX10	204
0	0.908188	0.365	0.036	0	0	AGRP	205
0	-0.907758	0.481	0.621	0	0	TGFBI	206
0	0.906831	0.785	0.362	0	0	FN1	207
1.2215e-50	-0.905953	0.681	0.682	7.82764e-46	0	MT2A	208
0	-0.904567	0.357	0.616	0	0	LIMS1	209
0	0.904099	0.478	0.164	0	0	LYAR	210
0	-0.900627	0.215	0.47	0	0	LCP2	211
0	-0.898725	0.083	0.277	0	0	NR4A3	212
0	-0.897653	0.249	0.443	0	0	BTG2	213
0	-0.894347	0.036	0.303	0	0	PFKFB3	214
0	0.891561	0.537	0.15	0	0	SPN	215
0	0.888574	0.977	0.83	0	0	MYL12A	216
2.58409e-143	-0.888265	0.428	0.463	1.65593e-138	0	IFI30	217
0	-0.88715	0.075	0.294	0	0	SERPINF1	218
0	0.886096	0.562	0.184	0	0	HDDC2	219
0	-0.880716	0.381	0.597	0	0	HCLS1	220
0	0.878447	0.976	0.798	0	0	ELOB	221
0	0.877964	1	0.974	0	0	FTH1	222
0	-0.877818	0.231	0.394	0	0	FKBP5	223
0	-0.876355	0.208	0.457	0	0	CFLAR	224
0	0.874965	0.574	0.177	0	0	SEPTIN11	225
0	0.873666	0.999	0.957	0	0	S100A11	226
0	0.870797	0.957	0.964	0	0	TMSB4X	227
0	-0.870304	0.1	0.273	0	0	H4C3	228
0	-0.865829	0.948	0.896	0	0	MALAT1	229
0	-0.861376	0.885	0.919	0	0	HLA-E	230
0	-0.860585	0.106	0.383	0	0	RB1	231
0	0.858053	0.445	0.061	0	0	SVIL	232
0	-0.857007	0.063	0.357	0	0	CD48	233
0	-0.853191	0.23	0.514	0	0	AP1S2	234
0	0.852565	0.638	0.29	0	0	ARL4A	235
0	-0.850157	0.452	0.546	0	0	PLXDC2	236
0	-0.848954	0.063	0.369	0	0	CD300A	237
0	-0.843549	0.534	0.644	0	0	ID2	238
0	-0.838589	0.253	0.491	0	0	SAMSN1	239
0	-0.834515	0.472	0.309	0	0	MTRNR2L12	240
0	-0.834466	0.775	0.823	0	0	TPI1	241
0	-0.833523	0.108	0.314	0	0	PPIF	242
0	0.829641	0.922	0.583	0	0	LY6E	243
0	-0.825637	0.11	0.278	0	0	PLAU	244
0	0.823261	0.38	0.099	0	0	MIR3945HG	245
0	-0.821084	0.601	0.776	0	0	CAPZB	246
0	-0.820864	0.107	0.314	0	0	FRMD4B	247
0	-0.816664	0.104	0.279	0	0	RNASEK	248
0	0.813378	0.942	0.698	0	0	TAGLN2	249
0	-0.811523	0.121	0.392	0	0	PEA15	250
0	0.810844	0.546	0.216	0	0	RHBDD2	251
0	0.808441	0.408	0.087	0	0	TNNI2	252
0	-0.80712	0.098	0.275	0	0	VSIR.1	253
0	0.806704	0.993	0.842	0	0	C1QA	254
0	-0.804871	0.984	0.943	0	0	NPC2	255
0	0.80075	0.629	0.275	0	0	CYB5A	256
0	0.800647	0.998	0.94	0	0	MYL6	257
0	0.799653	0.472	0.232	0	0	RP11-1143G9.4	258
0	-0.799498	0.061	0.283	0	0	AOAH	259
0	0.799189	0.63	0.32	0	0	TFRC	260
0	-0.79902	0.347	0.426	0	0	HSPH1	261
0	0.780734	0.532	0.219	0	0	APIP	262
0	-0.780255	0.364	0.565	0	0	UCP2	263
0	-0.77547	0.145	0.275	0	0	DPYD	264
0	0.773635	0.799	0.529	0	0	LRPAP1	265
0	0.772144	0.385	0.052	0	0	FAM89A	266
0	-0.76663	0.179	0.453	0	0	HM13	267
0	-0.766002	0.821	0.827	0	0	KLF6	268
0	-0.765162	0.212	0.397	0	0	EIF4A3	269
0	-0.764793	0.128	0.28	0	0	CHST11	270
0	-0.758802	0.142	0.35	0	0	PMP22	271
0	0.7577	0.642	0.393	0	0	MDH1	272
0.0000000000000000000000000000000000000000000000000000000000000000000000000000000000000000000000000000000000000000000000000000000000000000000000000000000000000000000000000000000000000000000000000000000000000000000000000000000000000000000000000000000000000000000000000000000000000000000000000000000000000000000537981155273567	-0.757584	0.183	0.264	0.00000000000000000000000000000000000000000000000000000000000000000000000000000000000000000000000000000000000000000000000000000000000000000000000000000000000000000000000000000000000000000000000000000000000000000000000000000000000000000000000000000000000000000000000000000000000000000000000000000000000000344749083922407	0	KCNMA1	273
0	-0.755955	0.065	0.328	0	0	PLEKHO1	274
0	-0.752096	0.104	0.299	0	0	MAF	275
0	-0.751731	0.424	0.519	0	0	HSPD1	276
0	0.751713	0.696	0.489	0	0	LDHB	277
0	-0.75003	0.928	0.923	0	0	UBC	278
0	0.748024	0.876	0.649	0	0	RPS27L	279
0	-0.746137	0.053	0.307	0	0	TLR2	280
0	0.745064	0.316	0.089	0	0	NMB	281
0	-0.74409	0.21	0.405	0	0	APBB1IP	282
0	-0.735856	0.073	0.334	0	0	SH3KBP1	283
0	0.735022	0.869	0.484	0	0	OLR1	284
0	-0.734694	0.106	0.282	0	0	NFKB1	285
0	-0.734537	0.071	0.29	0	0	ATF5	286
0	-0.73155	0.621	0.701	0	0	FCGR2A	287
0	-0.731532	0.035	0.284	0	0	LIMD2	288
0	-0.730312	0.142	0.27	0	0	INSIG1	289
0	-0.729386	0.397	0.546	0	0	CPVL	290
0	-0.725365	0.272	0.385	0	0	CPM	291
0	-0.724302	0.787	0.824	0	0	TYMP	292
0	-0.723338	0.061	0.265	0	0	EPB41L2	293
0	0.722012	0.475	0.126	0	0	TCF7L2	294
0	0.717324	0.572	0.216	0	0	ALDH1A1	295
0	-0.717143	0.159	0.371	0	0	PTPRE	296
0	0.716256	0.76	0.54	0	0	BSG	297
0	-0.715846	0.457	0.504	0	0	C5AR1	298
0	0.71374	0.635	0.346	0	0	ECH1	299
0	-0.71192	0.189	0.364	0	0	MEF2A	300
0	0.705432	0.991	0.9	0	0	GRN	301
0	0.70185	0.493	0.203	0	0	SCCPDH	302
0	-0.700631	0.165	0.319	0	0	SLC8A1	303
0	-0.700139	0.052	0.275	0	0	TTYH3	304
0	-0.699354	0.138	0.364	0	0	AP1B1	305
4.38201e-36	-0.699216	0.851	0.779	2.80808e-31	0	JUN	306
0	-0.698752	0.325	0.505	0	0	VMP1	307
0	0.697145	1	0.989	0	0	FTL	308
0	0.696243	0.487	0.187	0	0	ABHD5	309
0	-0.695627	0.156	0.316	0	0	FOXN3	310
0	-0.692595	0.438	0.616	0	0	MGAT1	311
0	-0.692245	0.187	0.381	0	0	SMAP2	312
0	-0.691037	0.864	0.863	0	0	HSP90AB1	313
0	0.690432	0.949	0.872	0	0	MT-CO3	314
0	0.689785	0.809	0.443	0	0	ATP5MJ.1	315
0	-0.689079	0.443	0.586	0	0	ZEB2	316
0	-0.687851	0.166	0.37	0	0	FPR3	317
0	-0.686849	0.173	0.359	0	0	NPL	318
0	0.684043	0.418	0.122	0	0	OASL	319
0	-0.682465	0.043	0.251	0	0	MAN2B1	320
0	0.681629	0.925	0.704	0	0	NDUFS5	321
0	0.679014	0.359	0.072	0	0	SGMS2	322
0	-0.677253	0.077	0.293	0	0	LILRB2	323
0	-0.671725	0.304	0.423	0	0	STAT1	324
0	-0.671672	0.085	0.269	0	0	MXD1	325
0	-0.671237	0.105	0.298	0	0	BMP2K	326
0	-0.670141	0.446	0.614	0	0	MFSD1	327
0	-0.668067	0.982	0.945	0	0	H3-3B	328
0	-0.667992	0.504	0.567	0	0	CD163	329
0	0.665731	0.59	0.299	0	0	LSM6	330
0	0.664515	0.965	0.807	0	0	PSMA7	331
0	-0.663737	0.78	0.808	0	0	HSPA8	332
0	-0.663669	0.062	0.293	0	0	NAIP	333
0	-0.663178	0.277	0.479	0	0	CD4	334
0	0.661581	0.721	0.385	0	0	TRIR.1	335
0	0.660587	0.995	0.864	0	0	CSTB	336
0	0.65981	0.941	0.748	0	0	SNX3	337
0	-0.659289	0.342	0.544	0	0	IFNGR2	338
0	0.655578	0.376	0.083	0	0	GLDN	339
0	-0.654804	0.097	0.3	0	0	SORL1	340
0	-0.653135	0.129	0.299	0	0	PIM3	341
0	0.652457	0.933	0.76	0	0	RTN4	342
0	0.652449	0.307	0.033	0	0	ADTRP	343
0	-0.650713	0.031	0.258	0	0	RCSD1	344
0	0.649574	0.736	0.462	0	0	CARD16	345
0	-0.648879	0.177	0.334	0	0	ELL2	346
0	0.648609	0.477	0.176	0	0	RAB11FIP1	347
7.35353e-148	-0.648521	0.999	0.978	4.71229e-143	0	CD74	348
0	0.647791	0.629	0.325	0	0	DOK2	349
0	-0.64621	0.142	0.287	0	0	ITPR2	350
0	0.645647	0.818	0.608	0	0	HEXB	351
0	-0.644907	0.103	0.279	0	0	FNIP2	352
0	0.644563	0.588	0.299	0	0	SMIM30	353
0	0.643629	0.495	0.232	0	0	ABCG1	354
0	-0.641549	0.467	0.635	0	0	CYRIB	355
0	0.640792	0.919	0.696	0	0	GMFG	356
0	-0.63986	0.337	0.506	0	0	IFI16	357
0	0.638596	0.644	0.371	0	0	EVL	358
0	-0.636988	0.198	0.387	0	0	RAB20	359
0	0.636157	0.315	0.042	0	0	AMIGO2	360
0	-0.635887	0.518	0.641	0	0	RAB31	361
0.000000000000000000000000000000000000000000000000000000000000000000000000000000000000000000000000000000000000000000000000000000000000000000000000000000000000000000000000000000000000000000000000000000000000000000000000000000000000000000000000000000000000000000000000000000000000000000000000000000000000000020773393727859	-0.632207	0.879	0.828	0.00000000000000000000000000000000000000000000000000000000000000000000000000000000000000000000000000000000000000000000000000000000000000000000000000000000000000000000000000000000000000000000000000000000000000000000000000000000000000000000000000000000000000000000000000000000000000000000000000000000000133120061686866	0	NEAT1	362
2.35444e-10	-0.629103	0.255	0.265	1.50877e-05	0	FMNL2	363
0	-0.628823	0.457	0.646	0	0	DAZAP2	364
0	0.628677	0.946	0.848	0	0	MT-CYB	365
0	-0.628612	0.325	0.461	0	0	TBXAS1	366
0	-0.627415	0.109	0.279	0	0	MACF1	367
0	-0.627169	0.076	0.297	0	0	CSF3R	368
0	-0.625611	0.188	0.321	0	0	KDM6B	369
0	0.62457	0.778	0.56	0	0	COMT	370
0	-0.622828	0.143	0.356	0	0	IL10RA	371
0	-0.621968	0.117	0.294	0	0	MPEG1	372
0	-0.621506	0.158	0.371	0	0	MGAT4A	373
0	0.620123	0.994	0.923	0	0	CYBA	374
0	-0.6201	0.582	0.679	0	0	BST2	375
0	0.61767	0.573	0.258	0	0	MICOS13.1	376
0	0.617366	0.289	0.03	0	0	MLPH	377
0	0.617259	0.964	0.81	0	0	CTSC	378
0	0.616704	0.949	0.877	0	0	MT-CO1	379
0	0.615758	0.456	0.203	0	0	PTPMT1	380
0	-0.614756	0.897	0.905	0	0	PABPC1	381
0	-0.614333	0.296	0.452	0	0	CELF2	382
0	-0.61357	0.996	0.963	0	0	PSAP	383
0	0.612874	0.859	0.484	0	0	LMNA	384
0	0.612568	0.454	0.19	0	0	TRPV2	385
0	0.611762	0.998	0.947	0	0	OAZ1	386
0	0.608119	0.687	0.468	0	0	SNX2	387
0	-0.607019	0.392	0.549	0	0	TNFSF13B	388
0	-0.605891	0.272	0.426	0	0	IL18	389
0	-0.604994	0.074	0.283	0	0	PAK1	390
0	-0.604417	0.705	0.763	0	0	PPIB	391
0	-0.603606	0.538	0.623	0	0	TPM4	392
0	-0.602237	0.165	0.326	0	0	RALA	393
6.10279e-92	-0.601727	0.963	0.805	3.91079e-87	0	C1QC	394
0	-0.601571	0.439	0.518	0	0	EIF4A1	395
0	-0.601442	0.126	0.315	0	0	LHFPL2	396
0	-0.600404	0.273	0.431	0	0	ETS2	397
0	-0.600265	0.525	0.623	0	0	CREG1	398
0	0.599943	0.285	0.072	0	0	FPR2	399
0	0.599503	0.715	0.464	0	0	COX17	400
0	-0.598914	0.552	0.661	0	0	GRB2	401
0	0.598512	0.555	0.268	0	0	JAML	402
0	0.597409	0.541	0.298	0	0	ETHE1	403
0	0.596623	0.47	0.198	0	0	SNHG32.1	404
0	-0.594726	0.113	0.266	0	0	CKS2	405
0	0.594579	0.555	0.296	0	0	CNIH4	406
0	-0.594542	0.477	0.568	0	0	LSP1	407
0	-0.593919	0.134	0.307	0	0	POLD4	408
0	0.59332	0.504	0.294	0	0	FDX1	409
0	-0.593223	0.523	0.58	0	0	HSPA5	410
0	0.592707	0.272	0.026	0	0	CPE	411
4.63461e-35	-0.591688	0.977	0.929	2.96995e-30	0	HSP90AA1	412
0	0.591513	0.523	0.265	0	0	ADAM17	413
0	-0.586711	0.361	0.456	0	0	RNF213	414
0	0.585825	0.621	0.352	0	0	BLVRA	415
0	0.585326	0.387	0.117	0	0	ADAMTSL4	416
0	0.584547	0.668	0.42	0	0	MTPN	417
0	-0.584058	0.094	0.276	0	0	MMP14	418
0	0.583935	0.712	0.406	0	0	GYPC	419
0	0.583228	0.416	0.163	0	0	C20orf27.1	420
0	-0.583154	0.578	0.682	0	0	PDIA3	421
0	0.582078	0.714	0.479	0	0	SCP2	422
3.80296e-60	-0.581408	0.682	0.551	2.43701e-55	0	BCL2A1	423
0	0.580384	0.324	0.076	0	0	ACO1	424
0	-0.580304	0.754	0.77	0	0	MCL1	425
0	0.577264	0.749	0.51	0	0	PSMA4	426
0	-0.576103	0.356	0.521	0	0	PRRC2C	427
0.0000000000000000000000000000000000000000000000000000000000000000000000000000000000000000000000000000000000000000000000000000000000000000000000000000000000000000000000000000000000000000000000000000000000000000000000000000000000000000000000000000000000000000000000000000000000000000000000000000000132382887777312	-0.573862	0.619	0.638	0.000000000000000000000000000000000000000000000000000000000000000000000000000000000000000000000000000000000000000000000000000000000000000000000000000000000000000000000000000000000000000000000000000000000000000000000000000000000000000000000000000000000000000000000000000000000000000000000000000848336021454574	0	NAMPT	428
0	-0.572485	0.237	0.385	0	0	EPSTI1	429
0	0.571805	0.711	0.461	0	0	EVI2B	430
0	-0.571628	0.13	0.332	0	0	CMTM3	431
0	0.571072	0.994	0.922	0	0	YBX1	432
0	-0.570567	0.121	0.313	0	0	SEC14L1	433
0	-0.570561	0.848	0.841	0	0	EEF1B2	434
0	0.568934	0.512	0.257	0	0	VMO1	435
0	0.568184	0.315	0.069	0	0	S1PR4	436
0	-0.567732	0.118	0.279	0	0	SNX9	437
0	0.56715	0.522	0.27	0	0	AGPAT2	438
0	-0.566075	0.151	0.257	0	0	MT-ND6	439
0	-0.565971	0.106	0.284	0	0	PIK3R1	440
0	0.565666	0.986	0.831	0	0	C1QB	441
0	0.565193	0.778	0.558	0	0	VPS29	442
0	0.565168	0.999	0.922	0	0	VIM	443
0	-0.564	0.074	0.263	0	0	PREX1	444
0	0.561759	0.401	0.173	0	0	ANKRD28	445
0	-0.561364	0.367	0.505	0	0	ZYX	446
0	0.561177	0.588	0.352	0	0	CD151	447
0	0.560805	0.529	0.259	0	0	ATP1B1	448
0	-0.560424	0.217	0.368	0	0	MAT2A	449
0	-0.560192	0.172	0.336	0	0	CYFIP1	450
0	-0.559852	0.969	0.929	0	0	LAPTM5	451
0	0.559612	0.318	0.076	0	0	ENPP4	452
0	-0.559211	0.448	0.582	0	0	NCL	453
0	-0.55859	0.732	0.787	0	0	EEF2	454
0	0.558382	0.469	0.225	0	0	ZBTB8OS	455
0	-0.558128	0.483	0.62	0	0	CD99	456
0	-0.557908	0.093	0.287	0	0	RNF145	457
0	-0.557685	0.207	0.385	0	0	RSRP1	458
0	-0.557236	0.744	0.775	0	0	CALR	459
0	0.55711	0.449	0.209	0	0	OSCAR	460
0	-0.555972	0.118	0.329	0	0	DNPH1	461
0	-0.55537	0.378	0.546	0	0	FUS	462
0	-0.55435	0.484	0.603	0	0	WSB1	463
0	-0.554122	0.072	0.257	0	0	ENTPD1	464
0	-0.553976	0.637	0.733	0	0	RNF130	465
0	-0.55234	0.195	0.344	0	0	FNBP1	466
0	-0.551112	0.318	0.461	0	0	LYN	467
0	0.549744	0.534	0.259	0	0	PECAM1	468
0	-0.549457	0.379	0.536	0	0	CNPY3	469
0	-0.549377	0.91	0.824	0	0	RPLP0	470
0	-0.549359	0.14	0.341	0	0	IDH2	471
0	-0.547198	0.139	0.317	0	0	RAP2B	472
0	-0.547164	0.346	0.479	0	0	SNX6	473
0	0.546398	0.273	0.049	0	0	USP30-AS1	474
0	0.545787	0.426	0.186	0	0	POR	475
0	-0.545607	0.257	0.37	0	0	HMGB2	476
0	0.545246	0.578	0.329	0	0	POLR2K	477
0	-0.543453	0.191	0.349	0	0	CSF2RA	478
0	-0.542821	0.343	0.45	0	0	MAP3K8	479
0	-0.542448	0.094	0.259	0	0	KLF10	480
0	-0.541677	0.125	0.283	0	0	CSRNP1	481
0	-0.54052	0.252	0.422	0	0	PABPC4	482
0	-0.539513	0.636	0.7	0	0	PCBP2	483
0	-0.538542	0.235	0.377	0	0	GIMAP4	484
0	-0.537632	0.103	0.25	0	0	AP2A2	485
0	-0.536518	0.141	0.285	0	0	FOSL2	486
0	0.535048	0.957	0.807	0	0	NDUFA4	487
9.9355e-135	-0.532957	0.792	0.747	6.36687e-130	0	LDHA	488
0	0.532768	0.946	0.854	0	0	MT-ND1	489
0	0.532733	0.312	0.073	0	0	TBC1D10C	490
0	0.53152	0.701	0.494	0	0	LAMP2	491
0	-0.530793	0.737	0.763	0	0	FXYD5	492
0	0.529599	0.532	0.329	0	0	GCA	493
0	-0.528605	0.567	0.616	0	0	PLD3	494
0	0.527975	0.565	0.302	0	0	GPCPD1	495
0	0.527922	0.943	0.775	0	0	DYNLL1	496
0	-0.527917	0.421	0.509	0	0	AKAP13	497
0	-0.527678	0.482	0.605	0	0	P4HB	498
0	-0.527456	0.288	0.451	0	0	C3AR1	499
0	-0.527324	0.121	0.275	0	0	TNFAIP8	500
0	0.527018	0.824	0.603	0	0	PEBP1	501
0	-0.526069	0.115	0.318	0	0	PRCP	502
0	0.526046	0.909	0.705	0	0	PYCARD	503
0	-0.524058	0.163	0.334	0	0	ABI3	504
0	-0.523757	0.806	0.8	0	0	ENO1	505
0	-0.520499	0.603	0.684	0	0	PTPRC	506
0	0.519885	0.28	0.089	0	0	MTRNR2L10	507
0	-0.518071	0.399	0.511	0	0	BNIP3L	508
0	-0.517293	0.107	0.293	0	0	SWAP70	509
0	-0.51683	0.233	0.404	0	0	WIPF1	510
0	-0.516684	0.239	0.404	0	0	JAK1	511
0	0.51622	0.546	0.323	0	0	CAT	512
0	-0.516161	0.392	0.527	0	0	KCTD12	513
0	0.514757	0.43	0.187	0	0	NCEH1	514
0	-0.513352	0.074	0.259	0	0	RHBDF2	515
0	-0.513275	0.138	0.267	0	0	RNF144B	516
1.41483e-188	-0.512485	0.986	0.806	9.0665e-184	0	GPX1	517
0	0.511815	0.994	0.925	0	0	CD63	518
0	-0.511721	0.212	0.394	0	0	ARF5	519
0	0.511646	0.446	0.229	0	0	DMAC1	520
0	0.510687	0.324	0.099	0	0	SLC27A3	521
0	-0.510308	0.305	0.407	0	0	QKI	522
0	0.510174	0.977	0.869	0	0	CALM2	523
0	0.51001	0.653	0.434	0	0	VASP	524
0	0.509495	0.558	0.337	0	0	BLOC1S2	525
0	0.50926	1	0.986	0	0	B2M	526
0	-0.509243	0.229	0.38	0	0	ARL5A	527
0	-0.506042	0.105	0.297	0	0	OAZ2	528
0	-0.505868	0.112	0.256	0	0	CYTOR	529
0	-0.503702	0.234	0.371	0	0	MARCHF1	530
0	-0.502214	0.393	0.469	0	0	HNRNPU	531
0	-0.50172	0.405	0.528	0	0	PDIA6	532
8.36089e-10	-0.50155	0.804	0.726	5.35783e-05	0	CTSL	533
0	0.500105	0.834	0.615	0	0	PRR13	534
0	-0.498497	0.115	0.262	0	0	METRNL	535
0	-0.49636	0.097	0.282	0	0	ARHGAP4	536
0	-0.495752	0.094	0.258	0	0	BCAT1	537
0.000000000000000000000000000000000000000000000000000000000000000000000000000000000000000000000000000000000000000000000000000000000000000000000000000000000000000000000000000000000000000000000000000000000000000000000000000000000000000000000000000000000000715042173591001	-0.493478	0.605	0.633	0.0000000000000000000000000000000000000000000000000000000000000000000000000000000000000000000000000000000000000000000000000000000000000000000000000000000000000000000000000000000000000000000000000000000000000000000000000000000000000000000000000000000458213325680585	0	SQSTM1	538
0	0.491373	0.949	0.872	0	0	MT-CO2	539
0	0.491208	0.275	0.068	0	0	HCAR2	540
0	0.491017	0.365	0.158	0	0	KAT8	541
0	-0.4895	0.2	0.377	0	0	WAS	542
0	0.48909	0.444	0.205	0	0	BHLHE41	543
0	0.488699	0.915	0.741	0	0	ATP5MC3	544
0	0.488599	0.285	0.047	0	0	SCGB3A1	545
0	0.488521	0.981	0.841	0	0	VAMP8	546
0	0.488215	0.948	0.864	0	0	MT-ND4	547
0	-0.488116	0.078	0.256	0	0	UBAC2	548
0	0.48674	0.37	0.177	0	0	FDFT1	549
0	-0.481339	0.175	0.33	0	0	GNA13	550
0	-0.47895	0.231	0.333	0	0	ITGAX	551
0	0.478134	0.601	0.403	0	0	HSD17B11	552
1.2125e-98	-0.477931	0.672	0.647	7.76997e-94	0	RPS10	553
0	-0.477685	0.537	0.634	0	0	RHOG	554
0	-0.477454	0.157	0.318	0	0	IRF2BP2	555
0	-0.477221	0.141	0.284	0	0	NRP2	556
0	-0.477175	0.278	0.437	0	0	FLOT1	557
0	0.476872	0.592	0.368	0	0	RAB13	558
0	0.476683	0.765	0.58	0	0	TKT	559
0	-0.476104	0.625	0.697	0	0	GNAI2	560
0	0.474947	0.752	0.57	0	0	REEP5	561
0	0.474503	0.931	0.77	0	0	SPI1	562
0	0.4745	0.982	0.867	0	0	GPX4	563
0.00000000000000000000000000000000000000000000000000000000000000000000000000000000000000000000000000000000000000000000000000000000000000000000000000000000000000000000000000000000000000000000000000000000000000000000000000000000000000000000000000000000000000000000000000000000000000583067456513452	-0.473985	0.554	0.605	0.000000000000000000000000000000000000000000000000000000000000000000000000000000000000000000000000000000000000000000000000000000000000000000000000000000000000000000000000000000000000000000000000000000000000000000000000000000000000000000000000000000000000000000000000000000000373641287482951	0	RPL36A	564
0	0.473144	0.809	0.495	0	0	SLC11A1	565
0.00000000000000000000000000000000000000000000000000000000000000000000000000000000000000000000000000000000000000000000000000000000000000000000000000000000000000000000000000000000000000000000000000000000000000000000000000000000000000000000000000000000000000000000000000000000000000000000000152903214188082	-0.472523	0.18	0.255	0.0000000000000000000000000000000000000000000000000000000000000000000000000000000000000000000000000000000000000000000000000000000000000000000000000000000000000000000000000000000000000000000000000000000000000000000000000000000000000000000000000000000000000000000000000000000000000000000979834377160065	0	IFI44L	566
0	-0.471775	0.236	0.354	0	0	WTAP	567
0	-0.471512	0.33	0.463	0	0	TLN1	568
0	-0.471357	0.224	0.367	0	0	CLK1	569
0	-0.471078	0.394	0.487	0	0	NFE2L2	570
0	0.471052	0.721	0.472	0	0	CD59	571
0	-0.471031	0.219	0.365	0	0	DSE	572
0	-0.470939	0.214	0.362	0	0	TACC1	573
0	0.470695	0.283	0.075	0	0	FFAR4	574
0	0.469185	0.637	0.36	0	0	SELENOH.1	575
0	0.466737	0.549	0.347	0	0	LEPROTL1	576
0	0.466125	0.431	0.204	0	0	SMIM14	577
0	0.465181	0.566	0.347	0	0	SMCO4	578
0	-0.465132	0.221	0.327	0	0	MYO9B	579
0	-0.464579	0.464	0.556	0	0	IFNGR1	580
0	0.464298	0.795	0.626	0	0	LAMTOR1	581
0	0.46379	0.296	0.073	0	0	CLDN7	582
1.65566e-104	-0.463611	0.447	0.463	1.06098e-99	0	SLCO2B1	583
0.000000000000000000000000000000000000000000000000000000000000000000000000000000000000000000000000000000000000000000000000000000000000000000000000000000000000000000000000000000000000000000000000000000000000000000000000000000000000000000000000000000000000000000000000000000872469246391891	-0.463531	0.246	0.323	0.0000000000000000000000000000000000000000000000000000000000000000000000000000000000000000000000000000000000000000000000000000000000000000000000000000000000000000000000000000000000000000000000000000000000000000000000000000000000000000000000000000000000000000000000000559095742472852	0	IRF1	584
0	-0.462659	0.367	0.489	0	0	CD86	585
0	0.462164	0.875	0.691	0	0	LRRFIP1	586
0	0.462058	0.277	0.07	0	0	TMEM53	587
0	-0.462044	0.271	0.421	0	0	SCAMP2	588
0	-0.461247	0.786	0.804	0	0	HNRNPA1	589
0	-0.460826	0.262	0.16	0	0	THBS1	590
0.00000000000000000000000000000000000000000000000000000000000000000000000000000000000000000000000000000000000000000000000000000000000000000000000000000000000000000000000000000000000000000000000000000000000000000000000000000000000000000000000000000000000000000000000000000000000000356223012562836	-0.459693	0.8	0.778	0.000000000000000000000000000000000000000000000000000000000000000000000000000000000000000000000000000000000000000000000000000000000000000000000000000000000000000000000000000000000000000000000000000000000000000000000000000000000000000000000000000000000000000000000000000000000228274830910516	0	LITAF	591
0	-0.459403	0.176	0.33	0	0	RHOC	592
0	0.457885	0.886	0.653	0	0	TXNIP	593
0	0.456627	0.826	0.673	0	0	TMEM59	594
0	-0.456004	0.453	0.529	0	0	CALM3	595
5.77876e-220	-0.453848	0.634	0.655	3.70314e-215	0	ZFAND5	596
0	-0.452489	0.149	0.272	0	0	ZFHX3	597
0	0.452413	0.277	0.103	0	0	IL3RA	598
0	-0.451457	0.391	0.525	0	0	GLIPR1	599
0	-0.450251	0.098	0.252	0	0	TMEM51	600
0	-0.450219	0.278	0.406	0	0	PNISR	601
0	0.449617	0.96	0.845	0	0	ANXA5	602
0	-0.447205	0.182	0.341	0	0	HMGA1	603
9.6274e-18	-0.447191	0.507	0.51	6.16943e-13	0	RBPJ	604
0	-0.447143	0.25	0.385	0	0	KMT2E	605
0	0.447111	0.272	0.093	0	0	ARRDC4	606
0	0.447034	0.713	0.469	0	0	NCF2	607
0	-0.445152	0.294	0.404	0	0	ANKRD12	608
0	-0.444543	0.245	0.399	0	0	PPP1R18	609
0	-0.444498	0.363	0.455	0	0	PTTG1IP	610
0	0.444237	0.646	0.441	0	0	TMEM230	611
0	-0.443755	0.339	0.458	0	0	SFPQ	612
0	0.443108	0.623	0.35	0	0	C19orf53.1	613
0	-0.442064	0.158	0.28	0	0	RANBP2	614
0	0.441522	0.699	0.478	0	0	HNMT	615
0	-0.440631	0.253	0.376	0	0	ABHD12	616
0	0.440287	0.255	0.066	0	0	MACC1	617
0	-0.43991	0.123	0.268	0	0	DNMT1	618
0	-0.439617	0.191	0.344	0	0	GNB4	619
0	0.439531	0.38	0.193	0	0	DCTN6	620
0	0.438562	0.719	0.521	0	0	NDUFB1	621
0	0.438041	0.551	0.351	0	0	ATP6V1E1	622
0.000000000000000000000000000000000000000000000000000000000000000000000000000000000000000000000000000000000000000000000000000000000000000000000000000000000000000000000000000000000000000000000000000000000000000000000000000000000000000000000000000000000000466579674012715	-0.437276	0.186	0.258	0.0000000000000000000000000000000000000000000000000000000000000000000000000000000000000000000000000000000000000000000000000000000000000000000000000000000000000000000000000000000000000000000000000000000000000000000000000000000000000000000000000000000298993586700828	0	NRP1	623
0	0.437014	0.576	0.32	0	0	STMN1	624
0	0.436174	0.921	0.796	0	0	MYL12B	625
0	0.435895	0.56	0.345	0	0	CORO1C	626
0	-0.435296	0.161	0.258	0	0	DMXL2	627
0	0.435176	0.643	0.445	0	0	SPG21	628
0	-0.43504	0.109	0.257	0	0	LILRB1	629
0	0.433045	0.403	0.232	0	0	B3GNT5	630
0	0.430374	0.653	0.47	0	0	SFT2D1	631
0	0.429602	0.86	0.67	0	0	SAP18	632
0	0.428203	0.333	0.15	0	0	ALAS1	633
0	-0.425998	0.207	0.345	0	0	OSBPL8	634
0	0.425506	0.505	0.313	0	0	MPC1	635
0	-0.424991	0.945	0.87	0	0	RPS8	636
2.85708e-208	-0.423173	0.239	0.306	1.83088e-203	0	IQGAP2	637
0	0.42275	0.998	0.966	0	0	HLA-DRA	638
1.15766e-85	-0.422725	0.256	0.289	7.41852e-81	0	MX1	639
0	-0.422707	0.135	0.287	0	0	OTULINL	640
0	0.42204	0.648	0.363	0	0	FLNA	641
0.000000000000000000000000000000000000000000000000000000000000000000000000000000000000000000000000000000000000000000000000000000000000000000000000000000000000000000000000000000000000000000000000000000000000000000000000000000000000000000000000000000000000000000000000000000073603956243704	-0.421825	0.225	0.306	0.00000000000000000000000000000000000000000000000000000000000000000000000000000000000000000000000000000000000000000000000000000000000000000000000000000000000000000000000000000000000000000000000000000000000000000000000000000000000000000000000000000000000000000000000000471668872400904	0	ALCAM	642
0	-0.421033	0.217	0.316	0	0	GOLGA4	643
0	0.419465	0.605	0.374	0	0	DSTN	644
0	0.419037	0.399	0.19	0	0	AVPI1	645
5.15131e-09	-0.418387	0.718	0.647	0.000330106	0	TSC22D3	646
0	0.418139	0.949	0.844	0	0	RPL27A	647
0	0.417751	0.79	0.598	0	0	CIB1	648
0	-0.417567	0.997	0.966	0	0	PTMA	649
0	0.4175	0.957	0.813	0	0	SDCBP	650
0	0.416339	0.951	0.796	0	0	POMP	651
0	0.415191	0.645	0.445	0	0	PTMS	652
0	-0.414918	0.287	0.408	0	0	HAVCR2	653
0	0.414746	0.571	0.41	0	0	CD47	654
0	0.412909	0.476	0.298	0	0	MRPS15	655
0	-0.412031	0.15	0.282	0	0	CHD1	656
0	-0.41091	0.154	0.293	0	0	NFIC	657
0	0.410515	0.734	0.535	0	0	LAMTOR5	658
0	-0.410487	0.162	0.282	0	0	MYCBP2	659
0	0.40899	0.256	0.128	0	0	PLAC8	660
0	-0.408749	0.137	0.26	0	0	RIPK2	661
0	0.408684	0.997	0.953	0	0	HLA-C	662
0	-0.408219	0.309	0.417	0	0	VAMP5	663
0	-0.407711	0.314	0.397	0	0	RILPL2	664
0	0.406738	0.582	0.366	0	0	CITED2	665
0	-0.406542	0.93	0.868	0	0	RPL37	666
6.22291e-216	-0.406128	0.189	0.257	3.98777e-211	0	DAPK1	667
0	-0.405737	0.129	0.28	0	0	ADAM9	668
0	0.405116	0.518	0.361	0	0	STOM	669
0	0.404291	0.372	0.176	0	0	CLEC12A	670
0	-0.40414	0.224	0.333	0	0	OGFRL1	671
0	0.404136	0.995	0.851	0	0	LYZ	672
0	0.403644	0.747	0.584	0	0	MNDA	673
0	0.403217	0.84	0.637	0	0	NEDD8	674
0	-0.402547	0.479	0.584	0	0	HNRNPA3	675
0	-0.402353	0.189	0.303	0	0	ITSN2	676
0	0.402342	0.68	0.485	0	0	SLC7A7	677
0	0.402055	0.401	0.228	0	0	ECHDC1	678
0	-0.401895	0.098	0.26	0	0	NECTIN2	679
0	-0.401512	0.16	0.283	0	0	EPB41L3	680
0	-0.401378	0.214	0.329	0	0	B4GALT1	681
0	-0.400604	0.213	0.346	0	0	RAB32	682
0	-0.399223	0.25	0.357	0	0	MYO1F	683
0	0.397584	0.992	0.904	0	0	PFDN5	684
1.26307e-199	-0.397163	0.263	0.332	8.09397e-195	0	PARP14	685
0	0.397149	0.459	0.255	0	0	PTPN12	686
2.08062e-138	-0.397048	0.725	0.592	1.3333e-133	0	RHOB	687
0	-0.396589	0.936	0.856	0	0	RPL18	688
0	0.395909	0.606	0.414	0	0	PFDN2	689
0	-0.395884	0.113	0.257	0	0	LRRC25	690
0	-0.395429	0.3	0.426	0	0	KRTCAP2	691
0	0.395347	0.936	0.694	0	0	RPS17	692
0	0.393976	0.551	0.312	0	0	C4orf48.1	693
0	0.39373	0.93	0.769	0	0	COX7A2	694
0	0.393379	0.79	0.615	0	0	VAPA	695
0	-0.393187	0.34	0.44	0	0	ELF1	696
0	-0.392407	0.173	0.293	0	0	CEP170	697
0	-0.389613	0.247	0.35	0	0	SYK	698
0	0.389104	0.995	0.927	0	0	FCER1G	699
0	-0.388626	0.147	0.27	0	0	SLAMF8	700
0	-0.388193	0.151	0.293	0	0	ZNF385A	701
0	0.388078	0.323	0.125	0	0	UBASH3B	702
0	-0.386046	0.126	0.25	0	0	PER1	703
6.4348e-14	-0.385977	0.704	0.655	4.12355e-09	0	HSPE1	704
0	0.384253	0.518	0.296	0	0	ADGRE5	705
0	-0.383248	0.196	0.326	0	0	TNFRSF14	706
0	-0.382668	0.179	0.294	0	0	RIN3	707
0	0.382016	0.417	0.213	0	0	RAB5IF.1	708
0	-0.381496	0.454	0.522	0	0	LAIR1	709
0	0.380472	0.57	0.391	0	0	CHMP5	710
0	-0.380402	1	0.973	0	0	ACTB	711
0	-0.380326	0.153	0.25	0	0	FOXO3	712
0	-0.380016	0.495	0.581	0	0	RBM39	713
0	-0.379624	0.139	0.256	0	0	DOCK10	714
0	0.379583	0.698	0.516	0	0	DYNLRB1	715
0	0.378502	0.999	0.956	0	0	SERF2	716
0	-0.378281	0.241	0.355	0	0	PSMB10	717
0	-0.378023	0.154	0.284	0	0	PARP1	718
0	-0.377993	0.275	0.385	0	0	RPL22L1	719
0	0.377197	0.824	0.67	0	0	SEC11A	720
0	-0.376842	0.41	0.511	0	0	SET	721
0	0.376282	0.369	0.216	0	0	SPNS1	722
0	-0.376245	0.34	0.439	0	0	NAGK	723
0	0.375858	0.372	0.175	0	0	C7orf50.1	724
0	0.37573	0.384	0.224	0	0	DPH3	725
0.00000000000000000000000000000000000000000000000000000000000000000000000000000000000000000000000000000000000000000000000000000000000000000000000000000000000000000000000000000000000000000000000000000000000000000000000000000000000000000000000000000000000000000000000000000000000000000037542634529303	-0.375581	0.408	0.489	0.0000000000000000000000000000000000000000000000000000000000000000000000000000000000000000000000000000000000000000000000000000000000000000000000000000000000000000000000000000000000000000000000000000000000000000000000000000000000000000000000000000000000000000000000000000000000000240580710590679	0	SRRM2	726
0	0.375223	0.776	0.542	0	0	BLOC1S1	727
0	-0.374391	0.492	0.566	0	0	CTSA	728
0	-0.373719	0.162	0.27	0	0	AHR	729
0	0.373198	0.314	0.139	0	0	SLFN11	730
0	0.37309	0.914	0.762	0	0	LST1	731
0	0.372468	0.333	0.169	0	0	HMOX2	732
0	-0.37205	0.19	0.299	0	0	PTPN1	733
7.64502e-08	-0.371829	0.366	0.373	0.00489908	0	RBM47	734
0	0.37088	0.545	0.314	0	0	C11orf58.1	735
0	0.370867	0.768	0.599	0	0	CD164	736
0	-0.370735	0.161	0.274	0	0	SPAG9	737
0	-0.3705	0.39	0.477	0	0	WASF2	738
0	0.370327	0.335	0.178	0	0	NFU1	739
0	0.36937	0.379	0.188	0	0	FAM174C.1	740
0	0.369096	0.494	0.28	0	0	RTRAF.1	741
0	0.368231	0.502	0.325	0	0	TMED5	742
2.81463e-68	-0.368171	0.325	0.357	1.80367e-63	0	IER5	743
0	-0.366597	0.323	0.436	0	0	KDELR1	744
0	-0.366065	0.141	0.259	0	0	CYRIA	745
0	0.366018	0.285	0.125	0	0	ICAM2	746
0	-0.365838	0.166	0.272	0	0	NIPBL	747
0	0.365755	0.469	0.258	0	0	VAT1	748
1.20299e-37	-0.365086	0.923	0.837	7.70901e-33	0	RPL41	749
0	0.364161	0.516	0.345	0	0	PYURF	750
0	0.364047	0.514	0.367	0	0	PSMA3	751
0	0.363539	0.5	0.306	0	0	MYADM	752
0.00000000000000000000000000000000000000000000000000000000000000000000000000000000000000000000000000000000000000000000000000000000000000000000000000000000000000000000000000000000000000000000000000000000000000000000000000000000000000000000000000000000000000000000000000188605176650691	-0.363247	0.479	0.539	0.000000000000000000000000000000000000000000000000000000000000000000000000000000000000000000000000000000000000000000000000000000000000000000000000000000000000000000000000000000000000000000000000000000000000000000000000000000000000000000000000000000000000000000000120861969301296	0	LAP3	753
0	0.362956	0.467	0.314	0	0	EMC7	754
5.81159e-118	-0.362531	0.859	0.796	3.72418e-113	0	COTL1	755
0	-0.362463	0.298	0.392	0	0	CRTAP	756
0	-0.361318	0.935	0.84	0	0	RPS7	757
2.51046e-11	-0.361233	0.997	0.951	1.60875e-06	0	CST3	758
0	-0.360331	0.161	0.291	0	0	SNAP23	759
0	0.359739	0.568	0.377	0	0	PGD	760
2.38889e-149	-0.359715	0.323	0.375	1.53085e-144	0	PPA1	761
0	-0.358343	0.298	0.397	0	0	MPP1	762
0	0.35832	0.752	0.583	0	0	ZNF706	763
0.00000000000000000000000000000000000000000000000000000000000000000000000000000000000000000000000000000000000000000000000000000000000000000000000000000000000000000000000000000000000000000000000000000000000000000000000000000000000000000000000000000000000000000172412597011153	-0.35802	0.447	0.516	0.000000000000000000000000000000000000000000000000000000000000000000000000000000000000000000000000000000000000000000000000000000000000000000000000000000000000000000000000000000000000000000000000000000000000000000000000000000000000000000000000000000000000110485440416687	0	DNAJB6	764
0	0.357863	0.849	0.697	0	0	FKBP1A	765
0	0.357517	0.862	0.683	0	0	CXCL16	766
0	0.357403	0.466	0.308	0	0	MRPL14	767
0	-0.357149	0.202	0.331	0	0	MTHFD2	768
0	-0.356996	0.859	0.628	0	0	GPNMB	769
0	0.356573	0.958	0.826	0	0	ATP6V1F	770
0	0.356362	0.959	0.845	0	0	ATP6V0E1	771
0	-0.356296	0.267	0.373	0	0	STAT3	772
9.64309e-21	-0.355952	0.34	0.344	6.17948e-16	0	TNFAIP2	773
0	-0.355403	0.361	0.46	0	0	DDX3X	774
0	0.355389	0.306	0.153	0	0	OPN3	775
0	0.355182	0.278	0.116	0	0	CETN2	776
0	-0.355038	0.251	0.356	0	0	ARGLU1	777
0	0.354476	0.327	0.161	0	0	CD300LF	778
0	0.35417	0.558	0.391	0	0	SRI	779
0	-0.354069	0.198	0.289	0	0	VPS13C	780
0.00000000000000000000000000000000000000000000000000000000000000000000000000000000000000000000000000000000000000000000000000000000000000000000000000000000000000000000000000000000000000000000000000000000000000000000000000000000000000000000000000000000000000000000000000000000000162855761722636	-0.353757	0.535	0.605	0.000000000000000000000000000000000000000000000000000000000000000000000000000000000000000000000000000000000000000000000000000000000000000000000000000000000000000000000000000000000000000000000000000000000000000000000000000000000000000000000000000000000000000000000000000000104361229227099	0	SON	781
0	0.353513	0.562	0.427	0	0	TMBIM4	782
0.000000000000000000000000000000000000000000000000000000000000000000000000000000000000000000000000000000000000000000000000000000000000000000000000000000000000000000000000000000000000000000000000000000000000000000000000000000000000000000000000000000000000000000000000000000000000000000000000000000000550368068222767	-0.352806	0.176	0.26	0.0000000000000000000000000000000000000000000000000000000000000000000000000000000000000000000000000000000000000000000000000000000000000000000000000000000000000000000000000000000000000000000000000000000000000000000000000000000000000000000000000000000000000000000000000000000000000000000000000000352686865478513	0	KMT2C	783
0	0.35143	0.687	0.511	0	0	ERH	784
0	0.351413	0.444	0.305	0	0	CD58	785
6.23266e-236	-0.351332	0.355	0.422	3.99401e-231	0	ADA2	786
0	0.351269	0.763	0.593	0	0	PRDX5	787
0	0.350707	0.322	0.166	0	0	ANAPC15	788
0	-0.350059	0.184	0.282	0	0	DYNC1H1	789
0	-0.349958	0.894	0.823	0	0	RPS21	790
0	0.349029	0.374	0.222	0	0	CCPG1	791
0	-0.348651	0.976	0.897	0	0	AIF1	792
0	-0.348572	0.132	0.258	0	0	GNPDA1	793
1.57748e-07	-0.348465	0.997	0.943	0.0101088	0	HLA-DPA1	794
0	0.348145	0.925	0.698	0	0	CD44	795
0	-0.348003	0.49	0.582	0	0	CMTM6	796
0	0.347972	0.998	0.948	0	0	TYROBP	797
0	0.346836	0.949	0.851	0	0	RPL13A	798
0	0.346471	0.517	0.302	0	0	REX1BD.1	799
4.0556e-189	-0.346268	0.623	0.632	2.59891e-184	0	SYNGR2	800
0	0.346235	0.466	0.3	0	0	RSU1	801
0	-0.34608	0.156	0.263	0	0	TAP1	802
0.00000000000000000000000000000000000000000000000000000000000000000000000000000000000000000000000000000000000000000000000000000000000000000000000000000000000000000000000000000000000000000000000000000000000000000000000000000000000000000000000000000000000000000000000000000000000000000000000000249399881552651	-0.345762	0.245	0.335	0.00000000000000000000000000000000000000000000000000000000000000000000000000000000000000000000000000000000000000000000000000000000000000000000000000000000000000000000000000000000000000000000000000000000000000000000000000000000000000000000000000000000000000000000000000000000000000000000015982043209657	0	ATRX	803
0	-0.34558	0.926	0.853	0	0	RPL36	804
1.17758e-130	-0.345484	0.215	0.266	7.54615e-126	0	XAF1	805
0	0.344867	0.358	0.207	0	0	MPHOSPH6	806
6.99115e-168	-0.34424	0.482	0.533	4.48007e-163	0	BLVRB	807
4.26551e-174	-0.344229	0.511	0.54	2.73342e-169	0	SLC16A3	808
0	0.343922	0.293	0.136	0	0	BST1	809
0	-0.343666	0.135	0.273	0	0	EPN1	810
0	0.343134	0.402	0.246	0	0	TCEAL8	811
7.92507e-37	-0.343129	0.706	0.679	5.07854e-32	0	TUBB	812
2.8546e-139	-0.342826	0.463	0.506	1.82928e-134	0	SRSF7	813
0	0.342558	0.606	0.448	0	0	SELENOT	814
0	0.342281	0.491	0.334	0	0	FUOM	815
5.86242e-09	-0.341942	0.306	0.307	0.000375676	0	KLF2	816
0	0.34175	0.341	0.17	0	0	SORT1	817
0	-0.341578	0.144	0.262	0	0	NASP	818
0	-0.341478	0.158	0.251	0	0	MAP2K3	819
1.78549e-78	-0.340757	0.327	0.362	1.14418e-73	0	EZR	820
0	0.340454	0.675	0.502	0	0	NDUFV2	821
0	-0.340204	0.135	0.261	0	0	EMD	822
0	-0.340194	0.194	0.297	0	0	MAP3K2	823
0	-0.340168	0.217	0.343	0	0	EIF4H	824
3.541e-198	-0.339301	0.835	0.778	2.26915e-193	0	RPS26	825
0	-0.339038	0.308	0.413	0	0	SF3B1	826
4.0284e-183	-0.338906	0.237	0.304	2.58148e-178	0	GLA	827
0	0.338129	0.351	0.205	0	0	PIGP	828
0	0.338003	0.697	0.521	0	0	RHEB	829
1.89273e-90	-0.337774	0.231	0.272	1.2129e-85	0	DUSP6	830
0	-0.336994	0.68	0.701	0	0	PCBP1	831
0	0.336027	0.736	0.573	0	0	TMED10	832
0	-0.335428	0.322	0.421	0	0	TOP1	833
1.75303e-133	-0.335323	0.363	0.411	1.12337e-128	0	TUBA1C	834
0	-0.335127	0.284	0.391	0	0	TNFRSF1A	835
1.1341e-155	-0.334945	0.821	0.796	7.26755e-151	0	PKM	836
0	0.334712	0.584	0.42	0	0	RTN3	837
0	0.333691	0.732	0.542	0	0	RNF149	838
1.07303e-128	-0.333497	0.217	0.272	6.87617e-124	0	DOCK2	839
0	-0.332361	0.933	0.844	0	0	RPL7A	840
0	0.332213	0.339	0.179	0	0	TUBB6	841
0	-0.331974	0.24	0.345	0	0	PRMT2	842
2.47528e-115	-0.331115	0.403	0.454	1.58621e-110	0	MBNL1	843
0	0.330956	0.562	0.408	0	0	SNRPB2	844
0	0.330551	0.76	0.582	0	0	JPT1	845
0	0.330312	0.539	0.347	0	0	EML4	846
0	-0.330162	0.181	0.302	0	0	MAX	847
0	0.33015	0.641	0.472	0	0	CHMP2A	848
0	0.329796	0.945	0.82	0	0	RPL7	849
0	0.329277	0.281	0.14	0	0	NUS1	850
0	0.328907	0.41	0.262	0	0	TFPT	851
0	0.328374	0.501	0.363	0	0	ESD	852
0	-0.328356	0.345	0.449	0	0	TMEM123	853
0	0.326833	0.486	0.335	0	0	NAA20	854
7.21321e-196	-0.325959	0.232	0.302	4.62237e-191	0	CCNH	855
0	0.325664	0.471	0.31	0	0	NBDY	856
0	-0.32517	0.162	0.275	0	0	TMEM109	857
0	-0.3251	0.174	0.278	0	0	ME2	858
0	-0.324982	0.172	0.282	0	0	EPC1	859
0	-0.324936	0.752	0.756	0	0	CTSH	860
0	0.32441	0.299	0.166	0	0	DLD	861
0	-0.323848	0.974	0.933	0	0	ACTG1	862
0.000000000000000000000000000000000000000000000000000000000000000000000000000000000000000000000000000000000000000000000000000000000000000000000000000000000000000000000000000000000000000000000000000000000000000000000000000000000000000000000000000000000000000000000000000403633216065191	-0.323214	0.43	0.503	0.0000000000000000000000000000000000000000000000000000000000000000000000000000000000000000000000000000000000000000000000000000000000000000000000000000000000000000000000000000000000000000000000000000000000000000000000000000000000000000000000000000000000000000000000258656237518896	0	ATP6V1B2	863
4.96053e-236	-0.322874	0.368	0.45	3.17881e-231	0	DDX17	864
2.42675e-61	-0.322402	0.292	0.332	1.55511e-56	0	GNAQ	865
0.00000000000000000000000000000000000000000000000000000000000000000000000000000000000000000000000000000000000000000000000000000000000000000000000000000000000000000000000000000000000000000000000000000000000000000000000000000000000000000000000000000000000582642552402944	-0.322136	0.383	0.463	0.000000000000000000000000000000000000000000000000000000000000000000000000000000000000000000000000000000000000000000000000000000000000000000000000000000000000000000000000000000000000000000000000000000000000000000000000000000000000000000000000000000373369000430854	0	H2AZ2	866
0	-0.320843	0.249	0.354	0	0	IL13RA1	867
0	0.320674	0.322	0.194	0	0	EDEM2	868
0	0.320217	0.551	0.389	0	0	NENF	869
0	0.320062	0.771	0.614	0	0	TBCA	870
0	0.319639	0.972	0.798	0	0	MS4A7	871
7.6526e-127	-0.318892	0.719	0.723	4.90394e-122	0	PGK1	872
0	0.318802	0.271	0.109	0	0	MOB3B	873
0	0.318624	0.362	0.222	0	0	HINT2	874
4.38307e-200	-0.318459	0.207	0.278	2.80876e-195	0	ANKRD11	875
0	0.318328	0.355	0.213	0	0	PBDC1	876
0.000000000000000000000000000000000000000000000000000000000000000000000000000000000000000000000000000000000000000000000000000000000000000000000000000000000000000000000000000000000000000000000000000000000000000000000000000000000000000000000000000000000000000000214770626011602	-0.318221	0.199	0.279	0.0000000000000000000000000000000000000000000000000000000000000000000000000000000000000000000000000000000000000000000000000000000000000000000000000000000000000000000000000000000000000000000000000000000000000000000000000000000000000000000000000000000000000137629312560755	0	MANBA	877
1.15494e-239	-0.318151	0.314	0.389	7.40108e-235	0	NCOA4	878
2.62493e-141	-0.318147	0.407	0.466	1.68211e-136	0	TRA2B	879
0.000000000000000000000000000000000000000000000000000000000000000000000000000000000000000000000000000000000000000000000000000000000000000000000000000000000000000000000000000000000000000000000000000000000000000000000000000000000000000000000000000000000000117227417916284	-0.317895	0.212	0.291	0.00000000000000000000000000000000000000000000000000000000000000000000000000000000000000000000000000000000000000000000000000000000000000000000000000000000000000000000000000000000000000000000000000000000000000000000000000000000000000000000000000000000751216739491134	0	ODF3B	880
0	-0.317795	0.612	0.668	0	0	ARF1	881
0	0.317677	0.256	0.103	0	0	LIMA1	882
0	-0.317282	0.201	0.308	0	0	NUDT3	883
0.0000000000000000000000000000000000000000000000000000000000000000000000000000000000000000000000000000000000000000000000000000000000000000000000000000000000000000000000000000000000000000000000000000000000000000000000000000000000000000000000000000000000000000000000000000000000000000000000000000000902140120122715	-0.31705	0.206	0.294	0.00000000000000000000000000000000000000000000000000000000000000000000000000000000000000000000000000000000000000000000000000000000000000000000000000000000000000000000000000000000000000000000000000000000000000000000000000000000000000000000000000000000000000000000000000000000000000000000000000578109431777038	0	NABP1	884
9.67305e-51	-0.31689	0.622	0.619	6.19868e-46	0	IGSF6	885
1.79198e-93	-0.3166	0.342	0.388	1.14833e-88	0	JMJD1C	886
0	0.31655	0.769	0.614	0	0	BCAP31	887
0	0.315996	0.594	0.447	0	0	SSB	888
3.25946e-149	-0.315768	0.781	0.744	2.08873e-144	0	HLA-DMB	889
0	0.315537	0.446	0.289	0	0	STX12	890
1.37343e-153	-0.31493	0.252	0.311	8.80119e-149	0	PLAAT4	891
1.61301e-162	-0.314489	0.305	0.372	1.03365e-157	0	PICALM	892
8.75541e-141	-0.314167	0.494	0.541	5.61064e-136	0	IQGAP1	893
0	0.313971	0.341	0.196	0	0	HIGD1A	894
0	0.313293	0.367	0.228	0	0	COA6	895
0	0.313113	0.377	0.233	0	0	CHP1	896
0.00000000000000000000000000000000000000000000000000000000000000000000000000000000000000000000000000000000000000000000000000000000000000000000000000000000000000000000000000000000000000000000000000000000000000000000000000000000000000000000000000000000000000000000000000000000000000000000000000000117986101363347	-0.312422	0.274	0.366	0.00000000000000000000000000000000000000000000000000000000000000000000000000000000000000000000000000000000000000000000000000000000000000000000000000000000000000000000000000000000000000000000000000000000000000000000000000000000000000000000000000000000000000000000000000000000000000000000000007560785347566	0	KPNB1	897
0.000000000000000000000000000000000000000000000000000000000000000000000000000000000000000000000000000000000000000000000000000000000000000000000000000000000000000000000000000000000000000000000000000000000000000000000000000000000000000000000000000000000000000000000000000000258452648895575	-0.312362	0.475	0.544	0.0000000000000000000000000000000000000000000000000000000000000000000000000000000000000000000000000000000000000000000000000000000000000000000000000000000000000000000000000000000000000000000000000000000000000000000000000000000000000000000000000000000000000000000000000165621626465262	0	CLEC7A	898
0	-0.312218	0.216	0.32	0	0	GPBP1	899
0	-0.311734	0.653	0.703	0	0	HNRNPK	900
9.9264e-174	-0.311553	0.248	0.314	6.36104e-169	0	VOPP1	901
0	0.311273	0.461	0.311	0	0	GTF2H5	902
0	-0.310693	0.153	0.257	0	0	ACSL3	903
0	0.310643	0.457	0.301	0	0	CYB5R3	904
0	0.31009	0.585	0.436	0	0	NDUFB5	905
3.33616e-238	-0.310041	0.259	0.335	2.13788e-233	0	PTAFR	906
0	0.309827	0.685	0.55	0	0	ATP6V0D1	907
0	0.309653	0.561	0.399	0	0	PTPN6	908
0	0.309449	0.438	0.307	0	0	PCMT1	909
0	0.309381	0.514	0.362	0	0	SQOR	910
0	0.309151	0.427	0.28	0	0	DPY30	911
0.000000000000000000000000000000000000000000000000000000000000000000000000000000000000000000000000000000000000000000000000000000000000000000000000000000000000000000000000000000000000000000000000000000000000000000000000000000000000000000000000000000000000000000000000000000000000279980587215479	-0.309006	0.514	0.582	0.0000000000000000000000000000000000000000000000000000000000000000000000000000000000000000000000000000000000000000000000000000000000000000000000000000000000000000000000000000000000000000000000000000000000000000000000000000000000000000000000000000000000000000000000000000000179417159899423	0	GDI2	912
5.26692e-170	-0.308962	0.473	0.531	3.37515e-165	0	DEK	913
0	0.308805	0.369	0.241	0	0	QSOX1	914
0	-0.307933	0.146	0.259	0	0	GLMP	915
0	-0.307719	0.94	0.844	0	0	RPL29	916
0	-0.307534	0.243	0.357	0	0	DDOST	917
0	0.306658	0.264	0.135	0	0	ROGDI	918
0	0.305968	0.455	0.303	0	0	LPXN	919
0	0.303445	0.854	0.666	0	0	H2AZ1	920
0.000000000000000000000000000000000000000000000000000000000000000000000000000000000000000000000000000000000000000000000000000000000000000000000000000000000000000000000000000000000000000000000000000000000000000000000000000000000000000000000000000000000000000000000000000404708162007859	-0.303429	0.193	0.275	0.0000000000000000000000000000000000000000000000000000000000000000000000000000000000000000000000000000000000000000000000000000000000000000000000000000000000000000000000000000000000000000000000000000000000000000000000000000000000000000000000000000000000000000000000259345084377876	0	CCR1	921
0.000000000000000000000000000000000000000000000000000000000000000000000000000000000000000000000000000000000000000000000000000000000000000000000000000000000000000000000000000000000000000000000000000000000000000000000000000000000000000000000000000000371816163687864	-0.303265	0.216	0.292	0.0000000000000000000000000000000000000000000000000000000000000000000000000000000000000000000000000000000000000000000000000000000000000000000000000000000000000000000000000000000000000000000000000000000000000000000000000000000000000000000000000238267234014457	0	HLA-DOA	922
0	-0.302996	0.176	0.286	0	0	IFNAR1	923
5.05227e-228	-0.30245	0.309	0.391	3.23759e-223	0	ATP1A1	924
0	0.301181	0.776	0.636	0	0	TALDO1	925
0	-0.300998	0.224	0.337	0	0	SLC25A39	926
0.00000000000000000000000000000000000000000000000000000000000000000000000000000000000000000000000000000000000000000000000000000000000000000000000000000000000000000000000000000000000000000000000000000000000000000000000000000000000000000000000000000000000000000000000000000000000000000000000000000000000000020380563445692	-0.300885	0.404	0.49	0.0000000000000000000000000000000000000000000000000000000000000000000000000000000000000000000000000000000000000000000000000000000000000000000000000000000000000000000000000000000000000000000000000000000000000000000000000000000000000000000000000000000000000000000000000000000000000000000000000000000000130602726672684	0	HNRNPF	927
3.60819e-236	-0.300858	0.391	0.47	2.3122e-231	0	EIF5A	928
0	0.300853	0.281	0.127	0	0	OSBPL11	929
2.78219e-191	-0.3007	0.913	0.832	1.78288e-186	0	RPL5	930
0	-0.300346	0.195	0.298	0	0	GNPTG	931
0	-0.30022	0.174	0.273	0	0	MRPS6	932
5.33043e-139	-0.300094	0.333	0.393	3.41584e-134	0	TAOK3	933
0.00000000000000000000000000000000000000000000000000000000000000000000000000000000000000000000000000000000000000000000000000000000000000000000000000000000000000000000000000000000000000000000000000000000000000000000000000000000000000000000000000000000000000000000000000000000000000000000000000000000228021825258468	-0.2999	0.27	0.358	0.000000000000000000000000000000000000000000000000000000000000000000000000000000000000000000000000000000000000000000000000000000000000000000000000000000000000000000000000000000000000000000000000000000000000000000000000000000000000000000000000000000000000000000000000000000000000000000000000000146120946062131	0	NAPA	934
0	-0.299636	0.91	0.842	0	0	ATP5MC2	935
2.43585e-193	-0.299053	0.806	0.794	1.56094e-188	0	TPM3	936
0	0.298255	0.416	0.266	0	0	ATP6V1D	937
0	0.29808	0.748	0.605	0	0	SOD1	938
0.0000000000000000000000000000000000000000000000000000000000000000000000000000000000000000000000000000000000000000000000000000000000000000000000000000000000000000000000000000000000000000000000000000000000000000000000000000000000000000000000000000000000000138291503760642	-0.297721	0.901	0.841	0.000000000000000000000000000000000000000000000000000000000000000000000000000000000000000000000000000000000000000000000000000000000000000000000000000000000000000000000000000000000000000000000000000000000000000000000000000000000000000000000000000000000886199614398948	0	ARHGDIB	939
0	0.297231	0.421	0.253	0	0	ACER3	940
0	-0.296805	0.184	0.306	0	0	ERCC1	941
0	0.29653	0.695	0.54	0	0	NDUFB9	942
0	-0.295917	0.992	0.951	0	0	EIF1	943
1.8246e-07	-0.29556	0.881	0.791	0.0116924	0	CTSZ	944
9.66317e-240	-0.295447	0.202	0.281	6.19235e-235	0	PCM1	945
0	-0.295303	0.775	0.775	0	0	SERP1	946
1.44589e-206	-0.29466	0.319	0.397	9.26553e-202	0	PPP1CB	947
3.98497e-191	-0.294076	0.324	0.397	2.55365e-186	0	SP100	948
0	0.293886	0.882	0.745	0	0	UQCRH	949
0	0.293822	0.548	0.424	0	0	ERP44	950
0	0.29353	0.465	0.337	0	0	NDUFB6	951
0	0.293234	0.886	0.761	0	0	SH3BGRL	952
0.00000000000000000000000000000000000000000000000000000000000000000000000000000000000000000000000000000000000000000000000000000000000000000000000000000000000000000000000000000000000000000000000000000000000000000000000000000000000000000000000000000000000000000000000000000000000000000000000000000000000000372510542926759	-0.292691	0.187	0.276	0.000000000000000000000000000000000000000000000000000000000000000000000000000000000000000000000000000000000000000000000000000000000000000000000000000000000000000000000000000000000000000000000000000000000000000000000000000000000000000000000000000000000000000000000000000000000000000000000000000000000238712206118326	0	ZNF106	953
0	0.292664	0.396	0.25	0	0	GGA2	954
0	0.29245	0.359	0.231	0	0	REEP3	955
0	0.292406	0.268	0.13	0	0	PHYH	956
0.000000000000000000000000000000000000000000000000000000000000000000000000000000000000000000000000000000000000000000000000000000000000000000000000000000000000000000000000000000000000000000000000000000000000000000000000000000000000000000000000000000703956617510961	-0.292062	0.214	0.295	0.0000000000000000000000000000000000000000000000000000000000000000000000000000000000000000000000000000000000000000000000000000000000000000000000000000000000000000000000000000000000000000000000000000000000000000000000000000000000000000000000000451109479633374	0	ARID4B	957
0.0000000000000000000000000000000000000000000000000000000000000000000000000000000000000000000000000000000000000000000000000000000000000000000000000000000000000000000000000000000000000000000000000000000000000000000000000000000000000000000000000000000000000000000000100633418956589	-0.292058	0.223	0.306	0.000000000000000000000000000000000000000000000000000000000000000000000000000000000000000000000000000000000000000000000000000000000000000000000000000000000000000000000000000000000000000000000000000000000000000000000000000000000000000000000000000000000000000000644879075357617	0	AFF4	958
0	0.291929	0.781	0.585	0	0	CFD	959
0.000000000000000000000000000000000000000000000000000000000000000000000000000000000000000000000000000000000000000000000000000000000000000000000000000000000000000000000000000000000000000000000000000000000000000000000000000000000000000000000000000000000000258731441905131	-0.291839	0.572	0.628	0.0000000000000000000000000000000000000000000000000000000000000000000000000000000000000000000000000000000000000000000000000000000000000000000000000000000000000000000000000000000000000000000000000000000000000000000000000000000000000000000000000000000165800282601646	0	PTGES3	960
0	0.291816	0.816	0.651	0	0	RBX1	961
0	0.291709	0.464	0.308	0	0	ANXA4	962
0	-0.291709	0.311	0.413	0	0	APH1A	963
0	0.291681	0.959	0.85	0	0	UQCRB	964
0	-0.291525	0.898	0.74	0	0	HSPB1	965
0	0.291417	0.64	0.491	0	0	UBE2L3	966
1.71782e-202	-0.290987	0.32	0.393	1.10082e-197	0	PRNP	967
0	-0.290516	0.179	0.279	0	0	NUDT16	968
0	0.290418	0.582	0.433	0	0	NDUFB3	969
0	-0.290225	0.15	0.254	0	0	ANKRD10	970
0	0.289657	0.964	0.63	0	0	S100A9	971
0	-0.289563	0.687	0.71	0	0	SLC25A3	972
1.37738e-169	-0.289093	0.359	0.428	8.8265e-165	0	RBM25	973
0	0.288892	0.607	0.471	0	0	ANXA11	974
4.38139e-231	-0.288511	0.278	0.352	2.80768e-226	0	LAT2	975
7.34714e-211	-0.288412	0.451	0.513	4.7082e-206	0	PLSCR1	976
0	0.2884	0.347	0.229	0	0	RABGGTB	977
7.48767e-170	-0.288364	0.235	0.301	4.79825e-165	0	SYAP1	978
0.0000000000000000000000000000000000000000000000000000000000000000000000000000000000000000000000000000000000000000000000000000000000000000000000000000000000000000000000000000000000000000000000000000000000000000000000000000000000000000000000000000000000000000000000000000000000000000000988144565005663	-0.288174	0.363	0.454	0.00000000000000000000000000000000000000000000000000000000000000000000000000000000000000000000000000000000000000000000000000000000000000000000000000000000000000000000000000000000000000000000000000000000000000000000000000000000000000000000000000000000000000000000000000000000000000633222800146929	0	NDFIP1	979
0	0.288018	0.987	0.9	0	0	CTSS	980
0.00000000000000000000000000000000000000000000000000000000000000000000000000000000000000000000000000000000000000000000000000000000000000000000000000000000000000000000000000000000000000000000000000000000000000000000000000000000000000000000000000000000000124188866511826	-0.287852	0.765	0.769	0.0000000000000000000000000000000000000000000000000000000000000000000000000000000000000000000000000000000000000000000000000000000000000000000000000000000000000000000000000000000000000000000000000000000000000000000000000000000000000000000000000000000795827094381083	0	TMA7	981
0.00000000000000000000000000000000000000000000000000000000000000000000000000000000000000000000000000000000000000000000000000000000000000000000000000000000000000000000000000000000000000000000000000000000000000000000000000000000000000000000000000000000000000000000000000000000000000000000000000000090880029124768	-0.287753	0.208	0.297	0.0000000000000000000000000000000000000000000000000000000000000000000000000000000000000000000000000000000000000000000000000000000000000000000000000000000000000000000000000000000000000000000000000000000000000000000000000000000000000000000000000000000000000000000000000000000000000000000000000582377402637339	0	LPCAT2	982
0	0.287685	0.378	0.234	0	0	STING1	983
0	-0.287102	0.207	0.317	0	0	CDC42SE1	984
0	0.287055	0.914	0.776	0	0	COX6C	985
0	0.286875	0.962	0.806	0	0	CAPG	986
0	0.286711	0.298	0.139	0	0	CKS1B	987
0	-0.285497	0.167	0.258	0	0	PNN	988
0.000000000000000000000000000000000000000000000000000000000000000000000000000000000000000000000000000000000000000000000000000000000000000000000000000000000000000000000000000000000000000000000000000000000000000000000000000000000000000000000000000000000000602132755567603	-0.285162	0.843	0.818	0.0000000000000000000000000000000000000000000000000000000000000000000000000000000000000000000000000000000000000000000000000000000000000000000000000000000000000000000000000000000000000000000000000000000000000000000000000000000000000000000000000000000385858712422831	0	HNRNPA2B1	989
0	-0.284975	0.141	0.265	0	0	YIF1B	990
0	0.284963	0.628	0.471	0	0	TGOLN2	991
0.0000000000000000000000000000000000000000000000000000000000000000000000000000000000000000000000000000000000000000000000000000000000000000000000000000000000000000000000000000000000000000000000000000000000000000000000000000000000000000000000000000000000000000126569943281318	-0.283802	0.213	0.297	0.000000000000000000000000000000000000000000000000000000000000000000000000000000000000000000000000000000000000000000000000000000000000000000000000000000000000000000000000000000000000000000000000000000000000000000000000000000000000000000000000000000000000811085510535342	0	PPP1R12A	992
0	0.282944	0.333	0.222	0	0	MRPL13	993
0	-0.282871	0.667	0.493	0	0	ISG15	994
3.80429e-131	-0.281835	0.367	0.417	2.43787e-126	0	MZT2B	995
0	0.281578	0.706	0.549	0	0	NDUFB7	996
0	0.281471	0.388	0.255	0	0	HTATIP2	997
0.000000000000000000000000000000000000000000000000000000000000000000000000000000000000000000000000000000000000000000000000000000000000000000000000000000000000000000000000000000000000000000000000000000000000000000000000000000000000000000000000000000000190024343381536	-0.281249	0.366	0.449	0.0000000000000000000000000000000000000000000000000000000000000000000000000000000000000000000000000000000000000000000000000000000000000000000000000000000000000000000000000000000000000000000000000000000000000000000000000000000000000000000000000000121771399725756	0	OS9	998
3.38336e-167	-0.280783	0.209	0.273	2.16813e-162	0	CYTH1	999
0	-0.28065	0.98	0.914	0	0	RACK1	1000
0	0.280492	0.345	0.226	0	0	TMEM126A	1001
0	0.280464	0.579	0.458	0	0	SCPEP1	1002
0	0.280316	0.47	0.332	0	0	AKIRIN2	1003
0	-0.279876	0.154	0.255	0	0	CSK	1004
1.09743e-141	-0.27979	0.336	0.392	7.03255e-137	0	SCARB2	1005
0	0.279599	0.951	0.881	0	0	RPS19	1006
1.57929e-197	-0.279572	0.23	0.302	1.01204e-192	0	LUC7L3	1007
0	-0.279234	0.892	0.853	0	0	EEF1D	1008
0	0.278667	0.715	0.584	0	0	CAPZA2	1009
6.82727e-161	-0.278523	0.502	0.554	4.37505e-156	0	EIF5	1010
0.00000000000000000000000000000000000000000000000000000000000000000000000000000000000000000000000000000000000000000000000000000000000000000000000000000000000000000000000000000000000000000000000000000000000000000000000000000000000000000000000000000000000000000000226322622395967	-0.278398	0.85	0.826	0.000000000000000000000000000000000000000000000000000000000000000000000000000000000000000000000000000000000000000000000000000000000000000000000000000000000000000000000000000000000000000000000000000000000000000000000000000000000000000000000000000000000000000145032062883783	0	NPM1	1011
0.00000000000000000000000000000000000000000000000000000000000000000000000000000000000000000000000000000000000000000000000000000000000000000000000000000000000000000000000000000000000000000000000000000000000000000000000000000000000000000000000000000000000000000000000000000000000000000000000000000000000000000235394167835541	-0.278331	0.229	0.323	0.000000000000000000000000000000000000000000000000000000000000000000000000000000000000000000000000000000000000000000000000000000000000000000000000000000000000000000000000000000000000000000000000000000000000000000000000000000000000000000000000000000000000000000000000000000000000000000000000000000000000150845290632371	0	USF2	1012
9.22653e-202	-0.277913	0.548	0.593	5.91254e-197	0	ARRB2	1013
0.00000000000000000000000000000000000000000000000000000000000000000000000000000000000000000000000000000000000000000000000000000000000000000000000000000000000000000000000000000000000000000000000000000000000000000000000000000000000000000000000000000000000000000000000000000000000668006621067762	-0.277857	0.195	0.28	0.000000000000000000000000000000000000000000000000000000000000000000000000000000000000000000000000000000000000000000000000000000000000000000000000000000000000000000000000000000000000000000000000000000000000000000000000000000000000000000000000000000000000000000000000000000428072002912643	0	PAFAH1B1	1014
0	0.277575	0.605	0.406	0	0	NDUFB8	1015
1.67013e-211	-0.277379	0.196	0.268	1.07026e-206	0	IRF7	1016
0	0.277289	0.258	0.13	0	0	ALDH3A2	1017
0	0.276713	0.284	0.147	0	0	C14orf119.1	1018
6.46311e-188	-0.275993	0.229	0.299	4.14169e-183	0	TTC3	1019
5.41743e-157	-0.275895	0.462	0.51	3.47159e-152	0	EIF3L	1020
0	-0.275776	0.167	0.266	0	0	CREBL2	1021
0	0.275184	0.951	0.834	0	0	ARPC1B	1022
2.55105e-172	-0.274468	0.575	0.614	1.63476e-167	0	CANX	1023
0	0.274019	0.822	0.666	0	0	ATP5PF	1024
9.50981e-133	-0.273741	0.2	0.255	6.09407e-128	0	GOLGB1	1025
0	0.273651	0.955	0.834	0	0	GSTP1	1026
8.46082e-138	-0.273241	0.264	0.327	5.42186e-133	0	USP15	1027
8.02341e-195	-0.272809	0.764	0.748	5.14156e-190	0	SLC25A5	1028
0	0.27274	0.845	0.6	0	0	IFI6	1029
0	0.272666	0.712	0.545	0	0	ARL6IP1	1030
0	0.272367	0.782	0.623	0	0	CHCHD10	1031
0	0.27193	0.573	0.435	0	0	SUMO1	1032
0	0.27072	0.909	0.767	0	0	RPL36AL	1033
0	0.270511	0.628	0.483	0	0	TAX1BP1	1034
0	0.270327	0.997	0.922	0	0	SH3BGRL3	1035
0	0.27014	0.4	0.271	0	0	RPS4Y1	1036
0	0.269814	0.77	0.587	0	0	CYCS	1037
1.18779e-181	-0.269742	0.334	0.406	7.61162e-177	0	HNRNPM	1038
4.998e-20	-0.269639	0.337	0.352	3.20282e-15	0	ACSL1	1039
0	0.269606	0.336	0.228	0	0	PPA2	1040
1.72826e-167	-0.269066	0.22	0.284	1.1075e-162	0	SLC38A2	1041
3.2937e-186	-0.268391	0.273	0.342	2.11067e-181	0	SKIL	1042
0.000000000000000000000000000000000000000000000000000000000000000000000000000000000000000000000000000000000000000000000000000000000000000000000000000000000000000000000000000000000000000000000000000000000000000000000000000000000000000000000000000000000000000000000000000000000000000000000000000000000000000000739965336696034	-0.268136	0.173	0.261	0.0000000000000000000000000000000000000000000000000000000000000000000000000000000000000000000000000000000000000000000000000000000000000000000000000000000000000000000000000000000000000000000000000000000000000000000000000000000000000000000000000000000000000000000000000000000000000000000000000000000000000474184587061553	0	RSF1	1043
1.25821e-211	-0.26747	0.198	0.267	8.06287e-207	0	PSMA6	1044
6.73774e-238	-0.267359	0.237	0.32	4.31768e-233	0	STK4	1045
0	0.267232	0.364	0.25	0	0	C1D	1046
0.0000000000000000000000000000000000000000000000000000000000000000000000000000000000000000000000000000000000000000000000000000000000000000000000000000000000000000000000000000000000000000000000000000000000000000000000000000000000000000000000000000000000000000000000000000673021237704273	-0.266896	0.183	0.265	0.00000000000000000000000000000000000000000000000000000000000000000000000000000000000000000000000000000000000000000000000000000000000000000000000000000000000000000000000000000000000000000000000000000000000000000000000000000000000000000000000000000000000000000000000431285469545652	0	ITGAM	1047
2.01236e-127	-0.266757	0.421	0.478	1.28956e-122	0	TCF25	1048
2.64783e-21	-0.265643	0.682	0.679	1.69678e-16	0	GNAS	1049
3.56021e-161	-0.265595	0.524	0.571	2.28145e-156	0	SERBP1	1050
3.16282e-210	-0.265586	0.221	0.294	2.0268e-205	0	SLC43A2	1051
0	0.265097	0.557	0.419	0	0	COX14	1052
0	0.265021	0.267	0.14	0	0	RARA	1053
0	0.264999	0.382	0.252	0	0	ARL2	1054
0	0.26495	0.339	0.216	0	0	HAGH	1055
0	0.264808	0.56	0.431	0	0	COX7A2L	1056
2.24529e-155	-0.26358	0.227	0.29	1.43883e-150	0	IFRD1	1057
6.69906e-172	-0.263548	0.241	0.311	4.29289e-167	0	TPR	1058
0	0.263006	0.264	0.162	0	0	HLA-DQB2	1059
2.48188e-216	-0.26298	0.854	0.725	1.59044e-211	0	HLA-DRB5	1060
0.00000000000000000000000000000000000000000000000000000000000000000000000000000000000000000000000000000000000000000000000000000000000000000000000000000000000000000000000000000000000000000000000000000000000000000000000000000000000000000000000000000000000000000000000000000000000000000000000000000000000000173741742095955	-0.26283	0.203	0.294	0.00000000000000000000000000000000000000000000000000000000000000000000000000000000000000000000000000000000000000000000000000000000000000000000000000000000000000000000000000000000000000000000000000000000000000000000000000000000000000000000000000000000000000000000000000000000000000000000000000000000011133718316993	0	HNRNPUL1	1061
5.42274e-121	-0.262612	0.579	0.609	3.475e-116	0	TPP1	1062
1.26896e-43	-0.261244	0.395	0.414	8.13177e-39	0	YBX3	1063
0.0000000000000000000000000000000000000000000000000000000000000000000000000000000000000000000000000000000000000000000000000000000000000000000000000000000000000000000000000000000000000000000000000000000000000000000000000000000000000000000000000000000000011475394342349	-0.261108	0.278	0.364	0.0000000000000000000000000000000000000000000000000000000000000000000000000000000000000000000000000000000000000000000000000000000000000000000000000000000000000000000000000000000000000000000000000000000000000000000000000000000000000000000000000000000735366220246409	0	CCT6A	1064
1.71806e-111	-0.261044	0.89	0.794	1.10097e-106	0	RPSA	1065
0	0.260553	0.953	0.844	0	0	PRDX1	1066
0	0.259721	0.722	0.582	0	0	ENY2	1067
0	0.258717	0.385	0.268	0	0	HSD17B10	1068
1.23098e-184	-0.258	0.192	0.258	7.88838e-180	0	NUMB	1069
0	0.257606	0.664	0.508	0	0	ISCU	1070
0	0.257154	0.459	0.299	0	0	ACTN1	1071
5.31318e-223	-0.257136	0.381	0.456	3.40479e-218	0	CIAO2A	1072
0.000000000000000000000000000000000000000000000000000000000000000000000000000000000000000000000000000000000000000000000000000000000000000000000000000000000000000000000000000000000000000000000000000000000000000000000000000000000000000000000000436628171717798	-0.256694	0.311	0.395	2.798e-236	0	RALY	1073
0	0.255775	0.301	0.185	0	0	LYSET	1074
2.81457e-76	-0.255766	0.36	0.397	1.80364e-71	0	GNS	1075
0.0000000000000000000000000000000000000000000000000000000000000000000000000000000000000000000000000000000000000000000000000000000000000000000000000000000000000000000000000000000000000000000000000000000000000000000000000000000000000000000000000000613982368578606	-0.255613	0.264	0.351	0.00000000000000000000000000000000000000000000000000000000000000000000000000000000000000000000000000000000000000000000000000000000000000000000000000000000000000000000000000000000000000000000000000000000000000000000000000000000000000000000000393452181432543	0	TCEA1	1076
0.00000000000000000000000000000000000000000000000000000000000000000000000000000000000000000000000000000000000000000000000000000000000000000000000000000000000000000000000000000000000000000000000000000000000000000000000000000000000000000000000000000000000000000000000947969258939846	-0.255563	0.319	0.409	0.000000000000000000000000000000000000000000000000000000000000000000000000000000000000000000000000000000000000000000000000000000000000000000000000000000000000000000000000000000000000000000000000000000000000000000000000000000000000000000000000000000000000000000607477660513832	0	POLR2E	1077
0	0.25537	0.26	0.137	0	0	AGPS	1078
3.61673e-87	-0.254897	0.254	0.298	2.31768e-82	0	ATP2B1-AS1	1079
0.0000000000000000000000000000000000000000000000000000000000000000000000000000000000000000000000000000000000000000000000000000000000000000000000000000000000000000000000000000000000000000000000000000000000000000000000000000000000000000000000000000000000000000000000000000000000000000000000015857287869526	-0.25473	0.935	0.89	0.000000000000000000000000000000000000000000000000000000000000000000000000000000000000000000000000000000000000000000000000000000000000000000000000000000000000000000000000000000000000000000000000000000000000000000000000000000000000000000000000000000000000000000000000000000000000000000101616672125497	0	RHOA	1080
0	0.254212	0.486	0.341	0	0	UGP2	1081
0	0.2542	0.515	0.39	0	0	SSU72	1082
9.95736e-227	-0.254011	0.945	0.862	6.38088e-222	0	RPS3	1083
9.84656e-122	-0.253942	0.365	0.418	6.30987e-117	0	RAP1B	1084
3.37201e-103	-0.253916	0.554	0.587	2.16085e-98	0	MSN	1085
0	0.253654	0.253	0.142	0	0	GLRX2	1086
4.4912e-228	-0.253463	0.177	0.252	2.87805e-223	0	HOOK3	1087
0	0.253428	0.949	0.872	0	0	RPLP2	1088
0	-0.253303	0.949	0.877	0	0	RPS24	1089
0	0.253248	0.498	0.362	0	0	LEPROT	1090
1.02592e-239	-0.253061	0.963	0.903	6.57431e-235	0	PPIA	1091
5.96254e-199	-0.252992	0.925	0.835	3.82091e-194	0	RPL24	1092
0	0.252941	0.866	0.72	0	0	COX7B	1093
0	0.252789	0.837	0.721	0	0	SKP1	1094
0.00000000000000000000000000000000000000000000000000000000000000000000000000000000000000000000000000000000000000000000000000000000000000000000000000000000000000000000000000000000000000000000000000000000000000000000000000000000000000000000000000000000000000000000000000000206643555763664	-0.252191	0.226	0.315	0.000000000000000000000000000000000000000000000000000000000000000000000000000000000000000000000000000000000000000000000000000000000000000000000000000000000000000000000000000000000000000000000000000000000000000000000000000000000000000000000000000000000000000000000000132421323404471	0	KRT10	1095
0	0.252123	0.984	0.875	0	0	HLA-DQB1	1096
5.63683e-78	-0.251861	0.479	0.503	3.6122e-73	0	PGAM1	1097
0	0.251484	0.305	0.186	0	0	REXO2	1098
5.32819e-221	-0.251459	0.305	0.388	3.41441e-216	0	SF1	1099
2.27101e-100	-0.250795	0.337	0.387	1.45531e-95	0	CLTC	1100
0	0.250596	0.885	0.725	0	0	COX6A1	1101
0	0.250547	0.695	0.393	0	0	CXCL3	1102
1.70624e-130	-0.250495	0.938	0.844	1.09339e-125	0	RPL35A	1103
5.61355e-233	-0.250486	0.278	0.362	3.59728e-228	0	SNX5	1104
0	0.250177	0.297	0.183	0	0	G6PD	1105
0.0000000000000000000000000000000000000000000000000000000000000000000000000000000000000000000000000000000000000000000000000000000000000000000000000000000000000000000000000000000000000000000000000000000000000000000000000000000000000000000000000000000000000000000000000000000000000000000000620051294173161	-0.250013	0.178	0.264	0.00000000000000000000000000000000000000000000000000000000000000000000000000000000000000000000000000000000000000000000000000000000000000000000000000000000000000000000000000000000000000000000000000000000000000000000000000000000000000000000000000000000000000000000000000000000000000000397341270332045	0	TAF7	1106
0	3.26758	0.872	0.215	0	1	SELENOP	1
0	-3.02094	0.338	0.451	0	1	SPP1	2
0	2.13281	0.678	0.198	0	1	SLC40A1	3
0	2.07894	0.556	0.182	0	1	F13A1	4
0	2.06454	0.772	0.355	0	1	RNASE1	5
0	1.92727	0.724	0.24	0	1	FOLR2	6
0	-1.70314	0.127	0.263	0	1	G0S2	7
0	-1.69937	0.329	0.545	0	1	CD52	8
0	-1.67681	0.207	0.428	0	1	FN1	9
0	1.63255	0.699	0.349	0	1	PLTP	10
0	-1.50778	0.323	0.516	0	1	S100A8	11
0	1.44245	0.642	0.278	0	1	STAB1	12
0	-1.39738	0.285	0.512	0	1	FBP1	13
0	-1.38458	0.065	0.266	0	1	MCEMP1	14
0	-1.36222	0.592	0.645	0	1	TIMP1	15
0	1.35731	0.491	0.252	0	1	PDK4	16
0	1.26138	0.78	0.47	0	1	LGMN	17
0	-1.24049	0.172	0.303	0	1	C15orf48.1	18
0	-1.18949	0.28	0.51	0	1	RGCC	19
0	1.1824	0.816	0.559	0	1	DAB2	20
0	-1.17485	0.247	0.391	0	1	MARCO	21
0	-1.11855	0.555	0.71	0	1	ALOX5AP	22
0	1.08771	0.959	0.74	0	1	MS4A6A	23
0	1.08013	0.834	0.594	0	1	MS4A4A	24
0	1.0703	0.551	0.248	0	1	MAF	25
0	-1.05495	0.61	0.69	0	1	MT2A	26
0	-1.04682	0.763	0.877	0	1	S100A6	27
0	-1.03738	0.108	0.256	0	1	IL1RN	28
0	1.02283	0.581	0.502	0	1	RBPJ	29
0	-1.01711	0.585	0.674	0	1	S100A9	30
0	1.00986	0.799	0.534	0	1	CD163	31
0	-0.999827	0.376	0.469	0	1	IL1B	32
0	-0.986529	0.375	0.586	0	1	BCL2A1	33
0	0.965579	0.699	0.435	0	1	SLCO2B1	34
1.06249e-24	0.96092	0.33	0.309	6.80863e-20	1	CCL18	35
0	-0.939333	0.162	0.402	0	1	TREM1	36
0	0.939279	0.509	0.278	0	1	FUCA1	37
0	-0.908817	0.293	0.551	0	1	OLR1	38
0	0.907384	0.959	0.806	0	1	C1QC	39
0	0.897213	0.59	0.306	0	1	GPR34	40
0	-0.896098	0.225	0.383	0	1	GCHFR	41
0	0.895502	0.928	0.804	0	1	MS4A7	42
0	-0.89077	0.777	0.863	0	1	S100A10	43
0	-0.890044	0.399	0.523	0	1	ISG15	44
0	-0.886968	0.63	0.762	0	1	SERPINA1	45
0	-0.876836	0.898	0.934	0	1	VIM	46
0	0.842918	0.76	0.589	0	1	CFD	47
0	0.835567	0.353	0.097	0	1	IGF1	48
0	0.834999	0.317	0.077	0	1	LILRB5	49
0	0.825404	0.702	0.432	0	1	A2M	50
0	-0.824419	0.625	0.766	0	1	LDHA	51
0	0.820424	0.978	0.845	0	1	C1QA	52
0	-0.809692	0.489	0.662	0	1	FABP5	53
0	-0.796806	0.846	0.882	0	1	CSTB	54
0	-0.788938	0.188	0.437	0	1	GLIPR2	55
0	0.787042	0.937	0.845	0	1	FCGRT	56
0	-0.780906	0.93	0.953	0	1	GAPDH	57
6.75936e-29	0.775487	0.283	0.273	4.33153e-24	1	MTRNR2L8	58
0	0.765986	0.481	0.252	0	1	MPEG1	59
0	0.76571	0.791	0.591	0	1	PLD3	60
0	0.763116	0.568	0.414	0	1	MRC1	61
0	-0.760477	0.874	0.866	0	1	LYZ	62
0	0.753775	0.692	0.498	0	1	CSF1R	63
0	0.752492	0.343	0.149	0	1	MTSS1	64
5.8609e-44	-0.749755	0.241	0.274	3.75578e-39	1	MT1X	65
0	0.745341	0.257	0.058	0	1	CD209	66
0	-0.734495	0.503	0.603	0	1	ALDH2	67
0	0.733894	0.266	0.059	0	1	CXCL12	68
2.31696e-169	-0.731498	0.201	0.264	1.48476e-164	1	RP11-1143G9.4	69
0	-0.725639	0.756	0.853	0	1	S100A4	70
0	0.716828	0.425	0.213	0	1	AP2A2	71
0	0.713521	0.699	0.491	0	1	RNASE6	72
0	0.706116	0.458	0.274	0	1	FRMD4B	73
0	0.697142	0.267	0.094	0	1	WWP1	74
0	0.694313	0.645	0.469	0	1	FGL2	75
0	0.690173	0.977	0.832	0	1	C1QB	76
0	-0.689659	0.3	0.447	0	1	STXBP2	77
0	0.688128	0.677	0.511	0	1	BLVRB	78
0	-0.685446	0.668	0.761	0	1	TXN	79
0	0.684702	0.9	0.718	0	1	CD14	80
0	0.68381	0.972	0.943	0	1	ITM2B	81
0	0.681701	0.27	0.125	0	1	ITSN1	82
0	0.681347	0.78	0.548	0	1	TMEM176B	83
0	0.680935	0.409	0.233	0	1	NRP1	84
0	-0.676041	0.53	0.636	0	1	IFI6	85
0	0.673379	0.81	0.638	0	1	MAFB	86
0	-0.672833	0.398	0.576	0	1	LSP1	87
0	-0.672621	0.716	0.797	0	1	ALDOA	88
0	-0.672589	0.321	0.482	0	1	LTA4H	89
0	0.672367	0.304	0.129	0	1	RGL1	90
0	0.671432	0.617	0.448	0	1	SNX6	91
0	-0.668751	0.698	0.812	0	1	ENO1	92
0	0.662142	0.541	0.354	0	1	CPM	93
0	-0.659334	0.948	0.963	0	1	S100A11	94
0	-0.651483	0.201	0.414	0	1	FLNA	95
0	0.651282	0.408	0.197	0	1	MERTK	96
0	0.648195	0.966	0.954	0	1	CST3	97
0	-0.641368	0.768	0.839	0	1	TSPO	98
0	0.63556	0.461	0.28	0	1	ARL4C	99
0	-0.634179	0.686	0.812	0	1	PKM	100
0	0.629133	0.992	0.979	0	1	CD74	101
0	-0.628439	0.168	0.344	0	1	PELATON	102
0	0.626608	0.625	0.415	0	1	TMEM176A	103
0	-0.62597	0.497	0.632	0	1	LY6E	104
0	-0.623513	0.327	0.55	0	1	SLC11A1	105
0	0.623342	0.688	0.587	0	1	FOSB	106
0	-0.622402	0.54	0.655	0	1	CD9	107
0	-0.622079	0.907	0.932	0	1	SH3BGRL3	108
0	-0.618833	0.283	0.476	0	1	UPP1	109
0	0.61699	0.339	0.144	0	1	SDC3	110
0	-0.608179	0.2	0.388	0	1	PPA1	111
0	0.608119	0.386	0.259	0	1	ITPR2	112
0	0.607758	0.906	0.845	0	1	FOS	113
0	-0.604338	0.63	0.742	0	1	PLAUR	114
0	0.60425	0.812	0.68	0	1	FCGR2A	115
0	-0.597888	0.789	0.864	0	1	ANXA2	116
0	-0.594083	0.773	0.801	0	1	LGALS3	117
0	-0.591035	0.732	0.811	0	1	COTL1	118
0	-0.587941	0.156	0.292	0	1	CYP27A1	119
0	0.583103	0.65	0.498	0	1	KCTD12	120
0	0.579469	0.399	0.296	0	1	KLF2	121
0	-0.577446	0.137	0.289	0	1	WARS1	122
0	-0.575687	0.967	0.978	0	1	FTH1	123
0	0.574172	0.573	0.397	0	1	ADAP2	124
0	0.57397	0.696	0.525	0	1	CEBPD	125
0	0.572045	0.973	0.946	0	1	HLA-DPA1	126
0	0.569419	0.285	0.133	0	1	SESN1	127
0	-0.569083	0.634	0.752	0	1	GSTO1	128
0	0.56865	0.761	0.619	0	1	HERPUD1	129
0	-0.565815	0.63	0.732	0	1	CD44	130
7.0939e-239	-0.564814	0.581	0.639	4.54592e-234	1	PLIN2	131
0	-0.556955	0.173	0.288	0	1	GBP1	132
0.0000000000000000000000000000000000000000000000000000000000000000000000000000000000000000000000000000000000000000000000000000000000000000000000000000000000000000000000000000000000000000000000000000000000000000000000000000000000000000000000000000000000000000000000000000000000000000000000000000000000000000121867946254083	-0.556922	0.508	0.585	0.000000000000000000000000000000000000000000000000000000000000000000000000000000000000000000000000000000000000000000000000000000000000000000000000000000000000000000000000000000000000000000000000000000000000000000000000000000000000000000000000000000000000000000000000000000000000000000000000000000000000780954173185414	1	MIF	133
0	-0.555363	0.185	0.33	0	1	CRIP1	134
0	0.551895	0.467	0.295	0	1	TSPAN4	135
0	0.551359	0.6	0.442	0	1	CD4	136
0	-0.550783	0.365	0.518	0	1	CSTA	137
0	0.548757	0.268	0.097	0	1	ME1	138
0	-0.544482	0.273	0.405	0	1	SLC2A3	139
0	0.540077	0.492	0.324	0	1	AP1B1	140
0	0.538811	0.352	0.181	0	1	GAS6	141
0	0.538338	0.347	0.19	0	1	SIGLEC1	142
0	0.537316	0.69	0.514	0	1	MARCKS	143
0	0.537286	0.653	0.516	0	1	CPVL	144
0	-0.535495	0.397	0.545	0	1	SNX10	145
0	0.532787	0.724	0.616	0	1	GADD45B	146
0	0.532777	0.403	0.253	0	1	NAIP	147
0	-0.527075	0.518	0.64	0	1	GLRX	148
0	0.526794	0.435	0.284	0	1	IQGAP2	149
0	0.524574	0.495	0.404	0	1	EGR1	150
0	-0.524018	0.765	0.824	0	1	TPI1	151
0	0.522687	0.719	0.583	0	1	MFSD1	152
9.73854e-76	-0.518116	0.717	0.716	6.24065e-71	1	SOD2	153
0	0.517928	0.727	0.6	0	1	CREG1	154
0	0.512583	0.286	0.201	0	1	MAN1A1	155
0	0.512055	0.555	0.462	0	1	NR4A2	156
0	0.506294	0.624	0.497	0	1	AKR1B1	157
0	-0.501837	0.198	0.303	0	1	PPIF	158
0	0.500354	0.467	0.367	0	1	FKBP5	159
0	-0.498895	0.848	0.911	0	1	LGALS1	160
0	-0.497586	0.159	0.337	0	1	PLP2	161
0	0.496422	0.29	0.101	0	1	TMEM37	162
2.93853e-75	-0.493046	0.505	0.537	1.88307e-70	1	CXCL8	163
0	0.483131	0.316	0.161	0	1	EPHX1	164
0	0.481304	0.903	0.818	0	1	CTSC	165
0	0.480697	0.459	0.314	0	1	PMP22	166
0	0.4781	0.922	0.855	0	1	HLA-DMA	167
0	0.477248	0.463	0.326	0	1	CD302	168
0	-0.477198	0.717	0.834	0	1	CAPG	169
0	0.475355	0.378	0.238	0	1	TTYH3	170
0	0.475175	0.439	0.286	0	1	LPAR6	171
0	0.473336	0.299	0.161	0	1	EMB	172
0	0.471865	0.978	0.945	0	1	HLA-DPB1	173
0	0.468871	0.856	0.794	0	1	CTSZ	174
0	0.465893	0.309	0.198	0	1	CD93	175
0	0.463552	0.559	0.42	0	1	C3AR1	176
0	0.463282	0.474	0.328	0	1	ABCA1	177
0	0.461895	0.3	0.187	0	1	MYO5A	178
0	-0.461672	0.367	0.515	0	1	PGAM1	179
0	-0.461513	0.231	0.391	0	1	RAC2	180
0	0.460459	0.25	0.106	0	1	GPR155	181
0	0.458726	0.682	0.591	0	1	LY96	182
0	0.454662	0.326	0.181	0	1	LTC4S	183
0	0.452447	0.847	0.737	0	1	HLA-DMB	184
0	0.451614	0.397	0.265	0	1	BMP2K	185
0	0.450265	0.484	0.339	0	1	RB1	186
0	0.447152	0.982	0.959	0	1	HLA-DRB1	187
0	-0.443788	0.639	0.736	0	1	NOP10	188
0	-0.440162	0.647	0.731	0	1	PGK1	189
0	0.439781	0.372	0.209	0	1	FCHO2	190
0	0.439156	0.601	0.514	0	1	ARHGAP18	191
0	-0.437229	0.625	0.715	0	1	PSME2	192
0	0.436437	0.348	0.252	0	1	SNX9	193
0	-0.436103	0.159	0.331	0	1	FGR	194
0	0.435729	0.362	0.248	0	1	ZFHX3	195
0	0.433907	0.281	0.136	0	1	OLFML2B	196
0	0.433634	0.383	0.267	0	1	C2	197
0	0.43252	0.469	0.348	0	1	SMAP2	198
0.00000000000000000000000000000000000000000000000000000000000000000000000000000000000000000000000000000000000000000000000000000000000000000000000000000000000000000000000000000000000000000000000000000000000000000000000000000000000000000000000201355856084708	-0.431422	0.776	0.804	1.29033e-235	1	BTG1	199
0	0.430878	0.723	0.647	0	1	TSC22D3	200
0	-0.430845	0.406	0.552	0	1	SLC16A3	201
0	0.430598	0.467	0.372	0	1	NCOA4	202
0	-0.430463	0.166	0.278	0	1	PHLDA1	203
0	0.428674	0.519	0.37	0	1	CD84	204
0	0.428543	0.312	0.197	0	1	EPS15	205
0	0.428468	0.279	0.135	0	1	CMKLR1	206
0	0.425769	0.457	0.352	0	1	NCF4	207
0	0.425091	0.474	0.335	0	1	MEF2C	208
5.75112e-238	0.42097	0.411	0.341	3.68543e-233	1	ZNF331	209
0	0.41874	0.509	0.43	0	1	GYPC	210
0	0.417955	0.946	0.901	0	1	AIF1	211
1.91275e-239	-0.417007	0.438	0.489	1.22573e-234	1	CORO1A	212
0	0.414608	0.477	0.388	0	1	QKI	213
0	0.413897	0.48	0.334	0	1	FPR3	214
0	0.410998	0.32	0.225	0	1	FRMD4A	215
0	0.410018	0.908	0.835	0	1	HLA-DQA1	216
0	-0.408552	0.245	0.35	0	1	CD55	217
0	0.407989	0.39	0.282	0	1	SEC14L1	218
0	0.407543	0.982	0.965	0	1	PSAP	219
0	0.407391	0.839	0.866	0	1	MT-ND3	220
0	-0.407038	0.85	0.892	0	1	RPS19	221
0	0.406496	0.654	0.531	0	1	RGS2	222
0	0.406047	0.535	0.408	0	1	RASSF4	223
0	0.404949	0.402	0.271	0	1	HLA-DOA	224
0	0.404143	0.469	0.372	0	1	CLTC	225
0	0.40234	0.297	0.156	0	1	GATM	226
0.00000000000000000000000000000000000000000000000000000000000000000000000000000000000000000000000000000000000000000000000000000000000000000000000000000000000000000000000000000000000000000000000000000000000000000000000000000000000000000000000000000000000000000000000000000000000000000000000000000379338150745976	0.400673	0.287	0.214	0.000000000000000000000000000000000000000000000000000000000000000000000000000000000000000000000000000000000000000000000000000000000000000000000000000000000000000000000000000000000000000000000000000000000000000000000000000000000000000000000000000000000000000000000000000000000000000000000000243087473761036	1	ELMO1	227
1.10966e-227	0.400317	0.81	0.784	7.11092e-223	1	JUN	228
0	0.398815	0.538	0.436	0	1	TBXAS1	229
0	0.398366	0.585	0.488	0	1	CD59	230
0	0.396352	0.303	0.211	0	1	SPRED1	231
0	0.394231	0.26	0.179	0	1	TCF12	232
0	0.3928	0.984	0.967	0	1	HLA-DRA	233
0	0.391716	0.69	0.606	0	1	LIPA	234
0	0.39093	0.949	0.912	0	1	HLA-E	235
0	-0.390461	0.741	0.772	0	1	ANXA1	236
0.000000000000000000000000000000000000000000000000000000000000000000000000000000000000000000000000000000000000000000000000000000000000000000000000000000000000000000000000000000000000000000000000000000000000000000000000000000000000000000000000000000000806485345052892	-0.389709	0.378	0.469	0.0000000000000000000000000000000000000000000000000000000000000000000000000000000000000000000000000000000000000000000000000000000000000000000000000000000000000000000000000000000000000000000000000000000000000000000000000000000000000000000000000000516811938816794	1	IFI30	237
0	0.38869	0.325	0.204	0	1	PLXND1	238
0	-0.387701	0.785	0.824	0	1	TYMP	239
0	0.385147	0.484	0.375	0	1	PRNP	240
0	0.383641	0.482	0.386	0	1	DRAM2	241
0	-0.383612	0.632	0.695	0	1	MGST3	242
0	0.383565	0.799	0.732	0	1	HLA-DRB5	243
0	0.382803	0.438	0.318	0	1	SLC1A3	244
0.000000000000000000000000000000000000000000000000000000000000000000000000000000000000000000000000000000000000000000000000000000000000000000000000000000000000000000000000000000000000000000000000000000000000000000000000000000000000000000000000000000000052877265315831	0.379224	0.651	0.601	0.00000000000000000000000000000000000000000000000000000000000000000000000000000000000000000000000000000000000000000000000000000000000000000000000000000000000000000000000000000000000000000000000000000000000000000000000000000000000000000000000000000338848091596908	1	RHOB	245
0	0.377988	0.649	0.566	0	1	HCLS1	246
0	-0.377577	0.323	0.434	0	1	FPR1	247
0	0.377309	0.324	0.211	0	1	TCF4	248
0	-0.375757	0.935	0.947	0	1	MYL6	249
0	-0.375404	0.14	0.253	0	1	CYTOR	250
0	0.374568	0.964	0.945	0	1	NPC2	251
0	-0.374427	0.183	0.33	0	1	ACTN1	252
0	0.367956	0.451	0.327	0	1	NPL	253
0	-0.367135	0.529	0.624	0	1	TPM4	254
0	0.364058	0.346	0.243	0	1	ALDH1A1	255
0	0.363762	0.288	0.181	0	1	GAL3ST4	256
0	0.35985	0.359	0.244	0	1	CREBL2	257
0	0.359816	0.764	0.654	0	1	ZFP36L2	258
0	-0.35952	0.938	0.947	0	1	PFN1	259
0	0.358698	0.392	0.291	0	1	IDH1	260
9.19534e-167	0.358212	0.418	0.367	5.89256e-162	1	RBM47	261
0	-0.358002	0.204	0.319	0	1	GK	262
0	-0.357106	0.333	0.471	0	1	VASP	263
0	-0.356385	0.22	0.319	0	1	RALA	264
0	0.354873	0.783	0.682	0	1	RGS10	265
0	0.35485	0.482	0.404	0	1	LRP1	266
0	0.354658	0.676	0.598	0	1	TPP1	267
0	-0.351976	0.771	0.83	0	1	PSMA7	268
0	0.350991	0.359	0.259	0	1	TGFBR2	269
0	-0.350023	0.42	0.548	0	1	PSMA4	270
0	0.348123	0.796	0.714	0	1	RNF130	271
0	-0.348088	0.197	0.337	0	1	CNIH4	272
3.16352e-108	-0.347875	0.291	0.344	2.02725e-103	1	DUSP2	273
0	-0.345915	0.419	0.553	0	1	RHEB	274
0	0.344825	0.25	0.142	0	1	SMPDL3A	275
0	0.34468	0.305	0.191	0	1	CRYL1	276
0	-0.344362	0.844	0.882	0	1	RPS2	277
0	-0.343167	0.253	0.392	0	1	SQOR	278
0	0.343143	0.563	0.468	0	1	TIMP2	279
0	-0.342847	0.463	0.558	0	1	PSMB9	280
2.00652e-228	0.342573	0.849	0.823	1.28582e-223	1	KLF6	281
0	0.34165	0.784	0.651	0	1	ZFP36L1	282
0	-0.339322	0.391	0.506	0	1	NCF2	283
0	-0.336433	0.429	0.567	0	1	VDAC1	284
0	0.335059	0.309	0.232	0	1	FOXO3	285
0	0.334942	0.345	0.249	0	1	AHR	286
0	0.334838	0.4	0.32	0	1	FNBP1	287
0	-0.334448	0.197	0.308	0	1	CYTIP	288
0.00000000000000000000000000000000000000000000000000000000000000000000000000000000000000000000000000000000000000000000000000000000000000000000000000000000000000000000000000000000000000000000000000000000000000000000000000000000000000000000000000035100156632863	-0.334226	0.787	0.794	2.24929e-239	1	APOC1	289
0	-0.332048	0.495	0.632	0	1	CIB1	290
3.25961e-145	-0.331293	0.641	0.691	2.08882e-140	1	H2AZ1	291
0	0.330981	0.34	0.254	0	1	ARHGAP4	292
0	-0.330731	0.508	0.621	0	1	PRELID1	293
0	0.33047	0.34	0.24	0	1	DAPK1	294
0	0.326298	0.299	0.203	0	1	SLC4A7	295
0	0.325183	0.389	0.288	0	1	RAP2B	296
0	-0.324762	0.423	0.522	0	1	CKLF	297
0	0.324552	0.792	0.648	0	1	RGS1	298
0	0.324096	0.968	0.972	0	1	TPT1	299
0	0.32352	0.588	0.502	0	1	GLIPR1	300
0	-0.323413	0.818	0.849	0	1	MYL12A	301
0	-0.323013	0.832	0.876	0	1	RPL8	302
0	-0.322967	0.78	0.828	0	1	RPL10A	303
0.000000000000000000000000000000000000000000000000000000000000000000000000000000000000000000000000000000000000000000000000000000000000000000000000000000000000000000000000000000000000000000000000000000000000000000000000000000000000000000000000000000000000000000000000000000000000000000000000000000000000000000695708802682435	-0.320437	0.199	0.29	0.0000000000000000000000000000000000000000000000000000000000000000000000000000000000000000000000000000000000000000000000000000000000000000000000000000000000000000000000000000000000000000000000000000000000000000000000000000000000000000000000000000000000000000000000000000000000000000000000000000000000000445824114934958	1	PIM3	304
0	-0.320319	0.228	0.337	0	1	ARL4A	305
0	-0.318989	0.217	0.337	0	1	HMGA1	306
0	-0.318471	0.225	0.341	0	1	GPCPD1	307
0	-0.31843	0.71	0.794	0	1	COX7A2	308
0	-0.317661	0.242	0.371	0	1	BID	309
0.0000000000000000000000000000000000000000000000000000000000000000000000000000000000000000000000000000000000000000000000000000000000000000000000000000000000000000000000000000000000000000000000000000000000000000000000000000000000000000000000000059845993565221	0.316999	0.36	0.292	3.83505e-238	1	FOXN3	310
0	-0.316562	0.972	0.976	0	1	ACTB	311
0.000000000000000000000000000000000000000000000000000000000000000000000000000000000000000000000000000000000000000000000000000000000000000000000000000000000000000000000000000000000000000000000000000000000000000000000000000000000000000000000000000000000000000000000000000000000000000000000000000000000000806334361746204	0.316492	0.868	0.815	0.0000000000000000000000000000000000000000000000000000000000000000000000000000000000000000000000000000000000000000000000000000000000000000000000000000000000000000000000000000000000000000000000000000000000000000000000000000000000000000000000000000000000000000000000000000000000000000000000000000000516715185694202	1	APOE	312
0	-0.313271	0.253	0.383	0	1	SMCO4	313
0	-0.311771	0.587	0.68	0	1	RAN	314
2.95196e-161	-0.311713	0.226	0.293	1.89167e-156	1	MX1	315
0	0.310436	0.472	0.382	0	1	CREM	316
0	-0.309876	0.22	0.327	0	1	FDX1	317
0	0.30896	0.739	0.62	0	1	FYB1	318
0	0.308782	0.339	0.25	0	1	AOAH	319
0	-0.308418	0.37	0.49	0	1	PSMB8	320
1.48862e-99	0.307438	0.522	0.497	9.53936e-95	1	AKAP13	321
0.000000000000000000000000000000000000000000000000000000000000000000000000000000000000000000000000000000000000000000000000000000000000000000000000000000000000000000000000000000000000000000000000000000000000000000000000000000000000000000000000000000000000000000000000498608921094711	0.307207	0.298	0.23	0.0000000000000000000000000000000000000000000000000000000000000000000000000000000000000000000000000000000000000000000000000000000000000000000000000000000000000000000000000000000000000000000000000000000000000000000000000000000000000000000000000000000000000000000319518568815912	1	PER1	322
0	0.30707	0.349	0.268	0	1	MCOLN1	323
0.00000000000000000000000000000000000000000000000000000000000000000000000000000000000000000000000000000000000000000000000000000000000000000000000000000000000000000000000000000000000000000000000000000000000000000000000000000000000000000000000000000000000000000000000000000000000000000000000000210675912228953	-0.306502	0.246	0.335	0.000000000000000000000000000000000000000000000000000000000000000000000000000000000000000000000000000000000000000000000000000000000000000000000000000000000000000000000000000000000000000000000000000000000000000000000000000000000000000000000000000000000000000000000000000000000000000000000135005338074558	1	CD48	324
0	0.305989	0.264	0.176	0	1	SNX29	325
0	0.305424	0.449	0.372	0	1	TNFRSF1A	326
0	-0.305151	0.773	0.821	0	1	ELOB	327
3.6414e-33	-0.303153	0.404	0.427	2.33349e-28	1	CXCL3	328
7.54664e-225	0.300791	0.507	0.444	4.83604e-220	1	AHNAK	329
0	-0.300149	0.496	0.618	0	1	CYCS	330
0	-0.29998	0.23	0.333	0	1	ITGAX	331
0	-0.29857	0.765	0.809	0	1	RPSA	332
2.75436e-136	-0.298535	0.64	0.686	1.76505e-131	1	TUBB	333
0.0000000000000000000000000000000000000000000000000000000000000000000000000000000000000000000000000000000000000000000000000000000000000000000000000000000000000000000000000000000000000000000000000000000000000000000000000000000000000000000000000453025769718003	-0.298521	0.442	0.518	2.90308e-237	1	LDHB	334
0	0.298293	0.981	0.944	0	1	CTSB	335
9.59979e-142	0.298042	0.689	0.648	6.15174e-137	1	GPNMB	336
0	-0.296268	0.261	0.375	0	1	DECR1	337
0	0.296121	0.487	0.407	0	1	ADA2	338
0.000000000000000000000000000000000000000000000000000000000000000000000000000000000000000000000000000000000000000000000000000000000000000000000000000000000000000000000000000000000000000000000000000000000000000000000000000000000000000000000000000000000000000000000000000000000000572799496682306	0.295922	0.853	0.817	0.0000000000000000000000000000000000000000000000000000000000000000000000000000000000000000000000000000000000000000000000000000000000000000000000000000000000000000000000000000000000000000000000000000000000000000000000000000000000000000000000000000000000000000000000000000000367061373463955	1	JUNB	339
0	-0.29547	0.928	0.939	0	1	ACTG1	340
0	0.295265	0.581	0.508	0	1	LAIR1	341
0	-0.294777	0.801	0.844	0	1	ATP6V1F	342
0	-0.29408	0.825	0.872	0	1	RPS18	343
0.0000000000000000000000000000000000000000000000000000000000000000000000000000000000000000000000000000000000000000000000000000000000000000000000000000000000000000000000000000000000000000000000000000000000000000000000000000000000000000000000000000154709773718855	0.294079	0.489	0.43	0.000000000000000000000000000000000000000000000000000000000000000000000000000000000000000000000000000000000000000000000000000000000000000000000000000000000000000000000000000000000000000000000000000000000000000000000000000000000000000000000000991411171945167	1	CELF2	344
0.000000000000000000000000000000000000000000000000000000000000000000000000000000000000000000000000000000000000000000000000000000000000000000000000000000000000000000000000000000000000000000000000000000000000000000000000000000000000000000000000000000000000000000000000000000000000000000154177613455361	0.293018	0.523	0.462	0.00000000000000000000000000000000000000000000000000000000000000000000000000000000000000000000000000000000000000000000000000000000000000000000000000000000000000000000000000000000000000000000000000000000000000000000000000000000000000000000000000000000000000000000000000000000000000988000982544647	1	WASF2	345
0	-0.292499	0.349	0.479	0	1	RBM8A	346
0.0000000000000000000000000000000000000000000000000000000000000000000000000000000000000000000000000000000000000000000000000000000000000000000000000000000000000000000000000000000000000000000000000000000000000000000000000000000000000000000000000000000058483356934944	0.291721	0.331	0.263	0.000000000000000000000000000000000000000000000000000000000000000000000000000000000000000000000000000000000000000000000000000000000000000000000000000000000000000000000000000000000000000000000000000000000000000000000000000000000000000000000000000374773047910508	1	EPB41L3	347
0	0.29154	0.315	0.225	0	1	RCSD1	348
0	-0.290899	0.846	0.886	0	1	RPL28	349
6.94432e-104	0.290767	0.393	0.342	4.45006e-99	1	MT-ATP8	350
0	-0.288906	0.935	0.943	0	1	CFL1	351
8.23542e-200	0.288489	0.36	0.3	5.27742e-195	1	GOLGA4	352
0	-0.288076	0.312	0.416	0	1	TUBA1C	353
0.0000000000000000000000000000000000000000000000000000000000000000000000000000000000000000000000000000000000000000000000000000000000000000000000000000000000000000000000000000000000000000000000000000000000000000000000000000000000000000000000000078287930000237	-0.287943	0.344	0.433	5.01685e-238	1	TUBA1A	354
0	0.285203	0.928	0.882	0	1	HLA-DQB1	355
0	0.285032	0.256	0.157	0	1	PIK3IP1	356
0	-0.284715	0.899	0.917	0	1	ARPC2	357
0	0.284208	0.252	0.153	0	1	ADORA3	358
0	-0.283334	0.695	0.766	0	1	ATP5MC3	359
0	-0.283103	0.74	0.805	0	1	GNG5	360
0.00000000000000000000000000000000000000000000000000000000000000000000000000000000000000000000000000000000000000000000000000000000000000000000000000000000000000000000000000000000000000000000000000000000000000000000000000000000000000000000000000000000000000000000113645424083096	0.282282	0.307	0.239	0.0000000000000000000000000000000000000000000000000000000000000000000000000000000000000000000000000000000000000000000000000000000000000000000000000000000000000000000000000000000000000000000000000000000000000000000000000000000000000000000000000000000000000000728262606609293	1	SH2B3	361
7.43556e-187	0.282264	0.667	0.624	4.76486e-182	1	RAB31	362
0	-0.281636	0.249	0.381	0	1	CORO1C	363
0	0.281231	0.396	0.318	0	1	FEZ2	364
1.37013e-232	0.280445	0.723	0.672	8.78007e-228	1	TXNIP	365
0.00000000000000000000000000000000000000000000000000000000000000000000000000000000000000000000000000000000000000000000000000000000000000000000000000000000000000000000000000000000000000000000000000000000000000000000000000000000000000000000000000000000000000000000000000000000000000000000121082964492268	0.279866	0.425	0.349	0.0000000000000000000000000000000000000000000000000000000000000000000000000000000000000000000000000000000000000000000000000000000000000000000000000000000000000000000000000000000000000000000000000000000000000000000000000000000000000000000000000000000000000000000000000000000000000000775923853059353	1	MARCHF1	366
1.22083e-15	-0.274963	0.337	0.351	7.82331e-11	1	IFI27	367
0	0.274849	0.314	0.235	0	1	PREX1	368
0.000000000000000000000000000000000000000000000000000000000000000000000000000000000000000000000000000000000000000000000000000000000000000000000000000000000000000000000000000000000000000000000000000000000000000000000000000000000000000000000000000000000000000000000000000000000000000000000904458101246088	0.27426	0.558	0.494	0.0000000000000000000000000000000000000000000000000000000000000000000000000000000000000000000000000000000000000000000000000000000000000000000000000000000000000000000000000000000000000000000000000000000000000000000000000000000000000000000000000000000000000000000000000000000000000000579594840440518	1	HNMT	369
0	-0.273229	0.401	0.52	0	1	ELOC	370
0.000000000000000000000000000000000000000000000000000000000000000000000000000000000000000000000000000000000000000000000000000000000000000000000000000000000000000000000000000000000000000000000000000000000000000000000000000000000000000000000000000000000000000000000000000000000000000000000000565314098798628	0.271903	0.296	0.223	0.0000000000000000000000000000000000000000000000000000000000000000000000000000000000000000000000000000000000000000000000000000000000000000000000000000000000000000000000000000000000000000000000000000000000000000000000000000000000000000000000000000000000000000000000000000000000000000000362264580792137	1	GOLIM4	371
0.00000000000000000000000000000000000000000000000000000000000000000000000000000000000000000000000000000000000000000000000000000000000000000000000000000000000000000000000000000000000000000000000000000000000000000000000000000000000000000000000000000000000000000000000000000000000000000000000000000000000554395517259187	-0.271871	0.543	0.634	0.000000000000000000000000000000000000000000000000000000000000000000000000000000000000000000000000000000000000000000000000000000000000000000000000000000000000000000000000000000000000000000000000000000000000000000000000000000000000000000000000000000000000000000000000000000000000000000000000000000355267735370032	1	SEC61G	372
0.00000000000000000000000000000000000000000000000000000000000000000000000000000000000000000000000000000000000000000000000000000000000000000000000000000000000000000000000000000000000000000000000000000000000000000000000000000000000000000000000699419353926228	0.271607	0.263	0.195	4.48202e-235	1	TNFSF13	373
5.8247e-102	0.271333	0.534	0.507	3.73259e-97	1	KLF4	374
0.00000000000000000000000000000000000000000000000000000000000000000000000000000000000000000000000000000000000000000000000000000000000000000000000000000000000000000000000000000000000000000000000000000000000000000000000000000000000000000000000000000000000000000000000000000000000000000000000133945735401287	-0.271296	0.23	0.321	0.0000000000000000000000000000000000000000000000000000000000000000000000000000000000000000000000000000000000000000000000000000000000000000000000000000000000000000000000000000000000000000000000000000000000000000000000000000000000000000000000000000000000000000000000000000000000000000000858351061598527	1	CYB5A	375
2.40024e-160	0.271167	0.683	0.649	1.53812e-155	1	ZFAND5	376
0	0.269987	0.266	0.181	0	1	METTL7A	377
0	-0.26986	0.343	0.45	0	1	ALOX5	378
0	0.269637	0.838	0.78	0	1	ZFP36	379
0	0.269436	0.758	0.696	0	1	CYBB	380
1.77528e-229	0.269135	0.449	0.386	1.13763e-224	1	ANKRD12	381
1.76496e-207	0.268473	0.285	0.225	1.13102e-202	1	ATF6	382
0	0.268229	0.618	0.504	0	1	NINJ1	383
0.0000000000000000000000000000000000000000000000000000000000000000000000000000000000000000000000000000000000000000000000000000000000000000000000000000000000000000000000000000000000000000000000000000000000000000000000000000000000000000000000000000000000000000000000000000000000102233865972824	0.267649	0.399	0.326	0.000000000000000000000000000000000000000000000000000000000000000000000000000000000000000000000000000000000000000000000000000000000000000000000000000000000000000000000000000000000000000000000000000000000000000000000000000000000000000000000000000000000000000000000000000000655135059927053	1	IL10RA	384
0	0.265828	0.806	0.752	0	1	CAPZB	385
0.000000000000000000000000000000000000000000000000000000000000000000000000000000000000000000000000000000000000000000000000000000000000000000000000000000000000000000000000000000000000000000000000000000000000000000000000000000000000000000000000000743348300180107	-0.265721	0.793	0.837	4.76352e-239	1	RPLP0	386
0	-0.26561	0.832	0.871	0	1	CLIC1	387
0	0.265599	0.868	0.821	0	1	ASAH1	388
2.00439e-220	-0.265555	0.614	0.679	1.28446e-215	1	RPS27L	389
0	0.265333	0.905	0.865	0	1	CD68	390
7.31988e-181	0.265326	0.613	0.566	4.69072e-176	1	ZEB2	391
0.00000000000000000000000000000000000000000000000000000000000000000000000000000000000000000000000000000000000000000000000000000000000000000000000000000000000000000000000000000000000000000000000000000000000000000000000000000000000000000000000000000000000000000300945419740129	0.26479	0.273	0.204	0.00000000000000000000000000000000000000000000000000000000000000000000000000000000000000000000000000000000000000000000000000000000000000000000000000000000000000000000000000000000000000000000000000000000000000000000000000000000000000000000000000000000000019285184387787	1	INPP5D	392
0.0000000000000000000000000000000000000000000000000000000000000000000000000000000000000000000000000000000000000000000000000000000000000000000000000000000000000000000000000000000000000000000000000000000000000000000000000000000000000000000000000000000000000000000000000000000000000000000000000000000000000451889778381987	0.264564	0.317	0.235	0.00000000000000000000000000000000000000000000000000000000000000000000000000000000000000000000000000000000000000000000000000000000000000000000000000000000000000000000000000000000000000000000000000000000000000000000000000000000000000000000000000000000000000000000000000000000000000000000000000000000289580007782745	1	EPB41L2	393
0	-0.264489	0.803	0.85	0	1	CHCHD2	394
8.76321e-233	-0.264447	0.793	0.826	5.61564e-228	1	RPS20	395
0	0.264257	0.439	0.353	0	1	GIMAP4	396
0	-0.262579	0.828	0.865	0	1	CALM1	397
0	-0.26072	0.293	0.408	0	1	PGD	398
0	-0.260271	0.561	0.651	0	1	HMGN1	399
0	-0.259687	0.227	0.337	0	1	MYADM	400
0	-0.259253	0.163	0.272	0	1	UBE2J1	401
0	-0.257773	0.227	0.341	0	1	LSM6	402
0.000000000000000000000000000000000000000000000000000000000000000000000000000000000000000000000000000000000000000000000000000000000000000000000000000000000000000000000000000000000000000000000000000000000000000000000000000000000000000000000000000000000000000000000000000000000212983472684071	-0.257039	0.177	0.26	0.0000000000000000000000000000000000000000000000000000000000000000000000000000000000000000000000000000000000000000000000000000000000000000000000000000000000000000000000000000000000000000000000000000000000000000000000000000000000000000000000000000000000000000000000000000136484068965406	1	TAP1	403
0.0000000000000000000000000000000000000000000000000000000000000000000000000000000000000000000000000000000000000000000000000000000000000000000000000000000000000000000000000000000000000000000000000000000000000000000000000000000000000000000000000000000000000000000000000000000000000000000000745084252552015	0.256974	0.568	0.507	0.00000000000000000000000000000000000000000000000000000000000000000000000000000000000000000000000000000000000000000000000000000000000000000000000000000000000000000000000000000000000000000000000000000000000000000000000000000000000000000000000000000000000000000000000000000000000000000477464890720382	1	HEXA	404
8.71387e-182	0.256584	0.33	0.269	5.58402e-177	1	PFKFB3	405
1.08349e-221	-0.256565	0.668	0.725	6.94322e-217	1	RPS17	406
3.77162e-210	-0.256154	0.192	0.265	2.41693e-205	1	LIMD2	407
0.0000000000000000000000000000000000000000000000000000000000000000000000000000000000000000000000000000000000000000000000000000000000000000000000000000000000000000000000000000000000000000000000000000000000000000000000000000000000000000000000000000000000000000000000000000000000000000000000760786983670703	0.255959	0.407	0.321	0.0000000000000000000000000000000000000000000000000000000000000000000000000000000000000000000000000000000000000000000000000000000000000000000000000000000000000000000000000000000000000000000000000000000000000000000000000000000000000000000000000000000000000000000000000000000000000000048752751487586	1	FCGR2B	408
5.39312e-216	-0.254698	0.69	0.727	3.45602e-211	1	TAGLN2	409
0	-0.254664	0.277	0.386	0	1	RANBP1	410
0	-0.254466	0.795	0.841	0	1	RPS5	411
0.000000000000000000000000000000000000000000000000000000000000000000000000000000000000000000000000000000000000000000000000000000000000000000000000000000000000000000000000000000000000000000000000000000000000000000000000000000000000000000000000000000000000000000000000000000000000000000000430533523007142	-0.254174	0.22	0.312	0.0000000000000000000000000000000000000000000000000000000000000000000000000000000000000000000000000000000000000000000000000000000000000000000000000000000000000000000000000000000000000000000000000000000000000000000000000000000000000000000000000000000000000000000000000000000000000000275894492213437	1	KYNU	412
0	-0.254084	0.335	0.454	0	1	PHPT1	413
0	-0.253723	0.645	0.721	0	1	FKBP1A	414
1.96221e-237	0.253675	0.285	0.22	1.25742e-232	1	CYTH4	415
0	0.252789	0.287	0.207	0	1	TCN2	416
0	-0.252735	0.371	0.481	0	1	SNRPB	417
0.00000000000000000000000000000000000000000000000000000000000000000000000000000000000000000000000000000000000000000000000000000000000000000000000000000000000000000000000000000000000000000000000000000000000000000000000000000000000000000000000000000000119694984602805	0.252291	0.28	0.212	0.0000000000000000000000000000000000000000000000000000000000000000000000000000000000000000000000000000000000000000000000000000000000000000000000000000000000000000000000000000000000000000000000000000000000000000000000000000000000000000000000000000767029400331696	1	ATM	418
0.00000000000000000000000000000000000000000000000000000000000000000000000000000000000000000000000000000000000000000000000000000000000000000000000000000000000000000000000000000000000000000000000000000000000000000000000000000000000000000000000000000141972928457993	-0.252036	0.478	0.566	0.0000000000000000000000000000000000000000000000000000000000000000000000000000000000000000000000000000000000000000000000000000000000000000000000000000000000000000000000000000000000000000000000000000000000000000000000000000000000000000000000000909790920144513	1	LRPAP1	419
0.0000000000000000000000000000000000000000000000000000000000000000000000000000000000000000000000000000000000000000000000000000000000000000000000000000000000000000000000000000000000000000000000000000000000000000000000000000000000000000000000000000000000000000000000000000000000000510632402800211	-0.251914	0.232	0.324	0.00000000000000000000000000000000000000000000000000000000000000000000000000000000000000000000000000000000000000000000000000000000000000000000000000000000000000000000000000000000000000000000000000000000000000000000000000000000000000000000000000000000000000000000000000000000327223456362431	1	GBP2	420
7.45877e-136	0.251388	0.403	0.361	4.77973e-131	1	PICALM	421
1.54301e-29	-0.251141	0.575	0.572	9.88789e-25	1	ACP5	422
1.61819e-164	-0.250906	0.277	0.349	1.03697e-159	1	WTAP	423
1.19574e-214	-0.250779	0.526	0.596	7.66256e-210	1	LIMS1	424
0.00000000000000000000000000000000000000000000000000000000000000000000000000000000000000000000000000000000000000000000000000000000000000000000000000000000000000000000000000000000000000000000000000000000000000000000000000000000000000000000000000000199720626207042	0.250507	0.425	0.362	0.000000000000000000000000000000000000000000000000000000000000000000000000000000000000000000000000000000000000000000000000000000000000000000000000000000000000000000000000000000000000000000000000000000000000000000000000000000000000000000000000127984971685997	1	SERINC1	425
0.0000000000000000000000000000000000000000000000000000000000000000000000000000000000000000000000000000000000000000000000000000000000000000000000000000000000000000000000000000000000000000000000000000000000000000000000000000000000000000000000000000000000000277241247754403	0.250079	0.628	0.584	0.00000000000000000000000000000000000000000000000000000000000000000000000000000000000000000000000000000000000000000000000000000000000000000000000000000000000000000000000000000000000000000000000000000000000000000000000000000000000000000000000000000000177661736385977	1	ARRB2	426
0	-2.71955	0.084	0.332	0	2	CCL18	1
0	-2.1425	0.244	0.519	0	2	S100A8	2
0	-2.12141	0.083	0.404	0	2	MARCO	3
0	-2.01427	0.366	0.692	0	2	S100A9	4
0	-1.94749	0.159	0.449	0	2	CXCL3	5
0	-1.91851	0.263	0.547	0	2	CD52	6
0	-1.55759	0.728	0.879	0	2	S100A6	7
0	-1.5069	0.032	0.265	0	2	MCEMP1	8
0	-1.50656	0.282	0.508	0	2	FBP1	9
0	-1.49737	0.224	0.423	0	2	FN1	10
0	-1.48865	0.796	0.886	0	2	CSTB	11
0	-1.46704	0.126	0.389	0	2	GCHFR	12
0	-1.45992	0.547	0.648	0	2	TIMP1	13
0	1.45655	0.666	0.284	0	2	C3	14
0	-1.44376	0.245	0.411	0	2	RNASE1	15
0	-1.43008	0.212	0.455	0	2	CXCL2	16
0	-1.42834	0.216	0.471	0	2	NUPR1	17
0	-1.40622	0.677	0.871	0	2	S100A10	18
0	1.35761	0.585	0.17	0	2	PLD4	19
0	-1.28194	0.318	0.595	0	2	ACP5	20
0	-1.27401	0.583	0.818	0	2	LGALS3	21
0	-1.24869	0.474	0.66	0	2	FABP5	22
0	-1.23177	0.141	0.259	0	2	G0S2	23
0	1.18063	0.86	0.644	0	2	RGS1	24
0	-1.16642	0.571	0.692	0	2	MT2A	25
0	1.14552	0.991	0.945	0	2	HLA-DPA1	26
0	1.12737	0.403	0.103	0	2	CX3CR1	27
0	-1.12659	0.397	0.676	0	2	GPNMB	28
0	1.08418	0.995	0.979	0	2	CD74	29
0	1.07997	0.989	0.945	0	2	HLA-DPB1	30
0	-1.07155	0.758	0.852	0	2	S100A4	31
0	-1.0712	0.998	0.989	0	2	FTL	32
0	1.06812	0.754	0.737	0	2	HLA-DRB5	33
0	-1.06503	0.574	0.729	0	2	SOD2	34
0	1.06193	0.484	0.178	0	2	OLFML3	35
0	-1.04114	0.772	0.796	0	2	APOC1	36
0	-1.03834	0.702	0.871	0	2	ANXA2	37
0	1.02823	0.817	0.616	0	2	HERPUD1	38
0	-1.02367	0.105	0.254	0	2	IL1RN	39
0	-1.01993	0.608	0.746	0	2	CTSL	40
7.67893e-153	-1.01434	0.219	0.275	4.92081e-148	2	MT1X	41
0	-0.98377	0.143	0.268	0	2	RP11-1143G9.4	42
0	-0.969375	0.559	0.77	0	2	TXN	43
0	-0.966464	0.843	0.938	0	2	VIM	44
0	-0.960859	0.414	0.545	0	2	CXCL8	45
0	-0.958872	0.073	0.35	0	2	PELATON	46
0	-0.953462	0.274	0.506	0	2	RGCC	47
0	-0.952174	0.164	0.397	0	2	TREM1	48
0	-0.948452	0.784	0.874	0	2	LYZ	49
0	-0.943121	0.834	0.912	0	2	LGALS1	50
1.20266e-106	-0.936903	0.42	0.463	7.70688e-102	2	IL1B	51
0	0.935149	0.605	0.309	0	2	GPR34	52
0	-0.933395	0.071	0.298	0	2	CYP27A1	53
0	-0.931057	0.859	0.919	0	2	CTSD	54
0	-0.929563	0.979	0.976	0	2	FTH1	55
0	-0.92803	0.401	0.521	0	2	ISG15	56
0	0.921951	0.414	0.207	0	2	BIN1	57
0	0.921434	0.944	0.881	0	2	HLA-DQB1	58
0	-0.913919	0.468	0.648	0	2	PLIN2	59
0	-0.913252	0.494	0.742	0	2	CD44	60
0	0.88611	0.718	0.526	0	2	CEBPD	61
0	-0.88241	0.142	0.331	0	2	CRIP1	62
0	0.871475	0.991	0.958	0	2	HLA-DRB1	63
0	0.869688	0.875	0.675	0	2	RGS10	64
0	-0.86162	0.216	0.449	0	2	MRC1	65
0	-0.857986	0.17	0.301	0	2	C15orf48.1	66
0	-0.856093	0.158	0.371	0	2	TFRC	67
0	0.854572	0.89	0.847	0	2	FOS	68
0	0.849462	0.869	0.84	0	2	HLA-DQA1	69
0	-0.819814	0.162	0.414	0	2	FLNA	70
0	-0.813519	0.256	0.358	0	2	IFI27	71
0	-0.812121	0.407	0.579	0	2	BCL2A1	72
8.08177e-18	-0.806556	0.276	0.281	5.17896e-13	2	SELENOP	73
0	0.803746	0.711	0.532	0	2	IFNGR1	74
0	0.796495	0.327	0.171	0	2	VSIR	75
0	0.795656	0.753	0.634	0	2	SGK1	76
0	0.794005	0.455	0.172	0	2	LTC4S	77
0	0.793086	0.804	0.652	0	2	ZFP36L2	78
0	0.787678	0.303	0.165	0	2	TMIGD3	79
0	-0.780246	0.589	0.762	0	2	EMP3	80
0	0.777856	0.7	0.596	0	2	IER2	81
0	0.775451	0.883	0.782	0	2	RNASET2	82
0	0.769883	0.454	0.376	0	2	HLA-DQA2	83
0	-0.769797	0.207	0.43	0	2	GLIPR2	84
0	-0.76095	0.607	0.752	0	2	GSTO1	85
0	0.754511	0.917	0.813	0	2	C1QC	86
0	0.749652	0.7	0.537	0	2	TREM2	87
0	-0.749345	0.32	0.479	0	2	LTA4H	88
0	-0.748664	0.625	0.782	0	2	ANXA1	89
0	0.748242	0.746	0.496	0	2	CSF1R	90
0	0.746031	0.609	0.325	0	2	MEF2C	91
0	0.73844	0.994	0.967	0	2	HLA-DRA	92
0	0.728396	0.974	0.944	0	2	ITM2B	93
0	0.714703	0.687	0.438	0	2	A2M	94
0	0.713694	0.25	0.107	0	2	FCGBP	95
0	0.699527	0.563	0.41	0	2	BTG2	96
0	0.68919	0.915	0.748	0	2	MS4A6A	97
0	0.684278	0.718	0.493	0	2	RNASE6	98
0	0.682292	0.986	0.953	0	2	CST3	99
0	-0.667943	0.38	0.543	0	2	SNX10	100
0	0.667633	0.524	0.281	0	2	LPAR6	101
0	0.666433	0.707	0.463	0	2	CORO1A	102
0	-0.66497	0.92	0.931	0	2	SH3BGRL3	103
0	0.655144	0.785	0.644	0	2	YWHAH	104
0	-0.651796	0.323	0.442	0	2	STXBP2	105
0	-0.65103	0.83	0.899	0	2	GLUL	106
0	-0.649784	0.494	0.637	0	2	IFI6	107
0	-0.648809	0.601	0.743	0	2	PLAUR	108
0	-0.647649	0.295	0.544	0	2	LMNA	109
0	0.642018	0.882	0.735	0	2	HLA-DMB	110
0	-0.641264	0.468	0.632	0	2	LY6E	111
0	-0.641138	0.613	0.737	0	2	NOP10	112
0	0.640707	0.938	0.854	0	2	HLA-DMA	113
0	0.62991	0.857	0.817	0	2	JUNB	114
0	0.624339	0.658	0.541	0	2	CXCR4	115
0	0.618915	0.685	0.516	0	2	CPVL	116
0	0.618303	0.382	0.245	0	2	VSIR.1	117
0	0.617027	0.343	0.147	0	2	P2RY13	118
0	0.61652	0.858	0.779	0	2	ZFP36	119
0	0.612124	0.545	0.312	0	2	CSF2RA	120
0	0.611861	0.55	0.347	0	2	ARL5A	121
0	-0.609795	0.364	0.543	0	2	SLC11A1	122
0	-0.608126	0.569	0.738	0	2	TAGLN2	123
0	0.608111	0.464	0.262	0	2	SORL1	124
0	0.599591	0.907	0.835	0	2	EEF1B2	125
0	0.594388	0.272	0.163	0	2	HLA-DQB2	126
0	-0.59032	0.286	0.472	0	2	UPP1	127
0	0.585098	0.689	0.468	0	2	FGL2	128
0	-0.582614	0.77	0.84	0	2	NEAT1	129
0	-0.576601	0.167	0.335	0	2	FNDC3B	130
0	0.57618	0.47	0.253	0	2	OTULINL	131
0	0.575563	0.335	0.147	0	2	ADORA3	132
0	-0.574407	0.725	0.807	0	2	CTSZ	133
0	0.566359	0.714	0.625	0	2	ID2	134
0	0.565481	0.848	0.823	0	2	GPX1	135
0	-0.565237	0.693	0.762	0	2	HSPB1	136
0	-0.564243	0.798	0.835	0	2	TSPO	137
0	0.563867	0.267	0.097	0	2	SUSD3	138
0	0.558103	0.602	0.392	0	2	IL18	139
0	-0.556114	0.506	0.615	0	2	CFD	140
0	-0.55561	0.496	0.668	0	2	BRI3	141
0	0.555423	0.288	0.123	0	2	PKIB	142
0	-0.55344	0.11	0.251	0	2	SCD	143
0	0.552658	0.584	0.46	0	2	FCGR1A	144
0	0.551796	0.724	0.56	0	2	HCLS1	145
0	-0.550568	0.976	0.96	0	2	S100A11	146
0	0.550211	0.876	0.881	0	2	DUSP1	147
0	-0.548784	0.512	0.647	0	2	NAMPT	148
0	0.5479	0.823	0.649	0	2	ZFP36L1	149
0	0.546946	0.555	0.369	0	2	APBB1IP	150
0	0.544349	0.694	0.521	0	2	LY86	151
0	-0.543121	0.695	0.757	0	2	LDHA	152
0	0.541443	0.525	0.328	0	2	LAT2	153
0	-0.541329	0.94	0.948	0	2	CTSB	154
0	-0.537115	0.748	0.822	0	2	ELOB	155
0	0.536538	0.675	0.505	0	2	CNPY3	156
0	-0.535653	0.89	0.901	0	2	UBB	157
0	0.534282	0.287	0.091	0	2	NDRG2	158
0	0.530651	0.784	0.734	0	2	FCGR3A	159
1.91106e-41	-0.527335	0.235	0.267	1.22464e-36	2	FMNL2	160
0	0.52497	0.401	0.185	0	2	ADAM28	161
0	0.524439	0.586	0.42	0	2	C3AR1	162
0	0.524264	0.648	0.492	0	2	EIF3L	163
1.79951e-131	-0.521243	0.473	0.503	1.15316e-126	2	LGMN	164
0	0.516466	0.93	0.839	0	2	C1QB	165
0	0.514839	0.278	0.102	0	2	LPAR5	166
0	-0.513365	0.778	0.79	0	2	ALDOA	167
0	-0.511025	0.226	0.355	0	2	TNFAIP2	168
0	0.509809	0.456	0.268	0	2	HLA-DOA	169
0	0.498288	0.481	0.301	0	2	ABI3	170
0	0.495154	0.978	0.955	0	2	EEF1A1	171
0	-0.491861	0.612	0.721	0	2	PPDPF	172
0	0.489058	0.706	0.65	0	2	TSC22D3	173
0	-0.488319	0.615	0.752	0	2	APLP2	174
0	0.48774	0.591	0.422	0	2	DHRS7	175
0	-0.487505	0.251	0.405	0	2	RAB13	176
0	0.487227	0.845	0.84	0	2	RPL5	177
0	-0.486584	0.13	0.265	0	2	ALDH1A1	178
0	-0.48568	0.619	0.695	0	2	MGST3	179
0	0.484142	0.464	0.3	0	2	AXL	180
4.48181e-102	-0.484007	0.562	0.578	2.87203e-97	2	MIF	181
0	0.481771	0.57	0.396	0	2	CALHM6	182
1.22311e-56	-0.480754	0.222	0.259	7.83794e-52	2	KCNMA1	183
0	0.480374	0.485	0.252	0	2	SERPINF1	184
0	-0.478618	0.148	0.254	0	2	THBD	185
0	-0.478056	0.169	0.264	0	2	PLA2G7	186
0	-0.476453	0.953	0.945	0	2	MYL6	187
0	-0.475582	0.351	0.508	0	2	NCF2	188
0	-0.46876	0.395	0.513	0	2	CSTA	189
0	0.467543	0.439	0.32	0	2	FCGR2B	190
0	0.466006	0.407	0.228	0	2	EPB41L2	191
0	-0.465523	0.836	0.866	0	2	MT-ND2	192
0	0.46546	0.623	0.43	0	2	TBXAS1	193
0	0.464837	0.356	0.184	0	2	SIGLEC10	194
3.75887e-173	0.464774	0.792	0.786	2.40876e-168	2	JUN	195
0	0.463946	0.649	0.486	0	2	LILRB4	196
0	0.463316	0.414	0.236	0	2	TM6SF1	197
1.42907e-97	0.463264	0.383	0.344	9.15779e-93	2	MT-ATP8	198
0	0.463166	0.786	0.673	0	2	CD37	199
0.00000000000000000000000000000000000000000000000000000000000000000000000000000000000000000000000000000000000000000000000000000000000000000000000000000000000000000000000000000000000000000000000000000000000000000000000000000000000000000000000000000000000000000000000000454105642742213	-0.463013	0.931	0.934	0.000000000000000000000000000000000000000000000000000000000000000000000000000000000000000000000000000000000000000000000000000000000000000000000000000000000000000000000000000000000000000000000000000000000000000000000000000000000000000000000000000000000000000000000290999977982065	2	HSP90AA1	200
0	-0.461473	0.127	0.259	0	2	DMXL2	201
0	-0.461098	0.159	0.276	0	2	PHLDA1	202
0	0.460779	0.437	0.274	0	2	LPCAT2	203
0	0.459582	0.562	0.391	0	2	SCAMP2	204
0	0.452539	0.653	0.498	0	2	GLIPR1	205
0	-0.451649	0.423	0.537	0	2	BLVRB	206
0	-0.45103	0.585	0.681	0	2	RPS27L	207
0	0.449579	0.705	0.573	0	2	EIF3F	208
3.70653e-125	-0.446501	0.364	0.423	2.37522e-120	2	HSPH1	209
0	-0.44278	0.138	0.293	0	2	VAT1	210
8.57776e-71	0.441314	0.616	0.605	5.4968e-66	2	RHOB	211
0	0.439837	0.498	0.358	0	2	PPA1	212
0	-0.439717	0.182	0.344	0	2	CYSTM1	213
0	0.439697	0.508	0.349	0	2	GIMAP4	214
0	-0.439681	0.198	0.311	0	2	ABL2	215
0	0.439519	0.776	0.618	0	2	FYB1	216
4.69147e-195	-0.43565	0.301	0.379	3.00639e-190	2	RBM47	217
0	-0.434141	0.36	0.493	0	2	ATP5MJ.1	218
0	0.431086	0.323	0.221	0	2	BHLHE41	219
0	0.426331	0.664	0.496	0	2	AKR1B1	220
0	-0.42533	0.928	0.933	0	2	CD63	221
0	-0.424553	0.191	0.336	0	2	CNIH4	222
3.75745e-39	0.423441	0.576	0.581	2.40785e-34	2	MT-ND4L	223
2.37777e-230	-0.423077	0.274	0.355	1.52372e-225	2	ICAM1	224
0	-0.423005	0.53	0.634	0	2	SEC61G	225
0	-0.421132	0.601	0.721	0	2	LRRFIP1	226
0	-0.419503	0.915	0.931	0	2	YBX1	227
0	-0.417727	0.743	0.836	0	2	SDCBP	228
0	0.417072	0.814	0.756	0	2	FXYD5	229
0	0.415985	0.746	0.613	0	2	RHOG	230
0	-0.415324	0.196	0.322	0	2	CYB5A	231
0	-0.414349	0.302	0.415	0	2	TUBA1C	232
0	0.411356	0.324	0.172	0	2	POU2F2	233
0	0.410684	0.849	0.775	0	2	EEF2	234
0	0.410477	0.346	0.183	0	2	PTGS1	235
1.66116e-228	-0.40984	0.427	0.505	1.0645e-223	2	TNFAIP3	236
0	0.409837	0.32	0.15	0	2	ARHGAP24	237
0	-0.409708	0.517	0.623	0	2	TPM4	238
0	0.409395	0.26	0.112	0	2	GAPT	239
0	0.409352	0.85	0.863	0	2	RPS4X	240
0	-0.408594	0.525	0.638	0	2	ATOX1	241
0	-0.407916	0.37	0.465	0	2	SERPING1	242
0	0.407517	0.404	0.25	0	2	TMEM109	243
0	-0.407032	0.97	0.96	0	2	SERF2	244
1.14107e-165	-0.406773	0.33	0.397	7.31223e-161	2	SLC2A3	245
0	-0.406695	0.426	0.53	0	2	CALM3	246
0	0.405863	0.955	0.912	0	2	HLA-E	247
0	0.405676	0.949	0.919	0	2	RACK1	248
0	0.404857	0.395	0.223	0	2	ENTPD1	249
0	-0.404495	0.392	0.546	0	2	JUND	250
0	0.404416	0.84	0.861	0	2	RPL3	251
0	-0.40424	0.766	0.804	0	2	ENO1	252
0	-0.403998	0.216	0.34	0	2	GPCPD1	253
0	0.40367	0.634	0.535	0	2	RGS2	254
0	-0.40351	0.808	0.861	0	2	ANXA5	255
0	0.403475	0.8	0.793	0	2	RPL4	256
0	0.403079	0.433	0.284	0	2	NUDT3	257
4.12193e-156	-0.402424	0.217	0.282	2.64142e-151	2	GBP1	258
3.33046e-60	-0.402413	0.296	0.34	2.13423e-55	2	IGKC	259
2.19063e-223	-0.401675	0.271	0.349	1.4038e-218	2	ABCA1	260
0	0.401304	0.911	0.841	0	2	ARHGDIB	261
0	0.400842	0.273	0.147	0	2	HTRA1	262
0	0.400761	0.284	0.131	0	2	BLNK	263
0	0.400553	0.255	0.145	0	2	SNHG32	264
0	0.400378	0.295	0.193	0	2	TNFSF13	265
0	0.399572	0.533	0.435	0	2	GABARAP	266
0	0.394638	0.812	0.73	0	2	CD14	267
0	0.393612	0.949	0.921	0	2	NACA	268
0	0.39215	0.311	0.181	0	2	GAL3ST4	269
0	0.392107	0.837	0.777	0	2	SARAF	270
0	0.391568	0.401	0.245	0	2	LIMD2	271
0	0.391469	0.865	0.877	0	2	RPS23	272
0	-0.39118	0.238	0.394	0	2	BLVRA	273
0	0.390683	0.386	0.28	0	2	POLD4	274
1.24783e-68	-0.390529	0.508	0.552	7.99635e-64	2	DNAJB1	275
0	0.389991	0.403	0.286	0	2	APMAP	276
0	0.389706	0.397	0.249	0	2	PAK1	277
6.93766e-41	-0.387309	0.328	0.349	4.44579e-36	2	STMN1	278
0	0.386711	0.522	0.414	0	2	FPR1	279
0	0.384811	0.508	0.372	0	2	RGS19	280
3.02351e-60	0.382853	0.44	0.41	1.93753e-55	2	EGR1	281
0	0.381405	0.333	0.22	0	2	MAN2B1	282
0	0.381398	0.767	0.666	0	2	CIRBP	283
0	0.380946	0.507	0.34	0	2	RB1	284
0	0.379276	0.859	0.871	0	2	RPS3	285
0	0.378572	0.854	0.865	0	2	RPL18	286
0	0.378333	0.475	0.317	0	2	SLC1A3	287
0	0.375504	0.25	0.093	0	2	PALD1	288
0	0.375063	0.861	0.875	0	2	RPS6	289
0	0.374242	0.298	0.206	0	2	PIH1D1	290
0.000000000000000000000000000000000000000000000000000000000000000000000000000000000000000000000000000000000000000000000000000000000000000000000000000000000000000000000000000000000000000000000000000000000000000000000000000000000000000000000000000000000000509508104883569	-0.37337	0.259	0.347	0.0000000000000000000000000000000000000000000000000000000000000000000000000000000000000000000000000000000000000000000000000000000000000000000000000000000000000000000000000000000000000000000000000000000000000000000000000000000000000000000000000000000326502983771489	2	CD55	291
0	0.373207	0.786	0.652	0	2	GSN	292
1.52997e-104	-0.371852	0.622	0.646	9.80433e-100	2	CD9	293
0	0.370919	0.842	0.854	0	2	RPL7A	294
0	0.367422	0.485	0.324	0	2	CD300A	295
0	0.367164	0.569	0.407	0	2	RASSF4	296
1.03932e-165	0.366204	0.341	0.275	6.6602e-161	2	CCL3L3	297
0	-0.365021	0.844	0.875	0	2	MT-ND4	298
0	0.364786	0.671	0.563	0	2	TMEM176B	299
0	0.364346	0.545	0.411	0	2	SPINT2	300
0	0.364131	0.847	0.867	0	2	RPS3A	301
2.58713e-193	-0.363849	0.641	0.69	1.65789e-188	2	H2AZ1	302
0	-0.363786	0.778	0.828	0	2	PSMA7	303
0	0.363457	0.863	0.875	0	2	RPL30	304
0	0.361791	0.298	0.204	0	2	CD69	305
0	-0.361725	0.418	0.505	0	2	CD59	306
7.82777e-199	-0.360297	0.55	0.603	5.01619e-194	2	MSR1	307
0	-0.358635	0.488	0.593	0	2	LAMP1	308
0	-0.357384	0.213	0.329	0	2	ADGRE5	309
0	0.356484	0.761	0.658	0	2	ARL6IP5	310
0	0.355938	0.827	0.749	0	2	CTSH	311
0	0.355721	0.836	0.849	0	2	RPL23A	312
0	0.355318	0.495	0.359	0	2	PRPF38B	313
0	0.354641	0.502	0.331	0	2	MEF2A	314
0	0.353757	0.372	0.241	0	2	SVBP	315
0	0.353696	0.493	0.358	0	2	APEX1	316
0	0.353413	0.721	0.623	0	2	SYNGR2	317
5.14619e-235	-0.352943	0.263	0.346	3.29778e-230	2	NPL	318
0	0.351625	0.418	0.282	0	2	ERCC1	319
0	-0.350282	0.546	0.646	0	2	ATP1B3	320
2.07262e-193	-0.349866	0.566	0.615	1.32818e-188	2	PLD3	321
0	0.349779	0.772	0.68	0	2	PPT1	322
0	0.346697	0.84	0.851	0	2	RPL6	323
0	0.345435	0.563	0.401	0	2	ADAP2	324
0	0.344116	0.458	0.333	0	2	IL13RA1	325
0	0.343333	0.805	0.804	0	2	RPSA	326
0	0.343326	0.969	0.945	0	2	NPC2	327
0	0.34317	0.492	0.347	0	2	WAS	328
1.80216e-204	0.342843	0.733	0.701	1.15486e-199	2	NAP1L1	329
0	0.34241	0.842	0.855	0	2	RPL29	330
0	0.342064	0.513	0.385	0	2	HAVCR2	331
0	-0.341885	0.258	0.378	0	2	CORO1C	332
0	0.340261	0.309	0.216	0	2	FCGR1BP	333
1.65212e-217	-0.339297	0.225	0.306	1.05871e-212	2	IQGAP2	334
0	0.339067	0.951	0.901	0	2	AIF1	335
1.16747e-217	-0.339058	0.191	0.267	7.48137e-213	2	FNIP2	336
0.00000000000000000000000000000000000000000000000000000000000000000000000000000000000000000000000000000000000000000000000000000000000000000000000000000000000000000000000000000000000000000000000000000000000000000000000000000000000000000000000000000000000000000000000000000000000000000000000000000000387634340486646	-0.339052	0.854	0.888	0.000000000000000000000000000000000000000000000000000000000000000000000000000000000000000000000000000000000000000000000000000000000000000000000000000000000000000000000000000000000000000000000000000000000000000000000000000000000000000000000000000000000000000000000000000000000000000000000000000248403838070653	2	MT-CO1	337
0	-0.338803	0.727	0.791	0	2	COX7A2	338
0	-0.338544	0.804	0.843	0	2	ATP6V1F	339
0.000000000000000000000000000000000000000000000000000000000000000000000000000000000000000000000000000000000000000000000000000000000000000000000000000000000000000000000000000000000000000000000000000000000000000000000000000000000000000000000000000000000000000000000000000000000000000000000000000000000000190239622854406	-0.33849	0.239	0.337	0.0000000000000000000000000000000000000000000000000000000000000000000000000000000000000000000000000000000000000000000000000000000000000000000000000000000000000000000000000000000000000000000000000000000000000000000000000000000000000000000000000000000000000000000000000000000000000000000000000000000121909355117561	2	PMP22	340
0	0.33786	0.371	0.221	0	2	RCSD1	341
0.000000000000000000000000000000000000000000000000000000000000000000000000000000000000000000000000000000000000000000000000000000000000000000000000000000000000000000000000000000000000000000000000000000000000000000000000000000000000000000000000000000000000000000201981256798069	-0.337729	0.303	0.389	0.0000000000000000000000000000000000000000000000000000000000000000000000000000000000000000000000000000000000000000000000000000000000000000000000000000000000000000000000000000000000000000000000000000000000000000000000000000000000000000000000000000000000000129433628981338	2	BBLN.1	342
0	0.336771	0.626	0.515	0	2	EIF3G	343
0	0.336458	0.837	0.75	0	2	CAPZB	344
0	0.336413	0.728	0.607	0	2	CYRIB	345
0	0.335706	0.453	0.323	0	2	OXA1L	346
2.21248e-133	-0.335617	0.522	0.575	1.4178e-128	2	ZEB2	347
0	-0.334742	0.238	0.343	0	2	RBMS1	348
0	0.334006	0.83	0.833	0	2	RPLP0	349
0	-0.333781	0.763	0.817	0	2	POMP	350
0	0.333547	0.737	0.689	0	2	PCBP2	351
0	-0.332331	0.232	0.335	0	2	ARL4A	352
0	0.332215	0.865	0.88	0	2	RPS27A	353
0	0.332114	0.619	0.498	0	2	TMEM14C	354
0	0.332044	0.434	0.322	0	2	RAB32	355
0	0.331356	0.269	0.148	0	2	CCND1	356
0	-0.331255	0.361	0.489	0	2	TIMP2	357
0	0.330966	0.429	0.244	0	2	AOAH	358
0	0.330505	0.516	0.381	0	2	PNISR	359
0.00000000000000000000000000000000000000000000000000000000000000000000000000000000000000000000000000000000000000000000000000000000000000000000000000000000000000000000000000000000000000000000000000000000000000000000000000000000000000000000000000000000000000000000000000000000000000000000000000737616220757879	-0.330255	0.186	0.278	0.000000000000000000000000000000000000000000000000000000000000000000000000000000000000000000000000000000000000000000000000000000000000000000000000000000000000000000000000000000000000000000000000000000000000000000000000000000000000000000000000000000000000000000000000000000000000000000000472679226586064	2	FOSL2	360
0	-0.33021	0.197	0.308	0	2	PDE4DIP	361
2.93436e-40	-0.330002	0.835	0.826	1.8804e-35	2	NFKBIA	362
1.55801e-08	-0.328359	0.96	0.949	0.000998406	2	GAPDH	363
0.00000000000000000000000000000000000000000000000000000000000000000000000000000000000000000000000000000000000000000000000000000000000000000000000000000000000000000000000000000000000000000000000000000000000000000000000000000000000000000000000000000000000000000000000000000000000000000000000000217002482509912	-0.32801	0.466	0.57	0.000000000000000000000000000000000000000000000000000000000000000000000000000000000000000000000000000000000000000000000000000000000000000000000000000000000000000000000000000000000000000000000000000000000000000000000000000000000000000000000000000000000000000000000000000000000000000000000139059530842002	2	CD163	364
3.58024e-200	-0.327565	0.277	0.357	2.29429e-195	2	ACSL1	365
0	0.325294	0.865	0.797	0	2	HNRNPA1	366
0	0.324843	0.303	0.179	0	2	METTL7A	367
0	0.324488	0.868	0.882	0	2	RPL19	368
1.70324e-42	-0.322133	0.48	0.512	1.09147e-37	2	RBPJ	369
0	-0.321657	0.742	0.797	0	2	DYNLL1	370
0	0.320907	0.798	0.735	0	2	COMMD6	371
0.0000000000000000000000000000000000000000000000000000000000000000000000000000000000000000000000000000000000000000000000000000000000000000000000000000000000000000000000000000000000000000000000000000000000000000000000000000000000000000000000000000000000000000000592210800729919	-0.320681	0.496	0.563	0.00000000000000000000000000000000000000000000000000000000000000000000000000000000000000000000000000000000000000000000000000000000000000000000000000000000000000000000000000000000000000000000000000000000000000000000000000000000000000000000000000000000000000379500525323747	2	LRPAP1	372
0	0.320047	0.84	0.851	0	2	RPS7	373
0	0.319095	0.663	0.556	0	2	NOP53	374
0	0.318871	0.752	0.661	0	2	BST2	375
0	0.318201	0.611	0.503	0	2	CKLF	376
0	0.316649	0.865	0.879	0	2	RPS8	377
0	0.316504	0.867	0.875	0	2	RPL37	378
0	-0.31622	0.828	0.865	0	2	CALM1	379
2.51128e-176	0.315047	0.198	0.281	1.60928e-171	2	MTRNR2L8	380
0	-0.314996	0.209	0.325	0	2	ACTN1	381
0	-0.313901	0.962	0.951	0	2	OAZ1	382
0	0.312424	0.935	0.902	0	2	PABPC1	383
0	0.312277	0.872	0.819	0	2	SLC25A6	384
0	-0.311101	0.684	0.758	0	2	ATP6V1G1	385
1.60911e-151	-0.310877	0.617	0.664	1.03115e-146	2	HSPE1	386
0	0.310699	0.424	0.296	0	2	SH3KBP1	387
0	-0.310602	0.418	0.516	0	2	ELOC	388
0.0000000000000000000000000000000000000000000000000000000000000000000000000000000000000000000000000000000000000000000000000000000000000000000000000000000000000000000000000000000000000000000000000000000000000000000000000000000000000000000000000000000000000000000000000000000000000000134953199012753	0.308915	0.346	0.262	0.000000000000000000000000000000000000000000000000000000000000000000000000000000000000000000000000000000000000000000000000000000000000000000000000000000000000000000000000000000000000000000000000000000000000000000000000000000000000000000000000000000000000000000000000000000000000864807089913521	2	SELPLG	389
0	0.308041	0.866	0.887	0	2	RPL10	390
0	0.305616	0.935	0.851	0	2	C1QA	391
0	0.304823	0.471	0.338	0	2	MGAT4A	392
0	-0.304475	0.146	0.252	0	2	DRAM1	393
0	-0.303927	0.175	0.286	0	2	PTPN12	394
0.000000000000000000000000000000000000000000000000000000000000000000000000000000000000000000000000000000000000000000000000000000000000000000000000000000000000000000000000000000000000000000000000000000000000000000000000000000000000000000000000000000000000000000000000000000000000000000000000000000000000000385940596139907	0.303667	0.844	0.854	0.0000000000000000000000000000000000000000000000000000000000000000000000000000000000000000000000000000000000000000000000000000000000000000000000000000000000000000000000000000000000000000000000000000000000000000000000000000000000000000000000000000000000000000000000000000000000000000000000000000000000247318452818375	2	RPL26	395
0	-0.303065	0.281	0.385	0	2	PDXK	396
7.08631e-14	0.301474	0.577	0.581	4.54105e-09	2	CCL3	397
0	0.301059	0.274	0.17	0	2	GIMAP1	398
0	-0.300924	0.246	0.367	0	2	DOK2	399
5.01131e-234	-0.299852	0.228	0.309	3.21135e-229	2	KYNU	400
0	0.299046	0.685	0.589	0	2	GPSM3	401
0	0.299003	0.861	0.871	0	2	RPS13	402
0	0.298774	0.643	0.543	0	2	UBXN1	403
0	0.298772	0.26	0.172	0	2	RTRAF	404
0	-0.297381	0.346	0.46	0	2	AHNAK	405
3.14719e-213	-0.296936	0.209	0.288	2.01678e-208	2	PIM3	406
0	0.296922	0.884	0.846	0	2	ATP5MC2	407
0	0.296677	0.868	0.882	0	2	RPL11	408
0	-0.296667	0.824	0.858	0	2	PRDX1	409
0	0.296328	0.292	0.181	0	2	ETV5	410
0	0.296253	0.753	0.68	0	2	SEC11A	411
0	0.29622	0.598	0.478	0	2	IFI16	412
0	-0.295073	0.21	0.321	0	2	TSPAN4	413
0	-0.294069	0.666	0.732	0	2	NDUFS5	414
0	0.294062	0.399	0.262	0	2	CSF3R	415
0	-0.293258	0.726	0.782	0	2	AP2S1	416
3.08857e-105	-0.291773	0.259	0.311	1.97922e-100	2	KDM6B	417
7.32427e-225	-0.291145	0.578	0.634	4.69354e-220	2	HEXB	418
0	-0.290874	0.287	0.386	0	2	SQOR	419
0	0.290294	0.869	0.886	0	2	RPS24	420
0.000000000000000000000000000000000000000000000000000000000000000000000000000000000000000000000000000000000000000000000000000000000000000000000000000000000000000000000000000000000000000000000000000000000000000000000000000000000000000000000000000000000000000000000000000000000000000179460117422996	-0.290022	0.766	0.802	0.0000000000000000000000000000000000000000000000000000000000000000000000000000000000000000000000000000000000000000000000000000000000000000000000000000000000000000000000000000000000000000000000000000000000000000000000000000000000000000000000000000000000000000000000000000000000115001632447004	2	PKM	421
3.3676e-196	-0.28973	0.837	0.866	2.15802e-191	2	MT-ND1	422
0	0.288392	0.899	0.862	0	2	BTF3	423
0	0.286894	0.342	0.241	0	2	STING1	424
1.41925e-65	0.286772	0.347	0.302	9.09487e-61	2	AC090498.1	425
0	0.28671	0.294	0.206	0	2	TRIR	426
0	0.286691	0.419	0.318	0	2	PTAFR	427
1.69319e-43	-0.286593	0.488	0.511	1.08503e-38	2	HSPD1	428
0	-0.286563	0.407	0.509	0	2	HNMT	429
0	0.286328	0.301	0.195	0	2	TNFAIP8L2	430
0	0.286267	0.412	0.313	0	2	OGFRL1	431
0	-0.286094	0.442	0.545	0	2	IQGAP1	432
0	0.285126	0.278	0.148	0	2	ST6GAL1	433
0	-0.285013	0.64	0.715	0	2	ATP5MK	434
0.0000000000000000000000000000000000000000000000000000000000000000000000000000000000000000000000000000000000000000000000000000000000000000000000000000000000000000000000000000000000000000000000000000000000000000000000000000000000000000000000000000000000000000000000000000000000000000239446963067463	0.284475	0.59	0.503	0.00000000000000000000000000000000000000000000000000000000000000000000000000000000000000000000000000000000000000000000000000000000000000000000000000000000000000000000000000000000000000000000000000000000000000000000000000000000000000000000000000000000000000000000000000000000000153442402872892	2	EIF4A1	435
0.000000000000000000000000000000000000000000000000000000000000000000000000000000000000000000000000000000000000000000000000000000000000000000000000000000000000000000000000000000000000000000000000000000000000000000000000000000000000000000000000000000000000000000000000000000000000000000000000000000000000000000659433899424274	-0.283897	0.236	0.332	0.0000000000000000000000000000000000000000000000000000000000000000000000000000000000000000000000000000000000000000000000000000000000000000000000000000000000000000000000000000000000000000000000000000000000000000000000000000000000000000000000000000000000000000000000000000000000000000000000000000000000000422578431429063	2	ANXA4	436
0	0.283604	0.335	0.223	0	2	MIF4GD	437
0	0.283319	0.762	0.686	0	2	FCGR2A	438
0.0000000000000000000000000000000000000000000000000000000000000000000000000000000000000000000000000000000000000000000000000000000000000000000000000000000000000000000000000000000000000000000000000000000000000000000000000000000000000000000000000000000257854405172133	-0.28264	0.171	0.258	0.00000000000000000000000000000000000000000000000000000000000000000000000000000000000000000000000000000000000000000000000000000000000000000000000000000000000000000000000000000000000000000000000000000000000000000000000000000000000000000000000000165238259922406	2	NRP1	439
1.92937e-130	-0.282471	0.219	0.279	1.23638e-125	2	WARS1	440
0	0.282459	0.336	0.2	0	2	INPP5D	441
0.000000000000000000000000000000000000000000000000000000000000000000000000000000000000000000000000000000000000000000000000000000000000000000000000000000000000000000000000000000000000000000000000000000000000000000000000000000000000000000000000000000000000000000000000000000000000000000000000000000000000000515501829239553	-0.282355	0.201	0.296	0.0000000000000000000000000000000000000000000000000000000000000000000000000000000000000000000000000000000000000000000000000000000000000000000000000000000000000000000000000000000000000000000000000000000000000000000000000000000000000000000000000000000000000000000000000000000000000000000000000000000000330343882213291	2	PECAM1	442
0	0.282293	0.78	0.717	0	2	CD53	443
0.00000000000000000000000000000000000000000000000000000000000000000000000000000000000000000000000000000000000000000000000000000000000000000000000000000000000000000000000000000000000000000000000000000000000000000000000000000000000000000000000000000000000000467826770928519	-0.282287	0.237	0.332	0.000000000000000000000000000000000000000000000000000000000000000000000000000000000000000000000000000000000000000000000000000000000000000000000000000000000000000000000000000000000000000000000000000000000000000000000000000000000000000000000000000000000299792751346413	2	RASGEF1B	444
0	0.281799	0.461	0.355	0	2	PEA15	445
0	0.28086	0.591	0.495	0	2	PGLS	446
1.29201e-143	-0.280264	0.697	0.725	8.27943e-139	2	PGK1	447
5.1584e-48	-0.27997	0.605	0.615	3.30561e-43	2	LIPA	448
7.07562e-233	-0.279722	0.245	0.326	4.5342e-228	2	PLP2	449
0	0.279575	0.873	0.889	0	2	RPL13	450
3.96465e-164	-0.27906	0.853	0.882	2.54062e-159	2	MT-CO3	451
0	0.279038	0.489	0.379	0	2	MGST2	452
1.71252e-202	0.278948	0.831	0.842	1.09742e-197	2	RPL31	453
9.88037e-121	0.278941	0.329	0.271	6.33154e-116	2	PDK4	454
0	0.27892	0.254	0.16	0	2	GIMAP7	455
0	0.278764	0.508	0.403	0	2	CORO1B	456
0.000000000000000000000000000000000000000000000000000000000000000000000000000000000000000000000000000000000000000000000000000000000000000000000000000000000000000000000000000000000000000000000000000000000000000000000000000000000000000000000000000000010010637339783	-0.277702	0.836	0.847	0.000000000000000000000000000000000000000000000000000000000000000000000000000000000000000000000000000000000000000000000000000000000000000000000000000000000000000000000000000000000000000000000000000000000000000000000000000000000000000000000000000641501662007973	2	MYL12A	457
0.0000000000000000000000000000000000000000000000000000000000000000000000000000000000000000000000000000000000000000000000000000000000000000000000000000000000000000000000000000000000000000000000000000000000000000000000000000000000000000000000000000000000000000000000000000000000000000000000000000000000000134190988756877	0.277574	0.378	0.287	0.000000000000000000000000000000000000000000000000000000000000000000000000000000000000000000000000000000000000000000000000000000000000000000000000000000000000000000000000000000000000000000000000000000000000000000000000000000000000000000000000000000000000000000000000000000000000000000000000000000000859922694151818	2	CCNH	458
8.83766e-220	0.277562	0.841	0.865	5.66335e-215	2	RPL21	459
0.00000000000000000000000000000000000000000000000000000000000000000000000000000000000000000000000000000000000000000000000000000000000000000000000000000000000000000000000000000000000000000000000000000000000000000000000000000000000000000000000000000000000000000000000000000000000495772909319731	-0.276843	0.547	0.634	0.00000000000000000000000000000000000000000000000000000000000000000000000000000000000000000000000000000000000000000000000000000000000000000000000000000000000000000000000000000000000000000000000000000000000000000000000000000000000000000000000000000000000000000000000000000031770119575027	2	DNAJA1	460
0	0.276582	0.299	0.208	0	2	SELENOH	461
1.58361e-86	-0.27595	0.75	0.749	1.01481e-81	2	SERPINA1	462
0	0.27588	0.409	0.299	0	2	CLNS1A	463
2.52422e-147	-0.275125	0.252	0.315	1.61757e-142	2	RALA	464
0.00000000000000000000000000000000000000000000000000000000000000000000000000000000000000000000000000000000000000000000000000000000000000000000000000000000000000000000000000000000000000000000000000000000000000000000000000000000000000000000000000000000000000000000000000000000000101451352323097	-0.274618	0.568	0.641	0.0000000000000000000000000000000000000000000000000000000000000000000000000000000000000000000000000000000000000000000000000000000000000000000000000000000000000000000000000000000000000000000000000000000000000000000000000000000000000000000000000000000000000000000000000000000650120555956872	2	POLR2L	465
8.17424e-219	-0.274536	0.855	0.883	5.23822e-214	2	MT-CO2	466
[truncated: 11,284 more rows]
