# Supplementary material for: Using a pan-cancer atlas to investigate tumour associated macrophages as regulators of immunotherapy response
Source: Nat Commun. 2024 Jul 6;15:5665. doi: 10.1038/s41467-024-49885-8 (PMC11226649; doi:10.1038/s41467-024-49885-8)
Supplement: Supplementary file 5 — Supplementary Data 7 [file 41467_2024_49885_MOESM5_ESM.zip]

Archive with 1 entries (1 files):
- mac.clus.tsv
