# Supplementary material for: Using a pan-cancer atlas to investigate tumour associated macrophages as regulators of immunotherapy response
Source: Nat Commun. 2024 Jul 6;15:5665. doi: 10.1038/s41467-024-49885-8 (PMC11226649; doi:10.1038/s41467-024-49885-8)
Supplement: Supplementary file 5 — Supplementary Data 7 [file 41467_2024_49885_MOESM5_ESM.zip › mac.clus.tsv]

orig.ident	nCount_RNA	nFeature_RNA	study	cellid	celltype	cellgroup	cellgroup2	major	minor	patient	sample	cancer	tissue	cluster_id	primary_met2	pre.or.post.treatment	cancer.subtype	nCount_SCT	nFeature_SCT	integrated_snn_res.0.75	seurat_clusters	integrated_snn_res.0.7	integrated_snn_res.0.65	integrated_snn_res.0.5	integrated_snn_res.0.53	integrated_snn_res.0.515	integrated_snn_res.0.52	integrated_snn_res.0.525	cluster	UMAP_1	UMAP_2	study.samp	ss2	primary_met3	short.label
NA	2450	693	azizi	c99	MACROPHAGE:	Macro	Macro	MACROPHAGE:	NA	BC5	BC5_TUMOR	BC	Tumor	23	primary	NA	NA	2560	693	15	16	14	14	15	11	15	12	16	16	1.72205645158159	1.95621213543533	azizi_BC5_TUMOR	azizi_BC5_TUMOR_Tumor	primary	16_ECMHomeoMac
NA	2323	544	azizi	c177	MACROPHAGE:	Macro	Macro	MACROPHAGE:	NA	BC5	BC5_TUMOR	BC	Tumor	23	primary	NA	NA	2601	544	22	1	21	18	13	20	13	1	1	1	-3.85409634993208	-4.50459387671829	azizi_BC5_TUMOR	azizi_BC5_TUMOR_Tumor	primary	1_MetM2Mac
NA	2494	781	azizi	c215	MACROPHAGE:	Macro	Macro	MACROPHAGE:	NA	BC5	BC5_TUMOR	BC	Tumor	25	primary	NA	NA	2585	781	11	7	8	8	9	7	10	7	7	7	3.20277315690386	1.77821991074204	azizi_BC5_TUMOR	azizi_BC5_TUMOR_Tumor	primary	7_IFNMac
NA	2450	693	azizi	c461	MACROPHAGE:	Macro	Macro	MACROPHAGE:	NA	BC5	BC5_TUMOR	BC	Tumor	23	primary	NA	NA	2560	693	15	16	14	14	15	11	15	12	16	16	1.70668822839128	1.99881121742844	azizi_BC5_TUMOR	azizi_BC5_TUMOR_Tumor	primary	16_ECMHomeoMac
NA	2323	544	azizi	c538	MACROPHAGE:	Macro	Macro	MACROPHAGE:	NA	BC5	BC5_TUMOR	BC	Tumor	23	primary	NA	NA	2601	544	22	1	21	18	13	20	13	1	1	1	-3.7846266596092	-4.48472931754471	azizi_BC5_TUMOR	azizi_BC5_TUMOR_Tumor	primary	1_MetM2Mac
NA	2494	781	azizi	c576	MACROPHAGE:	Macro	Macro	MACROPHAGE:	NA	BC5	BC5_TUMOR	BC	Tumor	25	primary	NA	NA	2585	781	11	7	8	8	9	7	10	7	7	7	3.18745309426653	1.76955542194962	azizi_BC5_TUMOR	azizi_BC5_TUMOR_Tumor	primary	7_IFNMac
NA	1891	523	azizi	c816	MACROPHAGE:	Macro	Macro	MACROPHAGE:	NA	BC5	BC5_TUMOR	BC	Tumor	23	primary	NA	NA	2370	522	27	20	22	23	20	21	19	20	20	20	-0.519110676504497	-1.0864345110643	azizi_BC5_TUMOR	azizi_BC5_TUMOR_Tumor	primary	20_TDoub
NA	2354	757	azizi	c1005	MACROPHAGE:	Macro	Macro	MACROPHAGE:	NA	BC5	BC5_TUMOR	BC	Tumor	23	primary	NA	NA	2597	757	17	17	16	15	17	19	16	17	17	17	3.47983700349199	3.02017757523178	azizi_BC5_TUMOR	azizi_BC5_TUMOR_Tumor	primary	17_IFNMac3
NA	1949	516	azizi	c829	MACROPHAGE:	Macro	Macro	MACROPHAGE:	NA	BC5	BC5_TUMOR	BC	Tumor	25	primary	NA	NA	2411	516	3	2	1	1	1	2	1	2	2	2	-1.01058286116255	-1.4071337259996	azizi_BC5_TUMOR	azizi_BC5_TUMOR_Tumor	primary	2_C3Mac
NA	2000	488	azizi	c941	MACROPHAGE:	Macro	Macro	MACROPHAGE:	NA	BC5	BC5_TUMOR	BC	Tumor	25	primary	NA	NA	2364	488	17	17	16	15	17	7	16	7	17	17	4.06366402222979	2.06794402229904	azizi_BC5_TUMOR	azizi_BC5_TUMOR_Tumor	primary	17_IFNMac3
NA	2032	502	azizi	c1810	MACROPHAGE:	Macro	Macro	MACROPHAGE:	NA	BC5	BC5_TUMOR	BC	Tumor	23	primary	NA	NA	2441	501	22	1	21	18	13	20	13	1	1	1	-3.39474719450605	-4.3352856911409	azizi_BC5_TUMOR	azizi_BC5_TUMOR_Tumor	primary	1_MetM2Mac
NA	1913	512	azizi	c1802	MACROPHAGE:	Macro	Macro	MACROPHAGE:	NA	BC5	BC5_TUMOR	BC	Tumor	25	primary	NA	NA	2377	511	17	17	16	15	9	7	16	7	17	17	4.17224413468706	2.40184089768051	azizi_BC5_TUMOR	azizi_BC5_TUMOR_Tumor	primary	17_IFNMac3
NA	2019	461	azizi	c1993	MACROPHAGE:	Macro	Macro	MACROPHAGE:	NA	BC7	BC7_NORMAL	BC	Normal	23	normal	NA	NA	2493	461	1	1	2	2	3	1	3	1	1	1	-1.78803640291822	-5.96933129203201	azizi_BC7_NORMAL	azizi_BC7_NORMAL_Normal	normal	1_MetM2Mac
NA	3060	1429	azizi	c2088	MACROPHAGE:	Macro	Macro	MACROPHAGE:	NA	BC7	BC7_TUMOR	BC	Tumor	23	primary	NA	NA	3023	1425	13	15	15	7	16	11	17	12	15	15	-0.0387847541345405	0.883762749315492	azizi_BC7_TUMOR	azizi_BC7_TUMOR_Tumor	primary	15_LYZMac
NA	2818	1125	azizi	c2166	MACROPHAGE:	Macro	Macro	MACROPHAGE:	NA	BC7	BC7_TUMOR	BC	Tumor	23	primary	NA	NA	2807	1118	17	17	16	15	17	19	16	17	17	17	2.70755273415911	3.2254414283049	azizi_BC7_TUMOR	azizi_BC7_TUMOR_Tumor	primary	17_IFNMac3
NA	3217	1684	azizi	c2173	MACROPHAGE:	Macro	Macro	MACROPHAGE:	NA	BC7	BC7_TUMOR	BC	Tumor	23	primary	NA	NA	3123	1679	3	2	1	1	1	2	1	2	2	2	-1.14047568724287	-1.41338065039993	azizi_BC7_TUMOR	azizi_BC7_TUMOR_Tumor	primary	2_C3Mac
NA	2751	1231	azizi	c2283	MACROPHAGE:	Macro	Macro	MACROPHAGE:	NA	BC7	BC7_TUMOR	BC	Tumor	23	primary	NA	NA	2743	1223	27	20	22	23	20	21	19	20	20	20	-1.12107926294935	1.56530055630325	azizi_BC7_TUMOR	azizi_BC7_TUMOR_Tumor	primary	20_TDoub
NA	3075	1373	azizi	c2362	MACROPHAGE:	Macro	Macro	MACROPHAGE:	NA	BC7	BC7_TUMOR	BC	Tumor	23	primary	NA	NA	3025	1371	15	19	17	19	15	11	7	12	19	19	0.852393451474781	1.83788141834854	azizi_BC7_TUMOR	azizi_BC7_TUMOR_Tumor	primary	19_ClassMono
NA	2782	1135	azizi	c2370	MACROPHAGE:	Macro	Macro	MACROPHAGE:	NA	BC7	BC7_TUMOR	BC	Tumor	23	primary	NA	NA	2781	1134	17	17	16	15	17	19	16	17	17	17	2.49282795503008	3.3774873934996	azizi_BC7_TUMOR	azizi_BC7_TUMOR_Tumor	primary	17_IFNMac3
NA	2077	484	azizi	c2473	MACROPHAGE:	Macro	Macro	MACROPHAGE:	NA	BC7	BC7_TUMOR	BC	Tumor	23	primary	NA	NA	2499	484	22	1	21	18	13	20	13	1	1	1	-4.77894109175337	-0.862399069188842	azizi_BC7_TUMOR	azizi_BC7_TUMOR_Tumor	primary	1_MetM2Mac
NA	3105	1412	azizi	c2525	MACROPHAGE:	Macro	Macro	MACROPHAGE:	NA	BC7	BC7_TUMOR	BC	Tumor	23	primary	NA	NA	3047	1407	3	2	1	1	1	2	1	2	2	2	-1.4460048048271	-2.11063650023819	azizi_BC7_TUMOR	azizi_BC7_TUMOR_Tumor	primary	2_C3Mac
NA	2489	787	azizi	c2606	MACROPHAGE:	Macro	Macro	MACROPHAGE:	NA	BC7	BC7_TUMOR	BC	Tumor	23	primary	NA	NA	2593	786	15	19	17	19	15	11	15	12	19	19	0.334224346421833	1.28429195511459	azizi_BC7_TUMOR	azizi_BC7_TUMOR_Tumor	primary	19_ClassMono
NA	2965	1226	azizi	c2670	MACROPHAGE:	Macro	Macro	MACROPHAGE:	NA	BC7	BC7_TUMOR	BC	Tumor	23	primary	NA	NA	2941	1222	6	2	1	1	1	2	1	2	2	2	-0.723010954119091	-2.2900557793367	azizi_BC7_TUMOR	azizi_BC7_TUMOR_Tumor	primary	2_C3Mac
NA	3149	1411	azizi	c2707	MACROPHAGE:	Macro	Macro	MACROPHAGE:	NA	BC7	BC7_TUMOR	BC	Tumor	23	primary	NA	NA	3057	1406	18	16	14	14	15	15	15	12	16	16	4.436069551252	0.712002786279908	azizi_BC7_TUMOR	azizi_BC7_TUMOR_Tumor	primary	16_ECMHomeoMac
NA	2050	527	azizi	c2159	MACROPHAGE:	Macro	Macro	MACROPHAGE:	NA	BC7	BC7_TUMOR	BC	Tumor	25	primary	NA	NA	2462	527	18	16	14	14	15	15	15	12	16	16	4.15967017724382	0.877336355329744	azizi_BC7_TUMOR	azizi_BC7_TUMOR_Tumor	primary	16_ECMHomeoMac
NA	3098	1433	azizi	c2245	MACROPHAGE:	Macro	Macro	MACROPHAGE:	NA	BC7	BC7_TUMOR	BC	Tumor	25	primary	NA	NA	3008	1431	27	20	22	23	20	21	19	20	20	20	-0.493869778372173	3.49761983978867	azizi_BC7_TUMOR	azizi_BC7_TUMOR_Tumor	primary	20_TDoub
NA	3050	1384	azizi	c2284	MACROPHAGE:	Macro	Macro	MACROPHAGE:	NA	BC7	BC7_TUMOR	BC	Tumor	25	primary	NA	NA	2987	1377	27	20	22	23	20	21	19	20	20	20	-0.922927316881542	2.33945486176132	azizi_BC7_TUMOR	azizi_BC7_TUMOR_Tumor	primary	20_TDoub
NA	1957	511	azizi	c2373	MACROPHAGE:	Macro	Macro	MACROPHAGE:	NA	BC7	BC7_TUMOR	BC	Tumor	25	primary	NA	NA	2433	510	15	19	17	19	15	11	15	12	19	19	0.457719597362156	1.72243365872025	azizi_BC7_TUMOR	azizi_BC7_TUMOR_Tumor	primary	19_ClassMono
NA	1965	532	azizi	c2389	MACROPHAGE:	Macro	Macro	MACROPHAGE:	NA	BC7	BC7_TUMOR	BC	Tumor	25	primary	NA	NA	2487	530	3	2	1	1	1	2	1	2	2	2	-1.30146938250196	-0.495720831273803	azizi_BC7_TUMOR	azizi_BC7_TUMOR_Tumor	primary	2_C3Mac
NA	3077	1579	azizi	c2406	MACROPHAGE:	Macro	Macro	MACROPHAGE:	NA	BC7	BC7_TUMOR	BC	Tumor	25	primary	NA	NA	3025	1577	6	2	1	10	8	10	7	2	2	2	-0.129817601896648	-0.911428598283538	azizi_BC7_TUMOR	azizi_BC7_TUMOR_Tumor	primary	2_C3Mac
NA	2269	601	azizi	c2440	MACROPHAGE:	Macro	Macro	MACROPHAGE:	NA	BC7	BC7_TUMOR	BC	Tumor	25	primary	NA	NA	2679	601	27	20	22	23	20	21	19	20	20	20	-0.991684254862194	2.37296316254257	azizi_BC7_TUMOR	azizi_BC7_TUMOR_Tumor	primary	20_TDoub
NA	2403	684	azizi	c2667	MACROPHAGE:	Macro	Macro	MACROPHAGE:	NA	BC7	BC7_TUMOR	BC	Tumor	25	primary	NA	NA	2682	681	22	1	21	18	13	20	13	1	1	1	-2.81177705214155	-4.78903963935257	azizi_BC7_TUMOR	azizi_BC7_TUMOR_Tumor	primary	1_MetM2Mac
NA	3150	1554	azizi	c2777	MACROPHAGE:	Macro	Macro	MACROPHAGE:	NA	BC7	BC7_TUMOR	BC	Tumor	23	primary	NA	NA	3058	1553	17	17	16	15	17	19	16	17	17	17	2.08254617764818	1.7825725995314	azizi_BC7_TUMOR	azizi_BC7_TUMOR_Tumor	primary	17_IFNMac3
NA	2953	1194	azizi	c2875	MACROPHAGE:	Macro	Macro	MACROPHAGE:	NA	BC7	BC7_TUMOR	BC	Tumor	23	primary	NA	NA	2937	1192	6	9	11	10	8	16	7	9	9	9	0.532154622815723	-0.507832912324675	azizi_BC7_TUMOR	azizi_BC7_TUMOR_Tumor	primary	9_AngioMac
NA	1994	503	azizi	c2923	MACROPHAGE:	Macro	Macro	MACROPHAGE:	NA	BC7	BC7_TUMOR	BC	Tumor	23	primary	NA	NA	2410	503	27	20	22	23	20	21	19	20	20	20	-1.71857160017622	3.11111018288254	azizi_BC7_TUMOR	azizi_BC7_TUMOR_Tumor	primary	20_TDoub
NA	2404	722	azizi	c2926	MACROPHAGE:	Macro	Macro	MACROPHAGE:	NA	BC7	BC7_TUMOR	BC	Tumor	23	primary	NA	NA	2564	721	7	16	14	14	15	15	15	12	16	16	3.06721383645403	0.589946033836595	azizi_BC7_TUMOR	azizi_BC7_TUMOR_Tumor	primary	16_ECMHomeoMac
NA	2929	1237	azizi	c2929	MACROPHAGE:	Macro	Macro	MACROPHAGE:	NA	BC7	BC7_TUMOR	BC	Tumor	23	primary	NA	NA	2909	1234	7	16	14	14	15	15	15	12	16	16	3.81847101762163	0.709126266123048	azizi_BC7_TUMOR	azizi_BC7_TUMOR_Tumor	primary	16_ECMHomeoMac
NA	3048	1323	azizi	c2966	MACROPHAGE:	Macro	Macro	MACROPHAGE:	NA	BC7	BC7_TUMOR	BC	Tumor	23	primary	NA	NA	3016	1322	6	9	11	10	8	16	7	9	9	9	0.505542281411762	-0.565510002492675	azizi_BC7_TUMOR	azizi_BC7_TUMOR_Tumor	primary	9_AngioMac
NA	2467	755	azizi	c3202	MACROPHAGE:	Macro	Macro	MACROPHAGE:	NA	BC7	BC7_TUMOR	BC	Tumor	23	primary	NA	NA	2569	755	7	16	14	14	15	15	5	12	16	16	4.14559322907793	0.486492516876451	azizi_BC7_TUMOR	azizi_BC7_TUMOR_Tumor	primary	16_ECMHomeoMac
NA	3080	1421	azizi	c3260	MACROPHAGE:	Macro	Macro	MACROPHAGE:	NA	BC7	BC7_TUMOR	BC	Tumor	23	primary	NA	NA	3032	1417	3	2	1	1	1	2	1	2	2	2	-1.46362977907789	-1.46657505404831	azizi_BC7_TUMOR	azizi_BC7_TUMOR_Tumor	primary	2_C3Mac
NA	2524	966	azizi	c3266	MACROPHAGE:	Macro	Macro	MACROPHAGE:	NA	BC7	BC7_TUMOR	BC	Tumor	23	primary	NA	NA	2569	963	6	9	11	10	8	16	7	9	9	9	0.333142849944706	-0.534282652257689	azizi_BC7_TUMOR	azizi_BC7_TUMOR_Tumor	primary	9_AngioMac
NA	2154	473	azizi	c3327	MACROPHAGE:	Macro	Macro	MACROPHAGE:	NA	BC7	BC7_TUMOR	BC	Tumor	23	primary	NA	NA	2449	473	28	12	20	17	12	22	1	13	12	12	-2.35248607084883	1.79018518555283	azizi_BC7_TUMOR	azizi_BC7_TUMOR_Tumor	primary	12_MBMMac
NA	3239	1655	azizi	c3487	MACROPHAGE:	Macro	Macro	MACROPHAGE:	NA	BC7	BC7_TUMOR	BC	Tumor	23	primary	NA	NA	3134	1651	17	17	16	15	17	19	16	17	17	17	2.69389993264544	3.49842807877182	azizi_BC7_TUMOR	azizi_BC7_TUMOR_Tumor	primary	17_IFNMac3
NA	3166	1572	azizi	c3579	MACROPHAGE:	Macro	Macro	MACROPHAGE:	NA	BC7	BC7_TUMOR	BC	Tumor	23	primary	NA	NA	3063	1568	17	17	16	15	17	19	16	17	17	17	2.6856930883156	3.57768246758103	azizi_BC7_TUMOR	azizi_BC7_TUMOR_Tumor	primary	17_IFNMac3
NA	3202	1634	azizi	c3740	MACROPHAGE:	Macro	Macro	MACROPHAGE:	NA	BC7	BC7_TUMOR	BC	Tumor	23	primary	NA	NA	3102	1629	17	17	16	15	17	19	16	17	17	17	2.45914441659319	3.01748368370651	azizi_BC7_TUMOR	azizi_BC7_TUMOR_Tumor	primary	17_IFNMac3
NA	3250	1801	azizi	c2752	MACROPHAGE:	Macro	Macro	MACROPHAGE:	NA	BC7	BC7_TUMOR	BC	Tumor	25	primary	NA	NA	3125	1797	27	20	22	23	20	21	19	20	20	20	-0.550700244165783	3.33285781967758	azizi_BC7_TUMOR	azizi_BC7_TUMOR_Tumor	primary	20_TDoub
NA	2004	547	azizi	c2943	MACROPHAGE:	Macro	Macro	MACROPHAGE:	NA	BC7	BC7_TUMOR	BC	Tumor	25	primary	NA	NA	2528	547	2	4	4	3	4	4	4	6	4	4	-4.4907521574272	0.63169476616501	azizi_BC7_TUMOR	azizi_BC7_TUMOR_Tumor	primary	4_ICIMac2
NA	1921	501	azizi	c3017	MACROPHAGE:	Macro	Macro	MACROPHAGE:	NA	BC7	BC7_TUMOR	BC	Tumor	25	primary	NA	NA	2405	501	3	2	1	1	1	2	1	2	2	2	-1.35819476530684	-2.40664031875015	azizi_BC7_TUMOR	azizi_BC7_TUMOR_Tumor	primary	2_C3Mac
NA	3046	1200	azizi	c3203	MACROPHAGE:	Macro	Macro	MACROPHAGE:	NA	BC7	BC7_TUMOR	BC	Tumor	25	primary	NA	NA	2993	1198	3	15	1	1	1	2	1	2	15	15	-1.35101765082014	-0.772648421643981	azizi_BC7_TUMOR	azizi_BC7_TUMOR_Tumor	primary	15_LYZMac
NA	2473	1023	azizi	c3249	MACROPHAGE:	Macro	Macro	MACROPHAGE:	NA	BC7	BC7_TUMOR	BC	Tumor	25	primary	NA	NA	2551	1022	27	20	22	23	20	21	19	20	20	20	-0.429021474577312	3.40593144524216	azizi_BC7_TUMOR	azizi_BC7_TUMOR_Tumor	primary	20_TDoub
NA	2154	601	azizi	c3601	MACROPHAGE:	Macro	Macro	MACROPHAGE:	NA	BC7	BC7_TUMOR	BC	Tumor	25	primary	NA	NA	2625	599	27	20	22	23	20	21	19	20	20	20	-0.783256170011883	2.91200348961472	azizi_BC7_TUMOR	azizi_BC7_TUMOR_Tumor	primary	20_TDoub
NA	2402	792	azizi	c3602	MACROPHAGE:	Macro	Macro	MACROPHAGE:	NA	BC7	BC7_TUMOR	BC	Tumor	25	primary	NA	NA	2578	791	3	2	1	1	1	2	1	2	2	2	-0.984030899263744	-1.81327548396469	azizi_BC7_TUMOR	azizi_BC7_TUMOR_Tumor	primary	2_C3Mac
NA	3093	1322	azizi	c3764	MACROPHAGE:	Macro	Macro	MACROPHAGE:	NA	BC7	BC7_TUMOR	BC	Tumor	25	primary	NA	NA	3032	1319	3	2	1	1	1	2	1	2	2	2	-1.30885237143171	-1.01116886508346	azizi_BC7_TUMOR	azizi_BC7_TUMOR_Tumor	primary	2_C3Mac
NA	2452	631	azizi	c4572	MACROPHAGE:	Macro	Macro	MACROPHAGE:	NA	BC6	BC6_TUMOR	BC	Tumor	23	primary	NA	NA	2555	631	3	2	1	1	1	2	1	2	2	2	-2.87950318739546	-3.49501660239578	azizi_BC6_TUMOR	azizi_BC6_TUMOR_Tumor	primary	2_C3Mac
NA	2695	1091	azizi	c4579	MACROPHAGE:	Macro	Macro	MACROPHAGE:	NA	BC6	BC6_TUMOR	BC	Tumor	23	primary	NA	NA	2704	1089	11	7	8	8	9	7	10	7	7	7	-3.70681923315657	-3.63934805762649	azizi_BC6_TUMOR	azizi_BC6_TUMOR_Tumor	primary	7_IFNMac
NA	2581	1052	azizi	c4581	MACROPHAGE:	Macro	Macro	MACROPHAGE:	NA	BC6	BC6_TUMOR	BC	Tumor	23	primary	NA	NA	2613	1051	1	1	2	2	3	1	3	1	1	1	-2.48571604178083	-5.48716500174881	azizi_BC6_TUMOR	azizi_BC6_TUMOR_Tumor	primary	1_MetM2Mac
NA	3228	1562	azizi	c4596	MACROPHAGE:	Macro	Macro	MACROPHAGE:	NA	BC6	BC6_TUMOR	BC	Tumor	23	primary	NA	NA	3154	1561	3	2	1	1	1	2	1	2	2	2	-1.56355446264875	-2.43402221572281	azizi_BC6_TUMOR	azizi_BC6_TUMOR_Tumor	primary	2_C3Mac
NA	3113	1460	azizi	c4607	MACROPHAGE:	Macro	Macro	MACROPHAGE:	NA	BC6	BC6_TUMOR	BC	Tumor	23	primary	NA	NA	3060	1459	30	21	25	25	3	23	3	1	21	21	-1.71386021063459	-5.96068098914505	azizi_BC6_TUMOR	azizi_BC6_TUMOR_Tumor	primary	21_HemeMac
NA	3174	1526	azizi	c4616	MACROPHAGE:	Macro	Macro	MACROPHAGE:	NA	BC6	BC6_TUMOR	BC	Tumor	23	primary	NA	NA	3098	1525	18	16	14	14	19	15	20	19	16	16	6.27819067551958	2.61039158928513	azizi_BC6_TUMOR	azizi_BC6_TUMOR_Tumor	primary	16_ECMHomeoMac
NA	2884	1228	azizi	c4623	MACROPHAGE:	Macro	Macro	MACROPHAGE:	NA	BC6	BC6_TUMOR	BC	Tumor	23	primary	NA	NA	2871	1228	18	16	14	14	19	15	2	19	16	16	6.428407731794	2.91184708702683	azizi_BC6_TUMOR	azizi_BC6_TUMOR_Tumor	primary	16_ECMHomeoMac
NA	3019	1272	azizi	c4638	MACROPHAGE:	Macro	Macro	MACROPHAGE:	NA	BC6	BC6_TUMOR	BC	Tumor	23	primary	NA	NA	2983	1267	1	1	2	2	3	1	3	1	1	1	-1.2818099825157	-4.76998808753372	azizi_BC6_TUMOR	azizi_BC6_TUMOR_Tumor	primary	1_MetM2Mac
NA	3035	1474	azizi	c4654	MACROPHAGE:	Macro	Macro	MACROPHAGE:	NA	BC6	BC6_TUMOR	BC	Tumor	23	primary	NA	NA	2991	1473	11	7	8	8	9	7	10	7	7	7	3.35933238580095	1.81640681851029	azizi_BC6_TUMOR	azizi_BC6_TUMOR_Tumor	primary	7_IFNMac
NA	2567	729	azizi	c4656	MACROPHAGE:	Macro	Macro	MACROPHAGE:	NA	BC6	BC6_TUMOR	BC	Tumor	23	primary	NA	NA	2626	729	30	21	25	25	3	23	3	1	21	21	-3.56489032194746	-4.09630730521561	azizi_BC6_TUMOR	azizi_BC6_TUMOR_Tumor	primary	21_HemeMac
NA	3104	1435	azizi	c4661	MACROPHAGE:	Macro	Macro	MACROPHAGE:	NA	BC6	BC6_TUMOR	BC	Tumor	23	primary	NA	NA	3055	1435	21	10	9	11	7	8	8	8	10	10	1.87529307916033	-1.22558596503616	azizi_BC6_TUMOR	azizi_BC6_TUMOR_Tumor	primary	10_InflamMac
NA	3106	1341	azizi	c4668	MACROPHAGE:	Macro	Macro	MACROPHAGE:	NA	BC6	BC6_TUMOR	BC	Tumor	23	primary	NA	NA	3054	1340	1	1	2	2	3	1	3	1	1	1	-0.00792923257482522	-4.75769045722366	azizi_BC6_TUMOR	azizi_BC6_TUMOR_Tumor	primary	1_MetM2Mac
NA	2832	1269	azizi	c4671	MACROPHAGE:	Macro	Macro	MACROPHAGE:	NA	BC6	BC6_TUMOR	BC	Tumor	23	primary	NA	NA	2827	1268	30	21	25	25	3	23	3	1	21	21	-3.00569122717512	-5.4585767067659	azizi_BC6_TUMOR	azizi_BC6_TUMOR_Tumor	primary	21_HemeMac
NA	2528	945	azizi	c4674	MACROPHAGE:	Macro	Macro	MACROPHAGE:	NA	BC6	BC6_TUMOR	BC	Tumor	23	primary	NA	NA	2572	944	1	1	2	2	3	1	3	1	1	1	-1.97934502051008	-5.33942511451126	azizi_BC6_TUMOR	azizi_BC6_TUMOR_Tumor	primary	1_MetM2Mac
NA	2934	1155	azizi	c4679	MACROPHAGE:	Macro	Macro	MACROPHAGE:	NA	BC6	BC6_TUMOR	BC	Tumor	23	primary	NA	NA	2920	1154	13	15	15	1	1	2	1	2	15	15	-1.10564297125471	-0.961412099717864	azizi_BC6_TUMOR	azizi_BC6_TUMOR_Tumor	primary	15_LYZMac
NA	2668	999	azizi	c4684	MACROPHAGE:	Macro	Macro	MACROPHAGE:	NA	BC6	BC6_TUMOR	BC	Tumor	23	primary	NA	NA	2683	999	3	2	1	1	1	2	1	2	2	2	-0.852959450937633	-1.8867719448793	azizi_BC6_TUMOR	azizi_BC6_TUMOR_Tumor	primary	2_C3Mac
NA	3075	1315	azizi	c4686	MACROPHAGE:	Macro	Macro	MACROPHAGE:	NA	BC6	BC6_TUMOR	BC	Tumor	23	primary	NA	NA	3019	1314	16	10	9	11	7	8	8	8	10	10	1.24234313084948	-1.79973748099686	azizi_BC6_TUMOR	azizi_BC6_TUMOR_Tumor	primary	10_InflamMac
NA	3056	1407	azizi	c4689	MACROPHAGE:	Macro	Macro	MACROPHAGE:	NA	BC6	BC6_TUMOR	BC	Tumor	23	primary	NA	NA	3024	1407	1	1	2	2	3	1	3	1	1	1	-1.656952556826	-6.13639738929153	azizi_BC6_TUMOR	azizi_BC6_TUMOR_Tumor	primary	1_MetM2Mac
NA	3354	1947	azizi	c4691	MACROPHAGE:	Macro	Macro	MACROPHAGE:	NA	BC6	BC6_TUMOR	BC	Tumor	23	primary	NA	NA	3217	1942	2	4	4	3	4	4	4	6	4	4	5.71918636872637	3.18646618950485	azizi_BC6_TUMOR	azizi_BC6_TUMOR_Tumor	primary	4_ICIMac2
NA	2768	1169	azizi	c4692	MACROPHAGE:	Macro	Macro	MACROPHAGE:	NA	BC6	BC6_TUMOR	BC	Tumor	23	primary	NA	NA	2768	1168	2	4	4	3	4	4	4	10	4	4	-5.28765004561079	-2.13404801261307	azizi_BC6_TUMOR	azizi_BC6_TUMOR_Tumor	primary	4_ICIMac2
NA	3190	1590	azizi	c4697	MACROPHAGE:	Macro	Macro	MACROPHAGE:	NA	BC6	BC6_TUMOR	BC	Tumor	23	primary	NA	NA	3117	1588	10	2	1	1	1	2	1	2	2	2	-0.929192599512463	-3.43986657035232	azizi_BC6_TUMOR	azizi_BC6_TUMOR_Tumor	primary	2_C3Mac
NA	3162	1682	azizi	c4704	MACROPHAGE:	Macro	Macro	MACROPHAGE:	NA	BC6	BC6_TUMOR	BC	Tumor	23	primary	NA	NA	3108	1681	6	16	14	14	15	15	15	12	16	16	0.321271586559887	2.4041900359404	azizi_BC6_TUMOR	azizi_BC6_TUMOR_Tumor	primary	16_ECMHomeoMac
NA	2784	1179	azizi	c4721	MACROPHAGE:	Macro	Macro	MACROPHAGE:	NA	BC6	BC6_TUMOR	BC	Tumor	23	primary	NA	NA	2783	1178	2	4	4	3	4	4	4	6	4	4	-5.01311772749556	0.00318647402643318	azizi_BC6_TUMOR	azizi_BC6_TUMOR_Tumor	primary	4_ICIMac2
NA	2937	1211	azizi	c4724	MACROPHAGE:	Macro	Macro	MACROPHAGE:	NA	BC6	BC6_TUMOR	BC	Tumor	23	primary	NA	NA	2916	1210	3	2	1	1	1	2	1	2	2	2	-3.41357940123213	-1.45824315917374	azizi_BC6_TUMOR	azizi_BC6_TUMOR_Tumor	primary	2_C3Mac
NA	2653	1149	azizi	c4730	MACROPHAGE:	Macro	Macro	MACROPHAGE:	NA	BC6	BC6_TUMOR	BC	Tumor	23	primary	NA	NA	2669	1147	0	0	0	0	0	4	0	0	0	0	-5.85347932264936	0.195728222311727	azizi_BC6_TUMOR	azizi_BC6_TUMOR_Tumor	primary	0_AlvMac
NA	3169	1644	azizi	c4733	MACROPHAGE:	Macro	Macro	MACROPHAGE:	NA	BC6	BC6_TUMOR	BC	Tumor	23	primary	NA	NA	3109	1643	2	4	4	3	4	4	4	6	4	4	-3.47639411375654	-3.17841341864944	azizi_BC6_TUMOR	azizi_BC6_TUMOR_Tumor	primary	4_ICIMac2
NA	3072	1353	azizi	c4736	MACROPHAGE:	Macro	Macro	MACROPHAGE:	NA	BC6	BC6_TUMOR	BC	Tumor	23	primary	NA	NA	3032	1351	13	15	15	1	1	2	1	2	15	15	-1.62061983034742	-0.909648207544097	azizi_BC6_TUMOR	azizi_BC6_TUMOR_Tumor	primary	15_LYZMac
NA	3023	1433	azizi	c4767	MACROPHAGE:	Macro	Macro	MACROPHAGE:	NA	BC6	BC6_TUMOR	BC	Tumor	23	primary	NA	NA	2982	1427	27	20	22	23	20	21	19	20	20	20	-0.823505875326519	3.17418882477402	azizi_BC6_TUMOR	azizi_BC6_TUMOR_Tumor	primary	20_TDoub
NA	3152	1551	azizi	c4775	MACROPHAGE:	Macro	Macro	MACROPHAGE:	NA	BC6	BC6_TUMOR	BC	Tumor	23	primary	NA	NA	3096	1549	18	16	14	14	19	15	2	19	16	16	6.11264425828325	2.89330670464157	azizi_BC6_TUMOR	azizi_BC6_TUMOR_Tumor	primary	16_ECMHomeoMac
NA	2797	1208	azizi	c4780	MACROPHAGE:	Macro	Macro	MACROPHAGE:	NA	BC6	BC6_TUMOR	BC	Tumor	23	primary	NA	NA	2795	1207	2	4	4	3	4	4	4	6	4	4	-4.08127206251753	-3.14847901236893	azizi_BC6_TUMOR	azizi_BC6_TUMOR_Tumor	primary	4_ICIMac2
NA	2110	507	azizi	c4781	MACROPHAGE:	Macro	Macro	MACROPHAGE:	NA	BC6	BC6_TUMOR	BC	Tumor	23	primary	NA	NA	2474	507	30	21	25	25	3	23	3	1	21	21	-3.09487622664106	-5.48728325736404	azizi_BC6_TUMOR	azizi_BC6_TUMOR_Tumor	primary	21_HemeMac
NA	2560	1062	azizi	c4793	MACROPHAGE:	Macro	Macro	MACROPHAGE:	NA	BC6	BC6_TUMOR	BC	Tumor	23	primary	NA	NA	2587	1062	6	9	11	10	8	16	7	9	9	9	0.659680012010212	-0.0517254151094044	azizi_BC6_TUMOR	azizi_BC6_TUMOR_Tumor	primary	9_AngioMac
NA	2438	955	azizi	c4796	MACROPHAGE:	Macro	Macro	MACROPHAGE:	NA	BC6	BC6_TUMOR	BC	Tumor	23	primary	NA	NA	2523	954	1	1	2	2	3	1	3	1	1	1	1.23338991715776	-5.07278635871292	azizi_BC6_TUMOR	azizi_BC6_TUMOR_Tumor	primary	1_MetM2Mac
NA	3151	1588	azizi	c4798	MACROPHAGE:	Macro	Macro	MACROPHAGE:	NA	BC6	BC6_TUMOR	BC	Tumor	23	primary	NA	NA	3085	1587	1	1	2	2	4	1	3	1	1	1	-1.69292634413374	-4.71705963981033	azizi_BC6_TUMOR	azizi_BC6_TUMOR_Tumor	primary	1_MetM2Mac
NA	2505	803	azizi	c4807	MACROPHAGE:	Macro	Macro	MACROPHAGE:	NA	BC6	BC6_TUMOR	BC	Tumor	23	primary	NA	NA	2554	803	3	2	1	1	1	2	1	2	2	2	-1.40577083513868	-1.19499090087295	azizi_BC6_TUMOR	azizi_BC6_TUMOR_Tumor	primary	2_C3Mac
NA	2789	1223	azizi	c4814	MACROPHAGE:	Macro	Macro	MACROPHAGE:	NA	BC6	BC6_TUMOR	BC	Tumor	23	primary	NA	NA	2788	1223	30	21	25	25	3	23	3	1	21	21	-3.62002247259748	-5.02857115638138	azizi_BC6_TUMOR	azizi_BC6_TUMOR_Tumor	primary	21_HemeMac
NA	2676	981	azizi	c4821	MACROPHAGE:	Macro	Macro	MACROPHAGE:	NA	BC6	BC6_TUMOR	BC	Tumor	23	primary	NA	NA	2691	978	2	4	4	3	4	4	4	6	4	4	-5.4973439543022	-1.45457508933426	azizi_BC6_TUMOR	azizi_BC6_TUMOR_Tumor	primary	4_ICIMac2
NA	3152	1524	azizi	c4823	MACROPHAGE:	Macro	Macro	MACROPHAGE:	NA	BC6	BC6_TUMOR	BC	Tumor	23	primary	NA	NA	3085	1523	30	21	25	25	3	23	3	1	21	21	-2.3692762224449	-5.73331168067337	azizi_BC6_TUMOR	azizi_BC6_TUMOR_Tumor	primary	21_HemeMac
NA	3215	1685	azizi	c4828	MACROPHAGE:	Macro	Macro	MACROPHAGE:	NA	BC6	BC6_TUMOR	BC	Tumor	23	primary	NA	NA	3136	1685	1	1	2	2	3	1	3	1	1	1	-2.32899063513411	-6.017324475168	azizi_BC6_TUMOR	azizi_BC6_TUMOR_Tumor	primary	1_MetM2Mac
NA	2678	1100	azizi	c4829	MACROPHAGE:	Macro	Macro	MACROPHAGE:	NA	BC6	BC6_TUMOR	BC	Tumor	23	primary	NA	NA	2683	1093	3	15	1	1	1	2	1	2	15	15	-1.83555191443098	-0.775356081842193	azizi_BC6_TUMOR	azizi_BC6_TUMOR_Tumor	primary	15_LYZMac
NA	2683	1025	azizi	c4838	MACROPHAGE:	Macro	Macro	MACROPHAGE:	NA	BC6	BC6_TUMOR	BC	Tumor	23	primary	NA	NA	2692	1023	3	2	1	1	1	2	1	2	2	2	-2.6348623602165	-2.3743891991365	azizi_BC6_TUMOR	azizi_BC6_TUMOR_Tumor	primary	2_C3Mac
NA	3202	1600	azizi	c4840	MACROPHAGE:	Macro	Macro	MACROPHAGE:	NA	BC6	BC6_TUMOR	BC	Tumor	23	primary	NA	NA	3116	1598	30	21	25	25	3	23	3	1	21	21	-2.17057436392439	-5.75859835517288	azizi_BC6_TUMOR	azizi_BC6_TUMOR_Tumor	primary	21_HemeMac
NA	2484	723	azizi	c4849	MACROPHAGE:	Macro	Macro	MACROPHAGE:	NA	BC6	BC6_TUMOR	BC	Tumor	23	primary	NA	NA	2577	722	2	4	4	3	4	4	4	6	4	4	-2.78905719206465	-1.24117150676132	azizi_BC6_TUMOR	azizi_BC6_TUMOR_Tumor	primary	4_ICIMac2
NA	3273	1804	azizi	c4850	MACROPHAGE:	Macro	Macro	MACROPHAGE:	NA	BC6	BC6_TUMOR	BC	Tumor	23	primary	NA	NA	3188	1796	10	2	1	1	1	2	1	2	2	2	-0.384235319353466	-2.89792898070694	azizi_BC6_TUMOR	azizi_BC6_TUMOR_Tumor	primary	2_C3Mac
NA	3068	1460	azizi	c4872	MACROPHAGE:	Macro	Macro	MACROPHAGE:	NA	BC6	BC6_TUMOR	BC	Tumor	23	primary	NA	NA	3022	1459	8	13	12	12	0	12	0	14	13	13	-4.32550233290327	0.460352154852143	azizi_BC6_TUMOR	azizi_BC6_TUMOR_Tumor	primary	13_CalciumMac
NA	2775	1183	azizi	c4878	MACROPHAGE:	Macro	Macro	MACROPHAGE:	NA	BC6	BC6_TUMOR	BC	Tumor	23	primary	NA	NA	2770	1178	2	4	4	3	4	4	4	6	4	4	-5.38650649473799	-1.28291216266037	azizi_BC6_TUMOR	azizi_BC6_TUMOR_Tumor	primary	4_ICIMac2
NA	3119	1453	azizi	c4881	MACROPHAGE:	Macro	Macro	MACROPHAGE:	NA	BC6	BC6_TUMOR	BC	Tumor	23	primary	NA	NA	3063	1452	13	15	15	7	16	17	17	10	15	15	-3.59988206312788	0.0789001420450127	azizi_BC6_TUMOR	azizi_BC6_TUMOR_Tumor	primary	15_LYZMac
NA	3082	1457	azizi	c4891	MACROPHAGE:	Macro	Macro	MACROPHAGE:	NA	BC6	BC6_TUMOR	BC	Tumor	23	primary	NA	NA	3040	1457	30	21	25	25	3	23	3	1	21	21	-1.0821337072624	-5.65195372474075	azizi_BC6_TUMOR	azizi_BC6_TUMOR_Tumor	primary	21_HemeMac
NA	3129	1569	azizi	c4893	MACROPHAGE:	Macro	Macro	MACROPHAGE:	NA	BC6	BC6_TUMOR	BC	Tumor	23	primary	NA	NA	3079	1568	5	5	5	4	6	5	6	4	5	5	5.28399902894365	-3.93777087104202	azizi_BC6_TUMOR	azizi_BC6_TUMOR_Tumor	primary	5_StressMac
NA	2693	1151	azizi	c4898	MACROPHAGE:	Macro	Macro	MACROPHAGE:	NA	BC6	BC6_TUMOR	BC	Tumor	23	primary	NA	NA	2700	1149	30	21	25	25	3	23	3	1	21	21	-2.85563915655745	-5.70293763053299	azizi_BC6_TUMOR	azizi_BC6_TUMOR_Tumor	primary	21_HemeMac
NA	3069	1450	azizi	c4904	MACROPHAGE:	Macro	Macro	MACROPHAGE:	NA	BC6	BC6_TUMOR	BC	Tumor	23	primary	NA	NA	3021	1448	30	21	25	25	3	23	3	1	21	21	-2.38890427038801	-5.9320555008638	azizi_BC6_TUMOR	azizi_BC6_TUMOR_Tumor	primary	21_HemeMac
NA	2602	1042	azizi	c4906	MACROPHAGE:	Macro	Macro	MACROPHAGE:	NA	BC6	BC6_TUMOR	BC	Tumor	23	primary	NA	NA	2629	1041	30	21	25	25	3	23	3	1	21	21	-2.4899455873741	-5.92737677466751	azizi_BC6_TUMOR	azizi_BC6_TUMOR_Tumor	primary	21_HemeMac
NA	2363	624	azizi	c4912	MACROPHAGE:	Macro	Macro	MACROPHAGE:	NA	BC6	BC6_TUMOR	BC	Tumor	23	primary	NA	NA	2638	624	3	2	1	1	1	2	1	2	2	2	-1.87559121534956	-4.01812365424515	azizi_BC6_TUMOR	azizi_BC6_TUMOR_Tumor	primary	2_C3Mac
NA	3048	1342	azizi	c4919	MACROPHAGE:	Macro	Macro	MACROPHAGE:	NA	BC6	BC6_TUMOR	BC	Tumor	23	primary	NA	NA	2993	1340	2	4	4	3	4	4	4	6	4	4	-5.56514495298994	-1.34980490577103	azizi_BC6_TUMOR	azizi_BC6_TUMOR_Tumor	primary	4_ICIMac2
NA	2679	1204	azizi	c4927	MACROPHAGE:	Macro	Macro	MACROPHAGE:	NA	BC6	BC6_TUMOR	BC	Tumor	23	primary	NA	NA	2689	1204	1	1	2	2	3	1	3	1	1	1	0.897913101457233	-4.98660090339065	azizi_BC6_TUMOR	azizi_BC6_TUMOR_Tumor	primary	1_MetM2Mac
NA	3099	1528	azizi	c4930	MACROPHAGE:	Macro	Macro	MACROPHAGE:	NA	BC6	BC6_TUMOR	BC	Tumor	23	primary	NA	NA	3048	1527	10	2	1	24	7	8	1	2	2	2	0.983256045125599	-3.54600313079239	azizi_BC6_TUMOR	azizi_BC6_TUMOR_Tumor	primary	2_C3Mac
NA	3080	1485	azizi	c4938	MACROPHAGE:	Macro	Macro	MACROPHAGE:	NA	BC6	BC6_TUMOR	BC	Tumor	23	primary	NA	NA	3041	1484	8	13	12	12	13	12	13	14	13	13	-2.58179968283308	0.782704146982423	azizi_BC6_TUMOR	azizi_BC6_TUMOR_Tumor	primary	13_CalciumMac
NA	2728	1054	azizi	c4946	MACROPHAGE:	Macro	Macro	MACROPHAGE:	NA	BC6	BC6_TUMOR	BC	Tumor	23	primary	NA	NA	2735	1052	30	21	25	25	3	23	3	1	21	21	-3.01731508658064	-4.95703032386185	azizi_BC6_TUMOR	azizi_BC6_TUMOR_Tumor	primary	21_HemeMac
NA	2966	1331	azizi	c4948	MACROPHAGE:	Macro	Macro	MACROPHAGE:	NA	BC6	BC6_TUMOR	BC	Tumor	23	primary	NA	NA	2943	1330	1	1	2	2	3	1	3	1	1	1	-1.04398554251326	-6.8942137039888	azizi_BC6_TUMOR	azizi_BC6_TUMOR_Tumor	primary	1_MetM2Mac
NA	3154	1369	azizi	c4957	MACROPHAGE:	Macro	Macro	MACROPHAGE:	NA	BC6	BC6_TUMOR	BC	Tumor	23	primary	NA	NA	3065	1360	18	16	14	14	19	15	2	19	16	16	7.75416523530352	3.52437755692124	azizi_BC6_TUMOR	azizi_BC6_TUMOR_Tumor	primary	16_ECMHomeoMac
NA	3139	1605	azizi	c4959	MACROPHAGE:	Macro	Macro	MACROPHAGE:	NA	BC6	BC6_TUMOR	BC	Tumor	23	primary	NA	NA	3086	1604	21	1	9	11	7	1	8	8	1	1	0.95002997233736	-3.98551466834427	azizi_BC6_TUMOR	azizi_BC6_TUMOR_Tumor	primary	1_MetM2Mac
NA	3068	1351	azizi	c4967	MACROPHAGE:	Macro	Macro	MACROPHAGE:	NA	BC6	BC6_TUMOR	BC	Tumor	23	primary	NA	NA	3029	1349	3	2	1	1	1	2	1	2	2	2	-1.82655602381361	-3.13564660918594	azizi_BC6_TUMOR	azizi_BC6_TUMOR_Tumor	primary	2_C3Mac
NA	3054	1333	azizi	c4970	MACROPHAGE:	Macro	Macro	MACROPHAGE:	NA	BC6	BC6_TUMOR	BC	Tumor	23	primary	NA	NA	3013	1332	1	1	2	2	3	1	3	1	1	1	-2.31920855925215	-4.90736487281204	azizi_BC6_TUMOR	azizi_BC6_TUMOR_Tumor	primary	1_MetM2Mac
NA	2658	1108	azizi	c4984	MACROPHAGE:	Macro	Macro	MACROPHAGE:	NA	BC6	BC6_TUMOR	BC	Tumor	23	primary	NA	NA	2671	1106	8	13	12	12	0	12	0	14	13	13	-4.87192243025434	1.53872129547714	azizi_BC6_TUMOR	azizi_BC6_TUMOR_Tumor	primary	13_CalciumMac
NA	3118	1461	azizi	c4985	MACROPHAGE:	Macro	Macro	MACROPHAGE:	NA	BC6	BC6_TUMOR	BC	Tumor	23	primary	NA	NA	3063	1458	10	2	1	1	1	2	1	2	2	2	0.130216027938004	-3.19992950332046	azizi_BC6_TUMOR	azizi_BC6_TUMOR_Tumor	primary	2_C3Mac
NA	2407	751	azizi	c4997	MACROPHAGE:	Macro	Macro	MACROPHAGE:	NA	BC6	BC6_TUMOR	BC	Tumor	23	primary	NA	NA	2539	750	1	1	2	2	3	1	3	1	1	1	-0.647393938757305	-4.15157368552566	azizi_BC6_TUMOR	azizi_BC6_TUMOR_Tumor	primary	1_MetM2Mac
NA	3143	1513	azizi	c4998	MACROPHAGE:	Macro	Macro	MACROPHAGE:	NA	BC6	BC6_TUMOR	BC	Tumor	23	primary	NA	NA	3084	1511	3	2	1	1	1	2	1	2	2	2	-1.92783492491377	-2.14686134230972	azizi_BC6_TUMOR	azizi_BC6_TUMOR_Tumor	primary	2_C3Mac
NA	2978	1157	azizi	c5002	MACROPHAGE:	Macro	Macro	MACROPHAGE:	NA	BC6	BC6_TUMOR	BC	Tumor	23	primary	NA	NA	2940	1156	30	21	25	25	3	23	3	1	21	21	-2.93894332335127	-5.48658039939285	azizi_BC6_TUMOR	azizi_BC6_TUMOR_Tumor	primary	21_HemeMac
NA	2748	1371	azizi	c5014	MACROPHAGE:	Macro	Macro	MACROPHAGE:	NA	BC6	BC6_TUMOR	BC	Tumor	23	primary	NA	NA	2748	1370	30	21	25	25	3	23	3	1	21	21	-2.74959486410749	-5.82522013556839	azizi_BC6_TUMOR	azizi_BC6_TUMOR_Tumor	primary	21_HemeMac
NA	3061	1509	azizi	c5018	MACROPHAGE:	Macro	Macro	MACROPHAGE:	NA	BC6	BC6_TUMOR	BC	Tumor	23	primary	NA	NA	3023	1505	1	1	2	2	3	1	3	1	1	1	-0.240023222423916	-5.79729416739822	azizi_BC6_TUMOR	azizi_BC6_TUMOR_Tumor	primary	1_MetM2Mac
NA	3191	1631	azizi	c5022	MACROPHAGE:	Macro	Macro	MACROPHAGE:	NA	BC6	BC6_TUMOR	BC	Tumor	23	primary	NA	NA	3139	1630	8	13	12	12	13	12	13	14	13	13	-1.97353189871443	0.995115848661653	azizi_BC6_TUMOR	azizi_BC6_TUMOR_Tumor	primary	13_CalciumMac
NA	2420	719	azizi	c5037	MACROPHAGE:	Macro	Macro	MACROPHAGE:	NA	BC6	BC6_TUMOR	BC	Tumor	23	primary	NA	NA	2536	716	1	1	2	2	3	1	3	1	1	1	-1.44004028723372	-6.84289029013992	azizi_BC6_TUMOR	azizi_BC6_TUMOR_Tumor	primary	1_MetM2Mac
NA	2736	1040	azizi	c5039	MACROPHAGE:	Macro	Macro	MACROPHAGE:	NA	BC6	BC6_TUMOR	BC	Tumor	23	primary	NA	NA	2736	1035	5	5	5	4	6	5	6	4	5	5	5.62896210267412	-3.61292698752762	azizi_BC6_TUMOR	azizi_BC6_TUMOR_Tumor	primary	5_StressMac
NA	3069	1604	azizi	c5041	MACROPHAGE:	Macro	Macro	MACROPHAGE:	NA	BC6	BC6_TUMOR	BC	Tumor	23	primary	NA	NA	3034	1602	17	17	16	15	17	19	16	17	17	17	3.35673266961443	2.84381005394577	azizi_BC6_TUMOR	azizi_BC6_TUMOR_Tumor	primary	17_IFNMac3
NA	2866	1366	azizi	c5042	MACROPHAGE:	Macro	Macro	MACROPHAGE:	NA	BC6	BC6_TUMOR	BC	Tumor	23	primary	NA	NA	2856	1361	1	1	2	2	3	1	3	1	1	1	-0.053548228598957	-6.01841881644607	azizi_BC6_TUMOR	azizi_BC6_TUMOR_Tumor	primary	1_MetM2Mac
NA	3220	1663	azizi	c5049	MACROPHAGE:	Macro	Macro	MACROPHAGE:	NA	BC6	BC6_TUMOR	BC	Tumor	23	primary	NA	NA	3150	1662	3	2	1	1	1	2	1	2	2	2	-2.4939247934593	-3.42768886458755	azizi_BC6_TUMOR	azizi_BC6_TUMOR_Tumor	primary	2_C3Mac
NA	3088	1460	azizi	c5051	MACROPHAGE:	Macro	Macro	MACROPHAGE:	NA	BC6	BC6_TUMOR	BC	Tumor	23	primary	NA	NA	3042	1456	1	1	2	2	3	1	3	1	1	1	0.496792468570347	-5.07823946845413	azizi_BC6_TUMOR	azizi_BC6_TUMOR_Tumor	primary	1_MetM2Mac
NA	3106	1639	azizi	c5053	MACROPHAGE:	Macro	Macro	MACROPHAGE:	NA	BC6	BC6_TUMOR	BC	Tumor	23	primary	NA	NA	3050	1634	1	1	2	2	3	1	3	1	1	1	0.272299046956177	-5.88713267218948	azizi_BC6_TUMOR	azizi_BC6_TUMOR_Tumor	primary	1_MetM2Mac
NA	2437	667	azizi	c5058	MACROPHAGE:	Macro	Macro	MACROPHAGE:	NA	BC6	BC6_TUMOR	BC	Tumor	23	primary	NA	NA	2641	666	6	9	18	16	8	10	7	9	9	9	-0.0857053963912772	-0.470020977376708	azizi_BC6_TUMOR	azizi_BC6_TUMOR_Tumor	primary	9_AngioMac
NA	2519	1089	azizi	c5060	MACROPHAGE:	Macro	Macro	MACROPHAGE:	NA	BC6	BC6_TUMOR	BC	Tumor	23	primary	NA	NA	2567	1088	1	1	2	2	3	1	3	1	1	1	-2.04076879904402	-6.14965107810379	azizi_BC6_TUMOR	azizi_BC6_TUMOR_Tumor	primary	1_MetM2Mac
NA	3117	1473	azizi	c5064	MACROPHAGE:	Macro	Macro	MACROPHAGE:	NA	BC6	BC6_TUMOR	BC	Tumor	23	primary	NA	NA	3064	1471	1	1	2	2	3	1	3	1	1	1	0.161076444529171	-4.89268734824539	azizi_BC6_TUMOR	azizi_BC6_TUMOR_Tumor	primary	1_MetM2Mac
NA	2383	785	azizi	c5070	MACROPHAGE:	Macro	Macro	MACROPHAGE:	NA	BC6	BC6_TUMOR	BC	Tumor	23	primary	NA	NA	2540	785	1	1	2	2	3	1	3	1	1	1	-0.185964313007717	-6.63425019156814	azizi_BC6_TUMOR	azizi_BC6_TUMOR_Tumor	primary	1_MetM2Mac
NA	2809	1314	azizi	c5071	MACROPHAGE:	Macro	Macro	MACROPHAGE:	NA	BC6	BC6_TUMOR	BC	Tumor	23	primary	NA	NA	2808	1314	22	1	21	18	13	20	13	1	1	1	-3.83078854963911	-4.82411005866409	azizi_BC6_TUMOR	azizi_BC6_TUMOR_Tumor	primary	1_MetM2Mac
NA	3114	1474	azizi	c5072	MACROPHAGE:	Macro	Macro	MACROPHAGE:	NA	BC6	BC6_TUMOR	BC	Tumor	23	primary	NA	NA	3071	1474	8	13	12	12	0	12	0	14	13	13	-5.06880896971357	0.69735911715149	azizi_BC6_TUMOR	azizi_BC6_TUMOR_Tumor	primary	13_CalciumMac
NA	3121	1454	azizi	c5075	MACROPHAGE:	Macro	Macro	MACROPHAGE:	NA	BC6	BC6_TUMOR	BC	Tumor	23	primary	NA	NA	3073	1454	1	1	2	2	3	1	3	1	1	1	-2.34966987059248	-5.24666645896316	azizi_BC6_TUMOR	azizi_BC6_TUMOR_Tumor	primary	1_MetM2Mac
NA	2397	829	azizi	c5080	MACROPHAGE:	Macro	Macro	MACROPHAGE:	NA	BC6	BC6_TUMOR	BC	Tumor	23	primary	NA	NA	2556	828	1	1	2	2	3	1	3	1	1	1	-1.21254414007795	-6.29493668448807	azizi_BC6_TUMOR	azizi_BC6_TUMOR_Tumor	primary	1_MetM2Mac
NA	3182	1562	azizi	c5093	MACROPHAGE:	Macro	Macro	MACROPHAGE:	NA	BC6	BC6_TUMOR	BC	Tumor	23	primary	NA	NA	3104	1560	11	7	8	8	9	7	10	7	7	7	5.2215920121895	0.33157029974579	azizi_BC6_TUMOR	azizi_BC6_TUMOR_Tumor	primary	7_IFNMac
NA	2805	1361	azizi	c5097	MACROPHAGE:	Macro	Macro	MACROPHAGE:	NA	BC6	BC6_TUMOR	BC	Tumor	23	primary	NA	NA	2803	1360	8	13	12	12	0	12	0	14	13	13	-4.38464015410078	1.43572542297958	azizi_BC6_TUMOR	azizi_BC6_TUMOR_Tumor	primary	13_CalciumMac
NA	3105	1539	azizi	c5103	MACROPHAGE:	Macro	Macro	MACROPHAGE:	NA	BC6	BC6_TUMOR	BC	Tumor	23	primary	NA	NA	3064	1539	6	16	14	9	11	15	15	12	16	16	2.15339786126482	2.45148298370957	azizi_BC6_TUMOR	azizi_BC6_TUMOR_Tumor	primary	16_ECMHomeoMac
NA	3178	1548	azizi	c5108	MACROPHAGE:	Macro	Macro	MACROPHAGE:	NA	BC6	BC6_TUMOR	BC	Tumor	23	primary	NA	NA	3113	1546	1	1	2	2	3	1	3	1	1	1	-0.149689641453152	-4.49552681815506	azizi_BC6_TUMOR	azizi_BC6_TUMOR_Tumor	primary	1_MetM2Mac
NA	3171	1594	azizi	c5117	MACROPHAGE:	Macro	Macro	MACROPHAGE:	NA	BC6	BC6_TUMOR	BC	Tumor	23	primary	NA	NA	3096	1592	5	5	5	4	6	5	6	4	5	5	5.78589254929888	-2.94005658995987	azizi_BC6_TUMOR	azizi_BC6_TUMOR_Tumor	primary	5_StressMac
NA	3007	1340	azizi	c5123	MACROPHAGE:	Macro	Macro	MACROPHAGE:	NA	BC6	BC6_TUMOR	BC	Tumor	23	primary	NA	NA	2979	1339	4	3	6	6	2	3	2	3	3	3	6.00103861405718	2.15926358330368	azizi_BC6_TUMOR	azizi_BC6_TUMOR_Tumor	primary	3_ICIMac1
NA	2829	1073	azizi	c5124	MACROPHAGE:	Macro	Macro	MACROPHAGE:	NA	BC6	BC6_TUMOR	BC	Tumor	23	primary	NA	NA	2824	1072	9	14	13	13	14	14	14	15	14	14	2.89397031380999	6.41573330986618	azizi_BC6_TUMOR	azizi_BC6_TUMOR_Tumor	primary	14_ProliMac
NA	2709	1107	azizi	c5129	MACROPHAGE:	Macro	Macro	MACROPHAGE:	NA	BC6	BC6_TUMOR	BC	Tumor	23	primary	NA	NA	2712	1100	30	21	25	25	3	23	3	1	21	21	-2.78644960806501	-5.59692290198685	azizi_BC6_TUMOR	azizi_BC6_TUMOR_Tumor	primary	21_HemeMac
NA	2630	1212	azizi	c5131	MACROPHAGE:	Macro	Macro	MACROPHAGE:	NA	BC6	BC6_TUMOR	BC	Tumor	23	primary	NA	NA	2639	1206	2	4	4	3	4	4	4	6	4	4	-4.68434184477461	-2.92682507407547	azizi_BC6_TUMOR	azizi_BC6_TUMOR_Tumor	primary	4_ICIMac2
NA	2524	957	azizi	c5146	MACROPHAGE:	Macro	Macro	MACROPHAGE:	NA	BC6	BC6_TUMOR	BC	Tumor	23	primary	NA	NA	2574	955	30	21	25	25	3	23	3	1	21	21	-1.08919828817976	-6.42470124137283	azizi_BC6_TUMOR	azizi_BC6_TUMOR_Tumor	primary	21_HemeMac
NA	2166	460	azizi	c5155	MACROPHAGE:	Macro	Macro	MACROPHAGE:	NA	BC6	BC6_TUMOR	BC	Tumor	23	primary	NA	NA	2479	460	2	4	4	3	4	4	4	6	4	4	-4.86028283522261	-2.01234510314346	azizi_BC6_TUMOR	azizi_BC6_TUMOR_Tumor	primary	4_ICIMac2
NA	3225	1687	azizi	c5167	MACROPHAGE:	Macro	Macro	MACROPHAGE:	NA	BC6	BC6_TUMOR	BC	Tumor	23	primary	NA	NA	3138	1685	1	1	2	2	3	1	3	1	1	1	-1.71870499537123	-6.6695027626741	azizi_BC6_TUMOR	azizi_BC6_TUMOR_Tumor	primary	1_MetM2Mac
NA	3267	1818	azizi	c5177	MACROPHAGE:	Macro	Macro	MACROPHAGE:	NA	BC6	BC6_TUMOR	BC	Tumor	23	primary	NA	NA	3141	1815	1	1	2	2	3	1	3	1	1	1	-0.431743141867046	-6.77139523398758	azizi_BC6_TUMOR	azizi_BC6_TUMOR_Tumor	primary	1_MetM2Mac
NA	2763	1360	azizi	c5180	MACROPHAGE:	Macro	Macro	MACROPHAGE:	NA	BC6	BC6_TUMOR	BC	Tumor	23	primary	NA	NA	2761	1358	8	13	12	12	0	12	0	14	13	13	-3.67869776175154	1.62440929043411	azizi_BC6_TUMOR	azizi_BC6_TUMOR_Tumor	primary	13_CalciumMac
NA	2664	1021	azizi	c5185	MACROPHAGE:	Macro	Macro	MACROPHAGE:	NA	BC6	BC6_TUMOR	BC	Tumor	23	primary	NA	NA	2680	1020	15	19	17	19	15	11	15	12	19	19	0.516666445277805	1.82204398739456	azizi_BC6_TUMOR	azizi_BC6_TUMOR_Tumor	primary	19_ClassMono
NA	2398	1034	azizi	c5197	MACROPHAGE:	Macro	Macro	MACROPHAGE:	NA	BC6	BC6_TUMOR	BC	Tumor	23	primary	NA	NA	2535	1032	1	1	2	2	3	1	3	1	1	1	-0.681900498129253	-6.53834393393875	azizi_BC6_TUMOR	azizi_BC6_TUMOR_Tumor	primary	1_MetM2Mac
NA	3233	1628	azizi	c5209	MACROPHAGE:	Macro	Macro	MACROPHAGE:	NA	BC6	BC6_TUMOR	BC	Tumor	23	primary	NA	NA	3146	1627	30	21	25	25	3	23	3	1	21	21	-2.8044032423271	-5.66364100348831	azizi_BC6_TUMOR	azizi_BC6_TUMOR_Tumor	primary	21_HemeMac
NA	2718	1191	azizi	c5221	MACROPHAGE:	Macro	Macro	MACROPHAGE:	NA	BC6	BC6_TUMOR	BC	Tumor	23	primary	NA	NA	2720	1186	2	4	4	3	4	4	4	6	4	4	-4.51524632856977	-2.5549586094606	azizi_BC6_TUMOR	azizi_BC6_TUMOR_Tumor	primary	4_ICIMac2
NA	2872	1225	azizi	c5229	MACROPHAGE:	Macro	Macro	MACROPHAGE:	NA	BC6	BC6_TUMOR	BC	Tumor	23	primary	NA	NA	2861	1223	1	1	2	2	4	1	3	1	1	1	-3.73648398802412	-4.73476460349441	azizi_BC6_TUMOR	azizi_BC6_TUMOR_Tumor	primary	1_MetM2Mac
NA	2818	1277	azizi	c5237	MACROPHAGE:	Macro	Macro	MACROPHAGE:	NA	BC6	BC6_TUMOR	BC	Tumor	23	primary	NA	NA	2811	1273	30	21	25	25	3	23	3	1	21	21	-3.42729085371626	-5.0901193894136	azizi_BC6_TUMOR	azizi_BC6_TUMOR_Tumor	primary	21_HemeMac
NA	2845	1304	azizi	c5244	MACROPHAGE:	Macro	Macro	MACROPHAGE:	NA	BC6	BC6_TUMOR	BC	Tumor	23	primary	NA	NA	2836	1301	18	16	14	14	19	15	2	19	16	16	6.76090151383745	3.37187096703171	azizi_BC6_TUMOR	azizi_BC6_TUMOR_Tumor	primary	16_ECMHomeoMac
NA	2864	1323	azizi	c5246	MACROPHAGE:	Macro	Macro	MACROPHAGE:	NA	BC6	BC6_TUMOR	BC	Tumor	23	primary	NA	NA	2852	1320	11	7	8	8	9	7	10	7	7	7	3.88707787110674	-0.890165237306365	azizi_BC6_TUMOR	azizi_BC6_TUMOR_Tumor	primary	7_IFNMac
NA	3224	1640	azizi	c5248	MACROPHAGE:	Macro	Macro	MACROPHAGE:	NA	BC6	BC6_TUMOR	BC	Tumor	23	primary	NA	NA	3151	1639	12	11	10	9	11	13	11	11	11	11	0.990901711724873	3.37431261170029	azizi_BC6_TUMOR	azizi_BC6_TUMOR_Tumor	primary	11_MetalloMac
NA	3216	1502	azizi	c5259	MACROPHAGE:	Macro	Macro	MACROPHAGE:	NA	BC6	BC6_TUMOR	BC	Tumor	23	primary	NA	NA	3123	1500	13	15	7	7	16	17	9	10	15	15	2.22392613007891	-1.57473364245773	azizi_BC6_TUMOR	azizi_BC6_TUMOR_Tumor	primary	15_LYZMac
NA	2401	731	azizi	c5260	MACROPHAGE:	Macro	Macro	MACROPHAGE:	NA	BC6	BC6_TUMOR	BC	Tumor	23	primary	NA	NA	2535	731	1	1	2	2	3	1	3	1	1	1	-0.78066557333601	-6.30620816123367	azizi_BC6_TUMOR	azizi_BC6_TUMOR_Tumor	primary	1_MetM2Mac
NA	3189	1528	azizi	c5263	MACROPHAGE:	Macro	Macro	MACROPHAGE:	NA	BC6	BC6_TUMOR	BC	Tumor	23	primary	NA	NA	3109	1528	2	4	4	3	4	4	4	6	4	4	5.26051146104204	2.13675305473923	azizi_BC6_TUMOR	azizi_BC6_TUMOR_Tumor	primary	4_ICIMac2
NA	2429	669	azizi	c5269	MACROPHAGE:	Macro	Macro	MACROPHAGE:	NA	BC6	BC6_TUMOR	BC	Tumor	23	primary	NA	NA	2537	669	6	1	11	11	7	1	7	9	1	1	-0.811522719122295	-4.65597679984451	azizi_BC6_TUMOR	azizi_BC6_TUMOR_Tumor	primary	1_MetM2Mac
NA	2793	1177	azizi	c5278	MACROPHAGE:	Macro	Macro	MACROPHAGE:	NA	BC6	BC6_TUMOR	BC	Tumor	23	primary	NA	NA	2790	1175	30	21	25	25	3	23	3	1	21	21	-3.07727068350447	-5.1869473732698	azizi_BC6_TUMOR	azizi_BC6_TUMOR_Tumor	primary	21_HemeMac
NA	3270	1741	azizi	c5284	MACROPHAGE:	Macro	Macro	MACROPHAGE:	NA	BC6	BC6_TUMOR	BC	Tumor	23	primary	NA	NA	3186	1740	3	2	1	1	1	2	1	2	2	2	-2.00282090590132	-3.86596229445816	azizi_BC6_TUMOR	azizi_BC6_TUMOR_Tumor	primary	2_C3Mac
NA	2853	1207	azizi	c5291	MACROPHAGE:	Macro	Macro	MACROPHAGE:	NA	BC6	BC6_TUMOR	BC	Tumor	23	primary	NA	NA	2845	1207	6	9	11	10	8	16	7	9	9	9	0.462224307798023	-1.09855916869522	azizi_BC6_TUMOR	azizi_BC6_TUMOR_Tumor	primary	9_AngioMac
NA	3080	1514	azizi	c5295	MACROPHAGE:	Macro	Macro	MACROPHAGE:	NA	BC6	BC6_TUMOR	BC	Tumor	23	primary	NA	NA	3030	1512	30	21	25	25	3	23	3	1	21	21	-2.36629789755476	-5.50707486045242	azizi_BC6_TUMOR	azizi_BC6_TUMOR_Tumor	primary	21_HemeMac
NA	3174	1584	azizi	c5303	MACROPHAGE:	Macro	Macro	MACROPHAGE:	NA	BC6	BC6_TUMOR	BC	Tumor	23	primary	NA	NA	3109	1581	6	9	18	10	8	10	7	9	9	9	0.573572191737766	-1.54662039649368	azizi_BC6_TUMOR	azizi_BC6_TUMOR_Tumor	primary	9_AngioMac
NA	2750	1165	azizi	c5314	MACROPHAGE:	Macro	Macro	MACROPHAGE:	NA	BC6	BC6_TUMOR	BC	Tumor	23	primary	NA	NA	2737	1151	30	21	25	25	3	23	3	1	21	21	-0.921962198473339	-5.22810032737137	azizi_BC6_TUMOR	azizi_BC6_TUMOR_Tumor	primary	21_HemeMac
NA	2150	567	azizi	c5319	MACROPHAGE:	Macro	Macro	MACROPHAGE:	NA	BC6	BC6_TUMOR	BC	Tumor	23	primary	NA	NA	2574	567	22	1	21	18	13	20	13	1	1	1	-2.97702377722395	-4.84340479743362	azizi_BC6_TUMOR	azizi_BC6_TUMOR_Tumor	primary	1_MetM2Mac
NA	2951	1259	azizi	c5330	MACROPHAGE:	Macro	Macro	MACROPHAGE:	NA	BC6	BC6_TUMOR	BC	Tumor	23	primary	NA	NA	2923	1254	3	2	1	1	1	2	1	2	2	2	-1.52269512102736	-0.972471264718779	azizi_BC6_TUMOR	azizi_BC6_TUMOR_Tumor	primary	2_C3Mac
NA	3211	1657	azizi	c5331	MACROPHAGE:	Macro	Macro	MACROPHAGE:	NA	BC6	BC6_TUMOR	BC	Tumor	23	primary	NA	NA	3135	1654	18	16	14	14	19	15	2	19	16	16	6.32016998841631	2.73429677116989	azizi_BC6_TUMOR	azizi_BC6_TUMOR_Tumor	primary	16_ECMHomeoMac
NA	3082	1565	azizi	c5336	MACROPHAGE:	Macro	Macro	MACROPHAGE:	NA	BC6	BC6_TUMOR	BC	Tumor	23	primary	NA	NA	3039	1564	30	21	25	25	3	23	3	1	21	21	-2.21968143866194	-5.29123738181473	azizi_BC6_TUMOR	azizi_BC6_TUMOR_Tumor	primary	21_HemeMac
NA	3052	1329	azizi	c5338	MACROPHAGE:	Macro	Macro	MACROPHAGE:	NA	BC6	BC6_TUMOR	BC	Tumor	23	primary	NA	NA	3014	1328	4	3	6	6	2	3	2	3	3	3	6.63142496659624	1.73753449547409	azizi_BC6_TUMOR	azizi_BC6_TUMOR_Tumor	primary	3_ICIMac1
NA	3149	1444	azizi	c5340	MACROPHAGE:	Macro	Macro	MACROPHAGE:	NA	BC6	BC6_TUMOR	BC	Tumor	23	primary	NA	NA	3077	1442	6	1	11	11	7	1	7	9	1	1	-1.76453703329695	-4.60003188025833	azizi_BC6_TUMOR	azizi_BC6_TUMOR_Tumor	primary	1_MetM2Mac
NA	2576	1055	azizi	c5341	MACROPHAGE:	Macro	Macro	MACROPHAGE:	NA	BC6	BC6_TUMOR	BC	Tumor	23	primary	NA	NA	2607	1055	1	1	2	2	3	1	3	1	1	1	0.845313909791584	-5.39667036902786	azizi_BC6_TUMOR	azizi_BC6_TUMOR_Tumor	primary	1_MetM2Mac
NA	3113	1442	azizi	c5345	MACROPHAGE:	Macro	Macro	MACROPHAGE:	NA	BC6	BC6_TUMOR	BC	Tumor	23	primary	NA	NA	3056	1441	12	11	10	9	11	13	11	11	11	11	0.589070442460651	4.52696129906296	azizi_BC6_TUMOR	azizi_BC6_TUMOR_Tumor	primary	11_MetalloMac
NA	2703	1148	azizi	c5346	MACROPHAGE:	Macro	Macro	MACROPHAGE:	NA	BC6	BC6_TUMOR	BC	Tumor	23	primary	NA	NA	2712	1148	11	7	8	8	9	7	10	7	7	7	-5.06728928969038	4.12528702843308	azizi_BC6_TUMOR	azizi_BC6_TUMOR_Tumor	primary	7_IFNMac
NA	2285	572	azizi	c5347	MACROPHAGE:	Macro	Macro	MACROPHAGE:	NA	BC6	BC6_TUMOR	BC	Tumor	23	primary	NA	NA	2604	571	14	8	7	7	10	9	9	10	8	8	-3.38663786337507	-1.76292565238357	azizi_BC6_TUMOR	azizi_BC6_TUMOR_Tumor	primary	8_IFNGMac
NA	3019	1323	azizi	c5349	MACROPHAGE:	Macro	Macro	MACROPHAGE:	NA	BC6	BC6_TUMOR	BC	Tumor	23	primary	NA	NA	2991	1322	1	1	2	2	3	1	3	1	1	1	-1.68668764517439	-5.15502837073685	azizi_BC6_TUMOR	azizi_BC6_TUMOR_Tumor	primary	1_MetM2Mac
NA	2806	1361	azizi	c5350	MACROPHAGE:	Macro	Macro	MACROPHAGE:	NA	BC6	BC6_TUMOR	BC	Tumor	23	primary	NA	NA	2800	1356	15	19	17	19	15	11	15	12	19	19	-0.437493857599621	1.86211213696121	azizi_BC6_TUMOR	azizi_BC6_TUMOR_Tumor	primary	19_ClassMono
NA	2467	804	azizi	c5352	MACROPHAGE:	Macro	Macro	MACROPHAGE:	NA	BC6	BC6_TUMOR	BC	Tumor	23	primary	NA	NA	2568	804	11	7	8	8	9	7	10	7	7	7	-2.10179680273664	-5.78504803550125	azizi_BC6_TUMOR	azizi_BC6_TUMOR_Tumor	primary	7_IFNMac
NA	2258	577	azizi	c5361	MACROPHAGE:	Macro	Macro	MACROPHAGE:	NA	BC6	BC6_TUMOR	BC	Tumor	23	primary	NA	NA	2629	576	1	1	2	2	3	1	3	1	1	1	-1.02258425638807	-6.75235607993484	azizi_BC6_TUMOR	azizi_BC6_TUMOR_Tumor	primary	1_MetM2Mac
NA	2731	1218	azizi	c5364	MACROPHAGE:	Macro	Macro	MACROPHAGE:	NA	BC6	BC6_TUMOR	BC	Tumor	23	primary	NA	NA	2734	1217	19	12	20	17	12	10	12	13	12	12	-3.54400294706953	3.10938880074143	azizi_BC6_TUMOR	azizi_BC6_TUMOR_Tumor	primary	12_MBMMac
NA	3216	1708	azizi	c5365	MACROPHAGE:	Macro	Macro	MACROPHAGE:	NA	BC6	BC6_TUMOR	BC	Tumor	23	primary	NA	NA	3148	1705	1	1	2	2	3	1	3	1	1	1	-1.29894286081923	-5.0053673065889	azizi_BC6_TUMOR	azizi_BC6_TUMOR_Tumor	primary	1_MetM2Mac
NA	2059	540	azizi	c4568	MACROPHAGE:	Macro	Macro	MACROPHAGE:	NA	BC6	BC6_TUMOR	BC	Tumor	25	primary	NA	NA	2462	540	12	11	10	9	11	13	11	11	11	11	-1.26200729296339	4.31944653618454	azizi_BC6_TUMOR	azizi_BC6_TUMOR_Tumor	primary	11_MetalloMac
NA	2063	538	azizi	c4577	MACROPHAGE:	Macro	Macro	MACROPHAGE:	NA	BC6	BC6_TUMOR	BC	Tumor	25	primary	NA	NA	2457	537	9	14	13	13	14	14	14	15	14	14	2.17022019936907	5.89332625496506	azizi_BC6_TUMOR	azizi_BC6_TUMOR_Tumor	primary	14_ProliMac
NA	2463	878	azizi	c4580	MACROPHAGE:	Macro	Macro	MACROPHAGE:	NA	BC6	BC6_TUMOR	BC	Tumor	25	primary	NA	NA	2540	877	4	3	6	6	2	3	2	3	3	3	6.81571537568438	2.37829944718002	azizi_BC6_TUMOR	azizi_BC6_TUMOR_Tumor	primary	3_ICIMac1
NA	3087	1332	azizi	c4629	MACROPHAGE:	Macro	Macro	MACROPHAGE:	NA	BC6	BC6_TUMOR	BC	Tumor	25	primary	NA	NA	3030	1332	18	16	14	14	19	15	2	19	16	16	6.6498695047127	2.57665154564499	azizi_BC6_TUMOR	azizi_BC6_TUMOR_Tumor	primary	16_ECMHomeoMac
NA	3207	1598	azizi	c4688	MACROPHAGE:	Macro	Macro	MACROPHAGE:	NA	BC6	BC6_TUMOR	BC	Tumor	25	primary	NA	NA	3125	1598	8	13	12	12	0	12	0	14	13	13	-4.78604596541059	1.46292671787857	azizi_BC6_TUMOR	azizi_BC6_TUMOR_Tumor	primary	13_CalciumMac
NA	2037	510	azizi	c4713	MACROPHAGE:	Macro	Macro	MACROPHAGE:	NA	BC6	BC6_TUMOR	BC	Tumor	25	primary	NA	NA	2454	510	4	3	6	6	2	3	2	3	3	3	6.1406217248665	1.83800909149765	azizi_BC6_TUMOR	azizi_BC6_TUMOR_Tumor	primary	3_ICIMac1
NA	3244	1678	azizi	c4746	MACROPHAGE:	Macro	Macro	MACROPHAGE:	NA	BC6	BC6_TUMOR	BC	Tumor	25	primary	NA	NA	3155	1678	8	13	12	12	0	12	0	14	13	13	-4.58541863844526	1.66028699505447	azizi_BC6_TUMOR	azizi_BC6_TUMOR_Tumor	primary	13_CalciumMac
NA	2421	834	azizi	c4754	MACROPHAGE:	Macro	Macro	MACROPHAGE:	NA	BC6	BC6_TUMOR	BC	Tumor	25	primary	NA	NA	2544	824	27	20	22	23	20	21	19	20	20	20	-0.62227797196043	3.53711125481247	azizi_BC6_TUMOR	azizi_BC6_TUMOR_Tumor	primary	20_TDoub
NA	3244	1686	azizi	c4764	MACROPHAGE:	Macro	Macro	MACROPHAGE:	NA	BC6	BC6_TUMOR	BC	Tumor	25	primary	NA	NA	3158	1685	4	3	6	6	2	3	2	3	3	3	6.95706039979326	0.833481939913026	azizi_BC6_TUMOR	azizi_BC6_TUMOR_Tumor	primary	3_ICIMac1
NA	3046	1330	azizi	c4765	MACROPHAGE:	Macro	Macro	MACROPHAGE:	NA	BC6	BC6_TUMOR	BC	Tumor	25	primary	NA	NA	2999	1329	8	13	12	12	0	12	0	14	13	13	-3.77168410704267	1.5169213734877	azizi_BC6_TUMOR	azizi_BC6_TUMOR_Tumor	primary	13_CalciumMac
NA	1987	507	azizi	c4787	MACROPHAGE:	Macro	Macro	MACROPHAGE:	NA	BC6	BC6_TUMOR	BC	Tumor	25	primary	NA	NA	2410	507	11	7	8	8	9	7	10	7	7	7	4.47973209931719	1.48999437916397	azizi_BC6_TUMOR	azizi_BC6_TUMOR_Tumor	primary	7_IFNMac
NA	2194	564	azizi	c4797	MACROPHAGE:	Macro	Macro	MACROPHAGE:	NA	BC6	BC6_TUMOR	BC	Tumor	25	primary	NA	NA	2575	563	6	9	11	10	8	16	7	9	9	9	0.177367732256825	0.190660993040792	azizi_BC6_TUMOR	azizi_BC6_TUMOR_Tumor	primary	9_AngioMac
NA	2433	678	azizi	c4803	MACROPHAGE:	Macro	Macro	MACROPHAGE:	NA	BC6	BC6_TUMOR	BC	Tumor	25	primary	NA	NA	2589	678	6	1	11	11	7	1	7	9	1	1	0.613734725259419	-2.57279732596756	azizi_BC6_TUMOR	azizi_BC6_TUMOR_Tumor	primary	1_MetM2Mac
NA	2166	545	azizi	c4804	MACROPHAGE:	Macro	Macro	MACROPHAGE:	NA	BC6	BC6_TUMOR	BC	Tumor	25	primary	NA	NA	2546	545	18	16	14	14	19	15	2	19	16	16	6.78205067231524	3.11277148354172	azizi_BC6_TUMOR	azizi_BC6_TUMOR_Tumor	primary	16_ECMHomeoMac
NA	3060	1348	azizi	c4808	MACROPHAGE:	Macro	Macro	MACROPHAGE:	NA	BC6	BC6_TUMOR	BC	Tumor	25	primary	NA	NA	3004	1347	4	3	6	6	2	3	2	3	3	3	6.71825605943071	2.3407396994841	azizi_BC6_TUMOR	azizi_BC6_TUMOR_Tumor	primary	3_ICIMac1
NA	3089	1420	azizi	c4835	MACROPHAGE:	Macro	Macro	MACROPHAGE:	NA	BC6	BC6_TUMOR	BC	Tumor	25	primary	NA	NA	3034	1420	30	21	25	25	3	23	3	1	21	21	-2.98034161017073	-4.62602999579788	azizi_BC6_TUMOR	azizi_BC6_TUMOR_Tumor	primary	21_HemeMac
NA	2526	1026	azizi	c4843	MACROPHAGE:	Macro	Macro	MACROPHAGE:	NA	BC6	BC6_TUMOR	BC	Tumor	25	primary	NA	NA	2584	1026	26	3	23	22	2	3	2	3	3	3	6.45034224107134	1.89789089787125	azizi_BC6_TUMOR	azizi_BC6_TUMOR_Tumor	primary	3_ICIMac1
NA	2070	500	azizi	c4844	MACROPHAGE:	Macro	Macro	MACROPHAGE:	NA	BC6	BC6_TUMOR	BC	Tumor	25	primary	NA	NA	2466	500	33	6	27	27	5	25	5	5	6	6	5.92774683549273	1.28286001312851	azizi_BC6_TUMOR	azizi_BC6_TUMOR_Tumor	primary	6_SPP1AREGMac
NA	2141	527	azizi	c4854	MACROPHAGE:	Macro	Macro	MACROPHAGE:	NA	BC6	BC6_TUMOR	BC	Tumor	25	primary	NA	NA	2553	527	4	3	6	6	2	3	2	3	3	3	-2.7327057688011	2.8181464396727	azizi_BC6_TUMOR	azizi_BC6_TUMOR_Tumor	primary	3_ICIMac1
NA	2137	548	azizi	c4884	MACROPHAGE:	Macro	Macro	MACROPHAGE:	NA	BC6	BC6_TUMOR	BC	Tumor	25	primary	NA	NA	2545	548	8	13	12	12	0	12	0	14	13	13	-4.55494731352461	2.18609211075424	azizi_BC6_TUMOR	azizi_BC6_TUMOR_Tumor	primary	13_CalciumMac
NA	3283	1811	azizi	c4888	MACROPHAGE:	Macro	Macro	MACROPHAGE:	NA	BC6	BC6_TUMOR	BC	Tumor	25	primary	NA	NA	3164	1807	18	16	14	14	19	15	2	19	16	16	6.34644753053057	3.47346136200546	azizi_BC6_TUMOR	azizi_BC6_TUMOR_Tumor	primary	16_ECMHomeoMac
NA	1945	523	azizi	c4889	MACROPHAGE:	Macro	Macro	MACROPHAGE:	NA	BC6	BC6_TUMOR	BC	Tumor	25	primary	NA	NA	2395	523	27	20	22	23	20	21	19	20	20	20	-2.23555200979841	2.85102769959091	azizi_BC6_TUMOR	azizi_BC6_TUMOR_Tumor	primary	20_TDoub
NA	2113	523	azizi	c4900	MACROPHAGE:	Macro	Macro	MACROPHAGE:	NA	BC6	BC6_TUMOR	BC	Tumor	25	primary	NA	NA	2473	523	4	3	6	6	2	3	2	3	3	3	6.42055946900713	1.86799428093552	azizi_BC6_TUMOR	azizi_BC6_TUMOR_Tumor	primary	3_ICIMac1
NA	3255	1648	azizi	c4901	MACROPHAGE:	Macro	Macro	MACROPHAGE:	NA	BC6	BC6_TUMOR	BC	Tumor	25	primary	NA	NA	3163	1647	18	16	14	14	19	15	2	19	16	16	6.41303450181353	3.19817731011032	azizi_BC6_TUMOR	azizi_BC6_TUMOR_Tumor	primary	16_ECMHomeoMac
NA	2068	522	azizi	c4913	MACROPHAGE:	Macro	Macro	MACROPHAGE:	NA	BC6	BC6_TUMOR	BC	Tumor	25	primary	NA	NA	2483	522	8	13	12	12	0	12	0	14	13	13	-3.92417901442183	1.96277603733658	azizi_BC6_TUMOR	azizi_BC6_TUMOR_Tumor	primary	13_CalciumMac
NA	3236	1623	azizi	c4933	MACROPHAGE:	Macro	Macro	MACROPHAGE:	NA	BC6	BC6_TUMOR	BC	Tumor	25	primary	NA	NA	3152	1622	8	13	12	12	0	12	0	14	13	13	-5.24988215849531	1.04587814438461	azizi_BC6_TUMOR	azizi_BC6_TUMOR_Tumor	primary	13_CalciumMac
NA	2488	668	azizi	c4934	MACROPHAGE:	Macro	Macro	MACROPHAGE:	NA	BC6	BC6_TUMOR	BC	Tumor	25	primary	NA	NA	2568	667	2	4	4	3	4	4	4	6	4	4	-4.67557519362104	-2.64229729544998	azizi_BC6_TUMOR	azizi_BC6_TUMOR_Tumor	primary	4_ICIMac2
NA	2232	573	azizi	c4977	MACROPHAGE:	Macro	Macro	MACROPHAGE:	NA	BC6	BC6_TUMOR	BC	Tumor	25	primary	NA	NA	2585	573	18	16	14	14	19	15	2	19	16	16	7.24149471833574	2.85828683006882	azizi_BC6_TUMOR	azizi_BC6_TUMOR_Tumor	primary	16_ECMHomeoMac
NA	2121	541	azizi	c4979	MACROPHAGE:	Macro	Macro	MACROPHAGE:	NA	BC6	BC6_TUMOR	BC	Tumor	25	primary	NA	NA	2531	541	18	16	14	14	19	15	2	19	16	16	7.73438030793535	3.44598219025253	azizi_BC6_TUMOR	azizi_BC6_TUMOR_Tumor	primary	16_ECMHomeoMac
NA	2061	527	azizi	c4980	MACROPHAGE:	Macro	Macro	MACROPHAGE:	NA	BC6	BC6_TUMOR	BC	Tumor	25	primary	NA	NA	2463	527	4	3	6	6	2	3	2	3	3	3	7.01097017838823	2.10133061039566	azizi_BC6_TUMOR	azizi_BC6_TUMOR_Tumor	primary	3_ICIMac1
NA	2078	539	azizi	c4981	MACROPHAGE:	Macro	Macro	MACROPHAGE:	NA	BC6	BC6_TUMOR	BC	Tumor	25	primary	NA	NA	2501	539	19	12	20	17	12	10	12	13	12	12	-2.79851382658613	2.50210306275009	azizi_BC6_TUMOR	azizi_BC6_TUMOR_Tumor	primary	12_MBMMac
NA	2064	488	azizi	c4986	MACROPHAGE:	Macro	Macro	MACROPHAGE:	NA	BC6	BC6_TUMOR	BC	Tumor	25	primary	NA	NA	2434	488	2	4	4	3	4	4	4	6	4	4	-4.89269345686567	0.283932539106599	azizi_BC6_TUMOR	azizi_BC6_TUMOR_Tumor	primary	4_ICIMac2
NA	3215	1653	azizi	c4988	MACROPHAGE:	Macro	Macro	MACROPHAGE:	NA	BC6	BC6_TUMOR	BC	Tumor	25	primary	NA	NA	3138	1648	8	13	12	12	0	12	0	14	13	13	-4.12760966704023	0.823132189394227	azizi_BC6_TUMOR	azizi_BC6_TUMOR_Tumor	primary	13_CalciumMac
NA	2643	1156	azizi	c4990	MACROPHAGE:	Macro	Macro	MACROPHAGE:	NA	BC6	BC6_TUMOR	BC	Tumor	25	primary	NA	NA	2653	1152	23	8	7	21	10	9	9	18	8	8	-2.5028666822685	-0.50320628058792	azizi_BC6_TUMOR	azizi_BC6_TUMOR_Tumor	primary	8_IFNGMac
NA	3035	1204	azizi	c4992	MACROPHAGE:	Macro	Macro	MACROPHAGE:	NA	BC6	BC6_TUMOR	BC	Tumor	25	primary	NA	NA	2985	1203	26	3	23	22	2	3	2	3	3	3	6.90527731492388	2.49816796410202	azizi_BC6_TUMOR	azizi_BC6_TUMOR_Tumor	primary	3_ICIMac1
NA	2018	509	azizi	c5000	MACROPHAGE:	Macro	Macro	MACROPHAGE:	NA	BC6	BC6_TUMOR	BC	Tumor	25	primary	NA	NA	2432	509	18	16	14	14	19	15	2	19	16	16	6.65815598084795	3.09269187080979	azizi_BC6_TUMOR	azizi_BC6_TUMOR_Tumor	primary	16_ECMHomeoMac
NA	2940	1309	azizi	c5008	MACROPHAGE:	Macro	Macro	MACROPHAGE:	NA	BC6	BC6_TUMOR	BC	Tumor	25	primary	NA	NA	2917	1309	25	7	8	8	9	7	10	7	7	7	5.17875773026812	1.10679635632156	azizi_BC6_TUMOR	azizi_BC6_TUMOR_Tumor	primary	7_IFNMac
NA	2450	867	azizi	c5010	MACROPHAGE:	Macro	Macro	MACROPHAGE:	NA	BC6	BC6_TUMOR	BC	Tumor	25	primary	NA	NA	2554	867	18	16	14	14	19	15	2	19	16	16	6.74468332841265	3.5755071364653	azizi_BC6_TUMOR	azizi_BC6_TUMOR_Tumor	primary	16_ECMHomeoMac
NA	2207	528	azizi	c5012	MACROPHAGE:	Macro	Macro	MACROPHAGE:	NA	BC6	BC6_TUMOR	BC	Tumor	25	primary	NA	NA	2563	528	8	13	12	12	0	12	0	14	13	13	-5.07043355391157	1.4313558064711	azizi_BC6_TUMOR	azizi_BC6_TUMOR_Tumor	primary	13_CalciumMac
NA	2447	724	azizi	c5015	MACROPHAGE:	Macro	Macro	MACROPHAGE:	NA	BC6	BC6_TUMOR	BC	Tumor	25	primary	NA	NA	2560	724	8	13	12	12	0	12	0	14	13	13	-4.49330371306074	1.78817829716324	azizi_BC6_TUMOR	azizi_BC6_TUMOR_Tumor	primary	13_CalciumMac
NA	2369	571	azizi	c5017	MACROPHAGE:	Macro	Macro	MACROPHAGE:	NA	BC6	BC6_TUMOR	BC	Tumor	25	primary	NA	NA	2594	571	8	13	12	12	0	12	0	14	13	13	-4.45955747053755	1.91024515259384	azizi_BC6_TUMOR	azizi_BC6_TUMOR_Tumor	primary	13_CalciumMac
NA	3063	1254	azizi	c5019	MACROPHAGE:	Macro	Macro	MACROPHAGE:	NA	BC6	BC6_TUMOR	BC	Tumor	25	primary	NA	NA	3008	1254	4	3	6	6	2	3	2	3	3	3	6.5485864312874	2.33969375717758	azizi_BC6_TUMOR	azizi_BC6_TUMOR_Tumor	primary	3_ICIMac1
NA	2059	520	azizi	c5025	MACROPHAGE:	Macro	Macro	MACROPHAGE:	NA	BC6	BC6_TUMOR	BC	Tumor	25	primary	NA	NA	2468	520	8	13	12	12	0	12	0	14	13	13	-3.76018351004255	1.32886788475632	azizi_BC6_TUMOR	azizi_BC6_TUMOR_Tumor	primary	13_CalciumMac
NA	2414	828	azizi	c5030	MACROPHAGE:	Macro	Macro	MACROPHAGE:	NA	BC6	BC6_TUMOR	BC	Tumor	25	primary	NA	NA	2561	828	18	16	14	14	19	15	2	19	16	16	7.39483458115923	3.012615891577	azizi_BC6_TUMOR	azizi_BC6_TUMOR_Tumor	primary	16_ECMHomeoMac
NA	2067	481	azizi	c5062	MACROPHAGE:	Macro	Macro	MACROPHAGE:	NA	BC6	BC6_TUMOR	BC	Tumor	25	primary	NA	NA	2419	481	8	13	12	12	0	12	0	14	13	13	-4.19647782728804	1.54203042614578	azizi_BC6_TUMOR	azizi_BC6_TUMOR_Tumor	primary	13_CalciumMac
NA	2052	524	azizi	c5065	MACROPHAGE:	Macro	Macro	MACROPHAGE:	NA	BC6	BC6_TUMOR	BC	Tumor	25	primary	NA	NA	2477	524	4	3	6	6	2	3	2	3	3	3	6.71980768754351	2.00160822498917	azizi_BC6_TUMOR	azizi_BC6_TUMOR_Tumor	primary	3_ICIMac1
NA	2726	1111	azizi	c5105	MACROPHAGE:	Macro	Macro	MACROPHAGE:	NA	BC6	BC6_TUMOR	BC	Tumor	25	primary	NA	NA	2731	1110	18	16	14	14	19	15	2	19	16	16	7.22869307114946	2.80541250336289	azizi_BC6_TUMOR	azizi_BC6_TUMOR_Tumor	primary	16_ECMHomeoMac
NA	2297	566	azizi	c5122	MACROPHAGE:	Macro	Macro	MACROPHAGE:	NA	BC6	BC6_TUMOR	BC	Tumor	25	primary	NA	NA	2612	566	19	12	20	17	12	10	12	13	12	12	6.83211905076372	2.29742619621872	azizi_BC6_TUMOR	azizi_BC6_TUMOR_Tumor	primary	12_MBMMac
NA	2363	600	azizi	c5137	MACROPHAGE:	Macro	Macro	MACROPHAGE:	NA	BC6	BC6_TUMOR	BC	Tumor	25	primary	NA	NA	2639	600	6	9	11	10	8	16	7	9	9	9	-0.53217422649992	2.90646168816208	azizi_BC6_TUMOR	azizi_BC6_TUMOR_Tumor	primary	9_AngioMac
NA	2053	528	azizi	c5150	MACROPHAGE:	Macro	Macro	MACROPHAGE:	NA	BC6	BC6_TUMOR	BC	Tumor	25	primary	NA	NA	2456	528	2	4	4	3	4	4	4	6	4	4	-4.9193090765251	-0.688832131742247	azizi_BC6_TUMOR	azizi_BC6_TUMOR_Tumor	primary	4_ICIMac2
NA	2072	518	azizi	c5162	MACROPHAGE:	Macro	Macro	MACROPHAGE:	NA	BC6	BC6_TUMOR	BC	Tumor	25	primary	NA	NA	2449	518	18	16	14	14	19	15	2	19	16	16	5.74811655595171	2.02121243107437	azizi_BC6_TUMOR	azizi_BC6_TUMOR_Tumor	primary	16_ECMHomeoMac
NA	2044	503	azizi	c5164	MACROPHAGE:	Macro	Macro	MACROPHAGE:	NA	BC6	BC6_TUMOR	BC	Tumor	25	primary	NA	NA	2411	502	18	16	14	14	19	15	20	19	16	16	5.79664236619341	2.58765241730332	azizi_BC6_TUMOR	azizi_BC6_TUMOR_Tumor	primary	16_ECMHomeoMac
NA	2100	524	azizi	c5165	MACROPHAGE:	Macro	Macro	MACROPHAGE:	NA	BC6	BC6_TUMOR	BC	Tumor	25	primary	NA	NA	2508	524	18	16	14	14	19	15	2	12	16	16	5.69823319032061	2.43114826309799	azizi_BC6_TUMOR	azizi_BC6_TUMOR_Tumor	primary	16_ECMHomeoMac
NA	2041	468	azizi	c5182	MACROPHAGE:	Macro	Macro	MACROPHAGE:	NA	BC6	BC6_TUMOR	BC	Tumor	25	primary	NA	NA	2422	468	26	3	23	22	2	3	2	3	3	3	7.19124991013872	1.52429232227921	azizi_BC6_TUMOR	azizi_BC6_TUMOR_Tumor	primary	3_ICIMac1
NA	3113	1501	azizi	c5186	MACROPHAGE:	Macro	Macro	MACROPHAGE:	NA	BC6	BC6_TUMOR	BC	Tumor	25	primary	NA	NA	3055	1500	33	6	27	27	5	25	5	5	6	6	4.46417051865923	1.19332847225784	azizi_BC6_TUMOR	azizi_BC6_TUMOR_Tumor	primary	6_SPP1AREGMac
NA	3071	1428	azizi	c5188	MACROPHAGE:	Macro	Macro	MACROPHAGE:	NA	BC6	BC6_TUMOR	BC	Tumor	25	primary	NA	NA	3028	1428	3	8	7	1	1	9	1	2	8	8	-2.53126710341108	-2.31109335791946	azizi_BC6_TUMOR	azizi_BC6_TUMOR_Tumor	primary	8_IFNGMac
NA	2196	571	azizi	c5202	MACROPHAGE:	Macro	Macro	MACROPHAGE:	NA	BC6	BC6_TUMOR	BC	Tumor	25	primary	NA	NA	2582	571	32	10	26	24	7	8	8	8	10	10	3.91882926537859	-1.97908738028885	azizi_BC6_TUMOR	azizi_BC6_TUMOR_Tumor	primary	10_InflamMac
NA	2984	1362	azizi	c5211	MACROPHAGE:	Macro	Macro	MACROPHAGE:	NA	BC6	BC6_TUMOR	BC	Tumor	25	primary	NA	NA	2951	1361	4	3	6	6	2	3	2	3	3	3	6.9591842324959	2.60959407913803	azizi_BC6_TUMOR	azizi_BC6_TUMOR_Tumor	primary	3_ICIMac1
NA	2047	512	azizi	c5213	MACROPHAGE:	Macro	Macro	MACROPHAGE:	NA	BC6	BC6_TUMOR	BC	Tumor	25	primary	NA	NA	2442	512	18	16	14	14	19	15	2	19	16	16	7.57541901185381	3.51380965340256	azizi_BC6_TUMOR	azizi_BC6_TUMOR_Tumor	primary	16_ECMHomeoMac
NA	2685	1106	azizi	c5216	MACROPHAGE:	Macro	Macro	MACROPHAGE:	NA	BC6	BC6_TUMOR	BC	Tumor	25	primary	NA	NA	2692	1103	2	4	4	0	0	4	0	6	4	4	-5.96545117781294	0.200288506628267	azizi_BC6_TUMOR	azizi_BC6_TUMOR_Tumor	primary	4_ICIMac2
NA	2185	536	azizi	c5228	MACROPHAGE:	Macro	Macro	MACROPHAGE:	NA	BC6	BC6_TUMOR	BC	Tumor	25	primary	NA	NA	2567	536	18	16	14	14	19	15	2	19	16	16	6.71588999345171	3.24200412857651	azizi_BC6_TUMOR	azizi_BC6_TUMOR_Tumor	primary	16_ECMHomeoMac
NA	2479	830	azizi	c5240	MACROPHAGE:	Macro	Macro	MACROPHAGE:	NA	BC6	BC6_TUMOR	BC	Tumor	25	primary	NA	NA	2562	830	18	16	14	14	19	15	2	19	16	16	6.57645899369585	3.45518395531296	azizi_BC6_TUMOR	azizi_BC6_TUMOR_Tumor	primary	16_ECMHomeoMac
NA	2284	500	azizi	c5241	MACROPHAGE:	Macro	Macro	MACROPHAGE:	NA	BC6	BC6_TUMOR	BC	Tumor	25	primary	NA	NA	2572	500	14	8	7	7	10	9	9	10	8	8	-2.69707792685163	-1.27648260962845	azizi_BC6_TUMOR	azizi_BC6_TUMOR_Tumor	primary	8_IFNGMac
NA	2030	509	azizi	c5252	MACROPHAGE:	Macro	Macro	MACROPHAGE:	NA	BC6	BC6_TUMOR	BC	Tumor	25	primary	NA	NA	2460	509	4	3	6	6	2	3	2	3	3	3	7.39918572022783	2.18260142433762	azizi_BC6_TUMOR	azizi_BC6_TUMOR_Tumor	primary	3_ICIMac1
NA	2067	485	azizi	c5268	MACROPHAGE:	Macro	Macro	MACROPHAGE:	NA	BC6	BC6_TUMOR	BC	Tumor	25	primary	NA	NA	2452	485	15	19	17	19	15	11	15	12	19	19	-0.816624995924358	2.14260146248459	azizi_BC6_TUMOR	azizi_BC6_TUMOR_Tumor	primary	19_ClassMono
NA	2844	1200	azizi	c5289	MACROPHAGE:	Macro	Macro	MACROPHAGE:	NA	BC6	BC6_TUMOR	BC	Tumor	25	primary	NA	NA	2837	1200	8	13	12	12	13	12	13	14	13	13	-3.09734552786482	1.50909826386093	azizi_BC6_TUMOR	azizi_BC6_TUMOR_Tumor	primary	13_CalciumMac
NA	2020	484	azizi	c5305	MACROPHAGE:	Macro	Macro	MACROPHAGE:	NA	BC6	BC6_TUMOR	BC	Tumor	25	primary	NA	NA	2418	484	2	4	4	3	4	4	4	6	4	4	-5.41425364897383	-2.0797720230806	azizi_BC6_TUMOR	azizi_BC6_TUMOR_Tumor	primary	4_ICIMac2
NA	1970	532	azizi	c5320	MACROPHAGE:	Macro	Macro	MACROPHAGE:	NA	BC6	BC6_TUMOR	BC	Tumor	25	primary	NA	NA	2420	532	22	1	21	18	13	20	13	1	1	1	-3.8755850164665	-0.823626784204253	azizi_BC6_TUMOR	azizi_BC6_TUMOR_Tumor	primary	1_MetM2Mac
NA	1979	490	azizi	c5325	MACROPHAGE:	Macro	Macro	MACROPHAGE:	NA	BC6	BC6_TUMOR	BC	Tumor	25	primary	NA	NA	2381	490	18	16	14	14	19	15	20	19	16	16	5.80720955445635	2.39981553185104	azizi_BC6_TUMOR	azizi_BC6_TUMOR_Tumor	primary	16_ECMHomeoMac
NA	3200	1574	azizi	c5368	MACROPHAGE:	Macro	Macro	MACROPHAGE:	NA	BC6	BC6_TUMOR	BC	Tumor	25	primary	NA	NA	3121	1574	0	0	0	0	0	4	0	0	0	0	-6.10644238875044	0.458680274368516	azizi_BC6_TUMOR	azizi_BC6_TUMOR_Tumor	primary	0_AlvMac
NA	2753	1230	azizi	c4569	MACROPHAGE:	Macro	Macro	MACROPHAGE:	NA	BC6	BC6_TUMOR	BC	Tumor	28	primary	NA	NA	2752	1228	2	4	4	3	4	4	4	6	4	4	-4.32120126173628	-3.80763771903396	azizi_BC6_TUMOR	azizi_BC6_TUMOR_Tumor	primary	4_ICIMac2
NA	3216	1607	azizi	c4574	MACROPHAGE:	Macro	Macro	MACROPHAGE:	NA	BC6	BC6_TUMOR	BC	Tumor	28	primary	NA	NA	3133	1607	18	16	6	14	19	15	2	19	16	16	6.4631338746773	3.20666405785202	azizi_BC6_TUMOR	azizi_BC6_TUMOR_Tumor	primary	16_ECMHomeoMac
NA	2819	1363	azizi	c4578	MACROPHAGE:	Macro	Macro	MACROPHAGE:	NA	BC6	BC6_TUMOR	BC	Tumor	28	primary	NA	NA	2815	1360	2	4	4	3	4	4	4	6	4	4	-4.74850552961958	0.625050874830476	azizi_BC6_TUMOR	azizi_BC6_TUMOR_Tumor	primary	4_ICIMac2
NA	2843	1240	azizi	c4582	MACROPHAGE:	Macro	Macro	MACROPHAGE:	NA	BC6	BC6_TUMOR	BC	Tumor	28	primary	NA	NA	2836	1240	18	16	14	14	19	15	2	19	16	16	7.43892675950396	3.15521428215622	azizi_BC6_TUMOR	azizi_BC6_TUMOR_Tumor	primary	16_ECMHomeoMac
NA	3122	1430	azizi	c4598	MACROPHAGE:	Macro	Macro	MACROPHAGE:	NA	BC6	BC6_TUMOR	BC	Tumor	28	primary	NA	NA	3057	1430	2	4	4	3	4	4	4	6	4	4	-5.15481179640425	-3.05419924628616	azizi_BC6_TUMOR	azizi_BC6_TUMOR_Tumor	primary	4_ICIMac2
NA	2729	1238	azizi	c4600	MACROPHAGE:	Macro	Macro	MACROPHAGE:	NA	BC6	BC6_TUMOR	BC	Tumor	28	primary	NA	NA	2727	1233	1	1	2	2	3	1	3	1	1	1	-2.89260047361982	-4.38489106070877	azizi_BC6_TUMOR	azizi_BC6_TUMOR_Tumor	primary	1_MetM2Mac
NA	2796	1379	azizi	c4602	MACROPHAGE:	Macro	Macro	MACROPHAGE:	NA	BC6	BC6_TUMOR	BC	Tumor	28	primary	NA	NA	2791	1375	8	13	12	12	0	12	0	14	13	13	-5.00307649061811	0.823872240663758	azizi_BC6_TUMOR	azizi_BC6_TUMOR_Tumor	primary	13_CalciumMac
NA	2881	1435	azizi	c4606	MACROPHAGE:	Macro	Macro	MACROPHAGE:	NA	BC6	BC6_TUMOR	BC	Tumor	28	primary	NA	NA	2810	1388	4	3	6	6	2	3	2	3	3	3	6.6073022515999	2.81355783569931	azizi_BC6_TUMOR	azizi_BC6_TUMOR_Tumor	primary	3_ICIMac1
NA	3091	1512	azizi	c4611	MACROPHAGE:	Macro	Macro	MACROPHAGE:	NA	BC6	BC6_TUMOR	BC	Tumor	28	primary	NA	NA	3043	1509	2	4	4	3	4	4	4	6	4	4	-4.99745124266279	-3.30113413703323	azizi_BC6_TUMOR	azizi_BC6_TUMOR_Tumor	primary	4_ICIMac2
NA	2750	1202	azizi	c4620	MACROPHAGE:	Macro	Macro	MACROPHAGE:	NA	BC6	BC6_TUMOR	BC	Tumor	28	primary	NA	NA	2752	1202	2	4	4	3	4	4	4	6	4	4	-5.31377309248579	-3.05703308951736	azizi_BC6_TUMOR	azizi_BC6_TUMOR_Tumor	primary	4_ICIMac2
NA	2965	1450	azizi	c4624	MACROPHAGE:	Macro	Macro	MACROPHAGE:	NA	BC6	BC6_TUMOR	BC	Tumor	28	primary	NA	NA	2942	1450	9	14	13	13	14	14	14	15	14	14	4.98812204911577	6.96162364113449	azizi_BC6_TUMOR	azizi_BC6_TUMOR_Tumor	primary	14_ProliMac
NA	2697	1049	azizi	c4626	MACROPHAGE:	Macro	Macro	MACROPHAGE:	NA	BC6	BC6_TUMOR	BC	Tumor	28	primary	NA	NA	2702	1044	18	16	14	14	19	15	2	19	16	16	6.57597643449175	2.9739184104216	azizi_BC6_TUMOR	azizi_BC6_TUMOR_Tumor	primary	16_ECMHomeoMac
NA	3288	1732	azizi	c4630	MACROPHAGE:	Macro	Macro	MACROPHAGE:	NA	BC6	BC6_TUMOR	BC	Tumor	28	primary	NA	NA	3165	1729	2	4	4	3	4	4	4	6	4	4	-5.34855979368818	-1.28926530253769	azizi_BC6_TUMOR	azizi_BC6_TUMOR_Tumor	primary	4_ICIMac2
NA	3063	1424	azizi	c4634	MACROPHAGE:	Macro	Macro	MACROPHAGE:	NA	BC6	BC6_TUMOR	BC	Tumor	28	primary	NA	NA	3008	1423	18	16	14	14	19	15	2	19	16	16	6.71132523133623	3.59763309586166	azizi_BC6_TUMOR	azizi_BC6_TUMOR_Tumor	primary	16_ECMHomeoMac
NA	2701	1156	azizi	c4639	MACROPHAGE:	Macro	Macro	MACROPHAGE:	NA	BC6	BC6_TUMOR	BC	Tumor	28	primary	NA	NA	2706	1154	18	16	14	14	19	15	2	19	16	16	6.72277599885332	3.00297138321518	azizi_BC6_TUMOR	azizi_BC6_TUMOR_Tumor	primary	16_ECMHomeoMac
NA	2856	1310	azizi	c4645	MACROPHAGE:	Macro	Macro	MACROPHAGE:	NA	BC6	BC6_TUMOR	BC	Tumor	28	primary	NA	NA	2847	1310	18	16	14	14	2	15	2	19	16	16	6.78799110963213	3.00967738258957	azizi_BC6_TUMOR	azizi_BC6_TUMOR_Tumor	primary	16_ECMHomeoMac
NA	2774	1231	azizi	c4647	MACROPHAGE:	Macro	Macro	MACROPHAGE:	NA	BC6	BC6_TUMOR	BC	Tumor	28	primary	NA	NA	2772	1229	18	16	14	14	19	15	2	19	16	16	7.24924236848223	2.24795791733383	azizi_BC6_TUMOR	azizi_BC6_TUMOR_Tumor	primary	16_ECMHomeoMac
NA	2829	1243	azizi	c4651	MACROPHAGE:	Macro	Macro	MACROPHAGE:	NA	BC6	BC6_TUMOR	BC	Tumor	28	primary	NA	NA	2824	1243	18	16	14	14	19	15	2	19	16	16	7.23844725205767	2.19449731934189	azizi_BC6_TUMOR	azizi_BC6_TUMOR_Tumor	primary	16_ECMHomeoMac
NA	2823	1329	azizi	c4662	MACROPHAGE:	Macro	Macro	MACROPHAGE:	NA	BC6	BC6_TUMOR	BC	Tumor	28	primary	NA	NA	2820	1328	2	4	4	3	4	4	4	6	4	4	-4.12428229735029	-0.0411315984714115	azizi_BC6_TUMOR	azizi_BC6_TUMOR_Tumor	primary	4_ICIMac2
NA	3181	1590	azizi	c4663	MACROPHAGE:	Macro	Macro	MACROPHAGE:	NA	BC6	BC6_TUMOR	BC	Tumor	28	primary	NA	NA	3113	1588	2	4	4	3	4	4	4	6	4	4	6.28392035081255	3.43081423866867	azizi_BC6_TUMOR	azizi_BC6_TUMOR_Tumor	primary	4_ICIMac2
NA	2776	1332	azizi	c4670	MACROPHAGE:	Macro	Macro	MACROPHAGE:	NA	BC6	BC6_TUMOR	BC	Tumor	28	primary	NA	NA	2775	1331	18	16	14	14	19	15	2	19	16	16	7.00785881593096	3.26461503136276	azizi_BC6_TUMOR	azizi_BC6_TUMOR_Tumor	primary	16_ECMHomeoMac
NA	2946	1517	azizi	c4672	MACROPHAGE:	Macro	Macro	MACROPHAGE:	NA	BC6	BC6_TUMOR	BC	Tumor	28	primary	NA	NA	2921	1513	18	16	14	14	19	15	2	19	16	16	6.66853958680498	3.51584241020798	azizi_BC6_TUMOR	azizi_BC6_TUMOR_Tumor	primary	16_ECMHomeoMac
NA	3236	1657	azizi	c4673	MACROPHAGE:	Macro	Macro	MACROPHAGE:	NA	BC6	BC6_TUMOR	BC	Tumor	28	primary	NA	NA	3155	1655	26	3	23	22	2	3	2	3	3	3	6.88163525178301	0.123203297563732	azizi_BC6_TUMOR	azizi_BC6_TUMOR_Tumor	primary	3_ICIMac1
NA	3207	1551	azizi	c4681	MACROPHAGE:	Macro	Macro	MACROPHAGE:	NA	BC6	BC6_TUMOR	BC	Tumor	28	primary	NA	NA	3117	1550	8	13	12	12	0	12	0	14	13	13	-4.63658040449751	0.136982689083806	azizi_BC6_TUMOR	azizi_BC6_TUMOR_Tumor	primary	13_CalciumMac
NA	3159	1561	azizi	c4683	MACROPHAGE:	Macro	Macro	MACROPHAGE:	NA	BC6	BC6_TUMOR	BC	Tumor	28	primary	NA	NA	3087	1560	18	16	14	14	19	15	20	19	16	16	6.27675396516192	2.73007223236679	azizi_BC6_TUMOR	azizi_BC6_TUMOR_Tumor	primary	16_ECMHomeoMac
NA	2828	1293	azizi	c4687	MACROPHAGE:	Macro	Macro	MACROPHAGE:	NA	BC6	BC6_TUMOR	BC	Tumor	28	primary	NA	NA	2824	1293	8	13	12	12	0	12	0	14	13	13	-5.4748772947563	-0.696207908509978	azizi_BC6_TUMOR	azizi_BC6_TUMOR_Tumor	primary	13_CalciumMac
NA	2750	1211	azizi	c4693	MACROPHAGE:	Macro	Macro	MACROPHAGE:	NA	BC6	BC6_TUMOR	BC	Tumor	28	primary	NA	NA	2749	1210	9	14	13	13	14	14	14	15	14	14	5.02375752045977	6.83310505974411	azizi_BC6_TUMOR	azizi_BC6_TUMOR_Tumor	primary	14_ProliMac
NA	2737	1100	azizi	c4696	MACROPHAGE:	Macro	Macro	MACROPHAGE:	NA	BC6	BC6_TUMOR	BC	Tumor	28	primary	NA	NA	2735	1095	18	16	14	14	19	15	2	19	16	16	6.73382717683184	3.50604054558395	azizi_BC6_TUMOR	azizi_BC6_TUMOR_Tumor	primary	16_ECMHomeoMac
NA	3111	1647	azizi	c4701	MACROPHAGE:	Macro	Macro	MACROPHAGE:	NA	BC6	BC6_TUMOR	BC	Tumor	28	primary	NA	NA	3069	1645	18	16	14	14	19	15	4	19	16	16	6.82134443833696	3.55726954567551	azizi_BC6_TUMOR	azizi_BC6_TUMOR_Tumor	primary	16_ECMHomeoMac
NA	3075	1418	azizi	c4702	MACROPHAGE:	Macro	Macro	MACROPHAGE:	NA	BC6	BC6_TUMOR	BC	Tumor	28	primary	NA	NA	3026	1418	18	16	14	14	19	15	2	19	16	16	6.78935343339312	3.16283890831589	azizi_BC6_TUMOR	azizi_BC6_TUMOR_Tumor	primary	16_ECMHomeoMac
NA	2751	1126	azizi	c4712	MACROPHAGE:	Macro	Macro	MACROPHAGE:	NA	BC6	BC6_TUMOR	BC	Tumor	28	primary	NA	NA	2749	1122	4	3	6	6	2	3	2	3	3	3	7.16580540253984	2.44293281662583	azizi_BC6_TUMOR	azizi_BC6_TUMOR_Tumor	primary	3_ICIMac1
NA	3244	1705	azizi	c4726	MACROPHAGE:	Macro	Macro	MACROPHAGE:	NA	BC6	BC6_TUMOR	BC	Tumor	28	primary	NA	NA	3162	1705	8	13	12	12	0	12	0	14	13	13	-5.05498975203169	0.940438719869844	azizi_BC6_TUMOR	azizi_BC6_TUMOR_Tumor	primary	13_CalciumMac
NA	2805	1213	azizi	c4727	MACROPHAGE:	Macro	Macro	MACROPHAGE:	NA	BC6	BC6_TUMOR	BC	Tumor	28	primary	NA	NA	2803	1213	2	4	4	3	4	4	4	6	4	4	-5.6676730482353	-1.77391782176376	azizi_BC6_TUMOR	azizi_BC6_TUMOR_Tumor	primary	4_ICIMac2
NA	2732	1085	azizi	c4732	MACROPHAGE:	Macro	Macro	MACROPHAGE:	NA	BC6	BC6_TUMOR	BC	Tumor	28	primary	NA	NA	2737	1085	18	16	14	14	19	15	2	19	16	16	7.24069220139849	3.23610565292954	azizi_BC6_TUMOR	azizi_BC6_TUMOR_Tumor	primary	16_ECMHomeoMac
NA	3168	1693	azizi	c4735	MACROPHAGE:	Macro	Macro	MACROPHAGE:	NA	BC6	BC6_TUMOR	BC	Tumor	28	primary	NA	NA	3103	1693	2	4	4	3	4	4	4	6	4	4	-5.05102675840986	-3.09548619162918	azizi_BC6_TUMOR	azizi_BC6_TUMOR_Tumor	primary	4_ICIMac2
NA	2692	1147	azizi	c4739	MACROPHAGE:	Macro	Macro	MACROPHAGE:	NA	BC6	BC6_TUMOR	BC	Tumor	28	primary	NA	NA	2703	1147	18	16	14	14	19	15	2	19	16	16	6.72175890519487	3.16957113373398	azizi_BC6_TUMOR	azizi_BC6_TUMOR_Tumor	primary	16_ECMHomeoMac
NA	2883	1396	azizi	c4740	MACROPHAGE:	Macro	Macro	MACROPHAGE:	NA	BC6	BC6_TUMOR	BC	Tumor	28	primary	NA	NA	2869	1394	18	16	14	14	19	15	2	19	16	16	6.4291868837105	3.14164945709824	azizi_BC6_TUMOR	azizi_BC6_TUMOR_Tumor	primary	16_ECMHomeoMac
NA	3251	1704	azizi	c4741	MACROPHAGE:	Macro	Macro	MACROPHAGE:	NA	BC6	BC6_TUMOR	BC	Tumor	28	primary	NA	NA	3170	1704	21	10	9	11	7	8	8	8	10	10	2.60056740357744	-1.27691939246536	azizi_BC6_TUMOR	azizi_BC6_TUMOR_Tumor	primary	10_InflamMac
NA	2746	1228	azizi	c4744	MACROPHAGE:	Macro	Macro	MACROPHAGE:	NA	BC6	BC6_TUMOR	BC	Tumor	28	primary	NA	NA	2743	1224	18	16	14	14	19	15	2	19	16	16	7.68767696931231	3.43340179550766	azizi_BC6_TUMOR	azizi_BC6_TUMOR_Tumor	primary	16_ECMHomeoMac
NA	3118	1509	azizi	c4750	MACROPHAGE:	Macro	Macro	MACROPHAGE:	NA	BC6	BC6_TUMOR	BC	Tumor	28	primary	NA	NA	3067	1509	4	3	6	6	2	3	2	3	3	3	6.98643356873858	1.1654410086882	azizi_BC6_TUMOR	azizi_BC6_TUMOR_Tumor	primary	3_ICIMac1
NA	2822	1248	azizi	c4768	MACROPHAGE:	Macro	Macro	MACROPHAGE:	NA	BC6	BC6_TUMOR	BC	Tumor	28	primary	NA	NA	2818	1247	4	3	6	6	2	3	2	3	3	3	6.8380265863167	2.3556208335173	azizi_BC6_TUMOR	azizi_BC6_TUMOR_Tumor	primary	3_ICIMac1
NA	2633	1146	azizi	c4770	MACROPHAGE:	Macro	Macro	MACROPHAGE:	NA	BC6	BC6_TUMOR	BC	Tumor	28	primary	NA	NA	2649	1144	9	14	13	13	14	14	14	15	14	14	4.61849409654009	7.31560179817795	azizi_BC6_TUMOR	azizi_BC6_TUMOR_Tumor	primary	14_ProliMac
NA	2704	1179	azizi	c4774	MACROPHAGE:	Macro	Macro	MACROPHAGE:	NA	BC6	BC6_TUMOR	BC	Tumor	28	primary	NA	NA	2711	1178	18	16	14	14	19	15	2	19	16	16	6.83031231477129	2.43026563751816	azizi_BC6_TUMOR	azizi_BC6_TUMOR_Tumor	primary	16_ECMHomeoMac
NA	2719	1094	azizi	c4778	MACROPHAGE:	Macro	Macro	MACROPHAGE:	NA	BC6	BC6_TUMOR	BC	Tumor	28	primary	NA	NA	2724	1092	18	16	14	14	19	15	2	19	16	16	6.5514112146126	3.32376238930344	azizi_BC6_TUMOR	azizi_BC6_TUMOR_Tumor	primary	16_ECMHomeoMac
NA	3129	1607	azizi	c4783	MACROPHAGE:	Macro	Macro	MACROPHAGE:	NA	BC6	BC6_TUMOR	BC	Tumor	28	primary	NA	NA	3066	1606	9	14	13	13	14	14	14	15	14	14	4.68902832581865	7.30496260750412	azizi_BC6_TUMOR	azizi_BC6_TUMOR_Tumor	primary	14_ProliMac
NA	3105	1491	azizi	c4786	MACROPHAGE:	Macro	Macro	MACROPHAGE:	NA	BC6	BC6_TUMOR	BC	Tumor	28	primary	NA	NA	3052	1490	29	11	10	9	11	13	11	11	11	11	6.06330257966387	2.83981392014145	azizi_BC6_TUMOR	azizi_BC6_TUMOR_Tumor	primary	11_MetalloMac
NA	3213	1631	azizi	c4794	MACROPHAGE:	Macro	Macro	MACROPHAGE:	NA	BC6	BC6_TUMOR	BC	Tumor	28	primary	NA	NA	3128	1627	8	13	12	12	0	12	0	14	13	13	-3.67676204130781	1.58395418751358	azizi_BC6_TUMOR	azizi_BC6_TUMOR_Tumor	primary	13_CalciumMac
NA	2685	999	azizi	c4812	MACROPHAGE:	Macro	Macro	MACROPHAGE:	NA	BC6	BC6_TUMOR	BC	Tumor	28	primary	NA	NA	2705	998	22	1	21	18	13	20	13	1	1	1	-4.70311778471601	-3.67762139212967	azizi_BC6_TUMOR	azizi_BC6_TUMOR_Tumor	primary	1_MetM2Mac
NA	3270	1655	azizi	c4815	MACROPHAGE:	Macro	Macro	MACROPHAGE:	NA	BC6	BC6_TUMOR	BC	Tumor	28	primary	NA	NA	3177	1653	2	4	4	3	4	4	4	6	4	4	-4.45893615172041	-3.83370545279861	azizi_BC6_TUMOR	azizi_BC6_TUMOR_Tumor	primary	4_ICIMac2
NA	2703	1189	azizi	c4833	MACROPHAGE:	Macro	Macro	MACROPHAGE:	NA	BC6	BC6_TUMOR	BC	Tumor	28	primary	NA	NA	2710	1188	4	3	6	6	2	3	2	3	3	3	7.97716528489458	2.04481289017319	azizi_BC6_TUMOR	azizi_BC6_TUMOR_Tumor	primary	3_ICIMac1
NA	3094	1557	azizi	c4837	MACROPHAGE:	Macro	Macro	MACROPHAGE:	NA	BC6	BC6_TUMOR	BC	Tumor	28	primary	NA	NA	3043	1555	18	16	14	14	19	15	2	19	16	16	6.40354305817949	3.34600875008225	azizi_BC6_TUMOR	azizi_BC6_TUMOR_Tumor	primary	16_ECMHomeoMac
NA	2831	1312	azizi	c4848	MACROPHAGE:	Macro	Macro	MACROPHAGE:	NA	BC6	BC6_TUMOR	BC	Tumor	28	primary	NA	NA	2823	1309	8	13	12	12	0	12	0	14	13	13	-4.67687886641157	-0.0483989990937794	azizi_BC6_TUMOR	azizi_BC6_TUMOR_Tumor	primary	13_CalciumMac
NA	3133	1614	azizi	c4851	MACROPHAGE:	Macro	Macro	MACROPHAGE:	NA	BC6	BC6_TUMOR	BC	Tumor	28	primary	NA	NA	3083	1614	2	4	4	3	4	4	4	6	4	4	-4.76500743315351	2.58701750862717	azizi_BC6_TUMOR	azizi_BC6_TUMOR_Tumor	primary	4_ICIMac2
NA	2693	1130	azizi	c4853	MACROPHAGE:	Macro	Macro	MACROPHAGE:	NA	BC6	BC6_TUMOR	BC	Tumor	28	primary	NA	NA	2705	1129	4	3	6	6	2	3	2	3	3	3	7.33426195695269	1.31668636429428	azizi_BC6_TUMOR	azizi_BC6_TUMOR_Tumor	primary	3_ICIMac1
NA	3217	1526	azizi	c4861	MACROPHAGE:	Macro	Macro	MACROPHAGE:	NA	BC6	BC6_TUMOR	BC	Tumor	28	primary	NA	NA	3131	1526	18	16	14	14	19	15	2	19	16	16	6.5179696710335	3.28719017136215	azizi_BC6_TUMOR	azizi_BC6_TUMOR_Tumor	primary	16_ECMHomeoMac
NA	2782	1397	azizi	c4868	MACROPHAGE:	Macro	Macro	MACROPHAGE:	NA	BC6	BC6_TUMOR	BC	Tumor	28	primary	NA	NA	2781	1396	9	14	13	13	14	14	14	15	14	14	4.15121847703325	5.71081492531418	azizi_BC6_TUMOR	azizi_BC6_TUMOR_Tumor	primary	14_ProliMac
NA	2839	1338	azizi	c4869	MACROPHAGE:	Macro	Macro	MACROPHAGE:	NA	BC6	BC6_TUMOR	BC	Tumor	28	primary	NA	NA	2833	1337	18	16	14	14	19	15	2	19	16	16	7.08922821595537	3.35790154564499	azizi_BC6_TUMOR	azizi_BC6_TUMOR_Tumor	primary	16_ECMHomeoMac
NA	3133	1583	azizi	c4876	MACROPHAGE:	Macro	Macro	MACROPHAGE:	NA	BC6	BC6_TUMOR	BC	Tumor	28	primary	NA	NA	3080	1583	8	13	12	12	0	12	0	14	13	13	-5.0170964567436	0.751187177778474	azizi_BC6_TUMOR	azizi_BC6_TUMOR_Tumor	primary	13_CalciumMac
NA	2835	1295	azizi	c4896	MACROPHAGE:	Macro	Macro	MACROPHAGE:	NA	BC6	BC6_TUMOR	BC	Tumor	28	primary	NA	NA	2828	1293	18	16	14	14	19	15	2	19	16	16	7.0498333604561	3.415212842108	azizi_BC6_TUMOR	azizi_BC6_TUMOR_Tumor	primary	16_ECMHomeoMac
NA	3198	1630	azizi	c4902	MACROPHAGE:	Macro	Macro	MACROPHAGE:	NA	BC6	BC6_TUMOR	BC	Tumor	28	primary	NA	NA	3124	1629	18	16	14	14	19	15	2	19	16	16	6.76450211121904	3.06631466972946	azizi_BC6_TUMOR	azizi_BC6_TUMOR_Tumor	primary	16_ECMHomeoMac
NA	2857	1251	azizi	c4911	MACROPHAGE:	Macro	Macro	MACROPHAGE:	NA	BC6	BC6_TUMOR	BC	Tumor	28	primary	NA	NA	2848	1249	11	7	8	8	9	7	10	7	7	7	3.42415815904009	2.22035286057114	azizi_BC6_TUMOR	azizi_BC6_TUMOR_Tumor	primary	7_IFNMac
NA	2772	1263	azizi	c4915	MACROPHAGE:	Macro	Macro	MACROPHAGE:	NA	BC6	BC6_TUMOR	BC	Tumor	28	primary	NA	NA	2770	1261	8	13	12	12	0	12	0	14	13	13	-3.97199767515791	1.6916621648085	azizi_BC6_TUMOR	azizi_BC6_TUMOR_Tumor	primary	13_CalciumMac
NA	2712	1173	azizi	c4916	MACROPHAGE:	Macro	Macro	MACROPHAGE:	NA	BC6	BC6_TUMOR	BC	Tumor	28	primary	NA	NA	2718	1173	18	16	14	14	19	15	2	19	16	16	6.72362333848345	3.11820814240097	azizi_BC6_TUMOR	azizi_BC6_TUMOR_Tumor	primary	16_ECMHomeoMac
NA	2892	1266	azizi	c4920	MACROPHAGE:	Macro	Macro	MACROPHAGE:	NA	BC6	BC6_TUMOR	BC	Tumor	28	primary	NA	NA	2874	1266	18	16	14	14	19	15	2	19	16	16	6.84537989213335	3.54730484116196	azizi_BC6_TUMOR	azizi_BC6_TUMOR_Tumor	primary	16_ECMHomeoMac
NA	2894	1307	azizi	c4922	MACROPHAGE:	Macro	Macro	MACROPHAGE:	NA	BC6	BC6_TUMOR	BC	Tumor	28	primary	NA	NA	2879	1307	18	16	14	14	19	15	2	19	16	16	6.73883539750444	3.55940625298142	azizi_BC6_TUMOR	azizi_BC6_TUMOR_Tumor	primary	16_ECMHomeoMac
NA	2753	1130	azizi	c4926	MACROPHAGE:	Macro	Macro	MACROPHAGE:	NA	BC6	BC6_TUMOR	BC	Tumor	28	primary	NA	NA	2754	1130	4	3	6	6	2	3	2	3	3	3	7.60010248734819	2.65834662544846	azizi_BC6_TUMOR	azizi_BC6_TUMOR_Tumor	primary	3_ICIMac1
NA	2644	1017	azizi	c4929	MACROPHAGE:	Macro	Macro	MACROPHAGE:	NA	BC6	BC6_TUMOR	BC	Tumor	28	primary	NA	NA	2667	1017	2	4	4	3	4	4	4	6	4	4	-5.28107732222212	-1.55290916335464	azizi_BC6_TUMOR	azizi_BC6_TUMOR_Tumor	primary	4_ICIMac2
NA	2663	1006	azizi	c4932	MACROPHAGE:	Macro	Macro	MACROPHAGE:	NA	BC6	BC6_TUMOR	BC	Tumor	28	primary	NA	NA	2684	1002	25	7	8	8	9	7	10	7	7	7	5.77975184037554	2.44064185249924	azizi_BC6_TUMOR	azizi_BC6_TUMOR_Tumor	primary	7_IFNMac
NA	3261	1790	azizi	c4940	MACROPHAGE:	Macro	Macro	MACROPHAGE:	NA	BC6	BC6_TUMOR	BC	Tumor	28	primary	NA	NA	3183	1790	2	8	7	3	10	4	4	6	8	8	-3.108452972628	-2.66565087211014	azizi_BC6_TUMOR	azizi_BC6_TUMOR_Tumor	primary	8_IFNGMac
NA	3057	1512	azizi	c4941	MACROPHAGE:	Macro	Macro	MACROPHAGE:	NA	BC6	BC6_TUMOR	BC	Tumor	28	primary	NA	NA	3014	1512	12	11	10	9	11	13	11	11	11	11	0.75796693875658	4.60388848412155	azizi_BC6_TUMOR	azizi_BC6_TUMOR_Tumor	primary	11_MetalloMac
NA	2773	1255	azizi	c4944	MACROPHAGE:	Macro	Macro	MACROPHAGE:	NA	BC6	BC6_TUMOR	BC	Tumor	28	primary	NA	NA	2773	1255	8	13	12	12	0	12	0	14	13	13	-4.30067866728437	0.968190404058686	azizi_BC6_TUMOR	azizi_BC6_TUMOR_Tumor	primary	13_CalciumMac
NA	3234	1628	azizi	c4945	MACROPHAGE:	Macro	Macro	MACROPHAGE:	NA	BC6	BC6_TUMOR	BC	Tumor	28	primary	NA	NA	3139	1627	8	13	12	12	0	12	0	14	13	13	-4.39561265394819	1.48443326580643	azizi_BC6_TUMOR	azizi_BC6_TUMOR_Tumor	primary	13_CalciumMac
NA	3228	1678	azizi	c4947	MACROPHAGE:	Macro	Macro	MACROPHAGE:	NA	BC6	BC6_TUMOR	BC	Tumor	28	primary	NA	NA	3143	1676	22	1	21	18	13	20	13	1	1	1	-4.02990191862715	-4.26597741019607	azizi_BC6_TUMOR	azizi_BC6_TUMOR_Tumor	primary	1_MetM2Mac
NA	2664	1117	azizi	c4956	MACROPHAGE:	Macro	Macro	MACROPHAGE:	NA	BC6	BC6_TUMOR	BC	Tumor	28	primary	NA	NA	2677	1114	18	16	14	14	19	15	2	19	16	16	6.48836189820635	3.05222460854172	azizi_BC6_TUMOR	azizi_BC6_TUMOR_Tumor	primary	16_ECMHomeoMac
NA	2826	1353	azizi	c4958	MACROPHAGE:	Macro	Macro	MACROPHAGE:	NA	BC6	BC6_TUMOR	BC	Tumor	28	primary	NA	NA	2822	1353	2	4	4	3	4	4	4	6	4	4	6.95166451051104	2.98622653114914	azizi_BC6_TUMOR	azizi_BC6_TUMOR_Tumor	primary	4_ICIMac2
NA	2884	1226	azizi	c4960	MACROPHAGE:	Macro	Macro	MACROPHAGE:	NA	BC6	BC6_TUMOR	BC	Tumor	28	primary	NA	NA	2870	1226	18	16	14	14	19	15	2	19	16	16	6.58354050233233	3.36186668503403	azizi_BC6_TUMOR	azizi_BC6_TUMOR_Tumor	primary	16_ECMHomeoMac
NA	2737	1258	azizi	c4962	MACROPHAGE:	Macro	Macro	MACROPHAGE:	NA	BC6	BC6_TUMOR	BC	Tumor	28	primary	NA	NA	2740	1258	30	21	25	25	3	23	3	1	21	21	5.49352556779253	1.12755367386459	azizi_BC6_TUMOR	azizi_BC6_TUMOR_Tumor	primary	21_HemeMac
NA	2881	1285	azizi	c4964	MACROPHAGE:	Macro	Macro	MACROPHAGE:	NA	BC6	BC6_TUMOR	BC	Tumor	28	primary	NA	NA	2864	1283	8	13	12	12	0	12	0	14	13	13	-4.5972589819206	1.76318416226029	azizi_BC6_TUMOR	azizi_BC6_TUMOR_Tumor	primary	13_CalciumMac
NA	3108	1590	azizi	c4968	MACROPHAGE:	Macro	Macro	MACROPHAGE:	NA	BC6	BC6_TUMOR	BC	Tumor	28	primary	NA	NA	3059	1590	26	3	23	22	2	3	2	3	3	3	6.69088942124712	0.052843401612035	azizi_BC6_TUMOR	azizi_BC6_TUMOR_Tumor	primary	3_ICIMac1
NA	2775	1283	azizi	c4976	MACROPHAGE:	Macro	Macro	MACROPHAGE:	NA	BC6	BC6_TUMOR	BC	Tumor	28	primary	NA	NA	2775	1283	4	3	6	6	2	3	2	3	3	3	6.88595635011065	2.28903457749008	azizi_BC6_TUMOR	azizi_BC6_TUMOR_Tumor	primary	3_ICIMac1
NA	2848	1257	azizi	c4987	MACROPHAGE:	Macro	Macro	MACROPHAGE:	NA	BC6	BC6_TUMOR	BC	Tumor	28	primary	NA	NA	2836	1254	18	16	14	14	19	15	2	19	16	16	7.31385809495317	2.99259755241989	azizi_BC6_TUMOR	azizi_BC6_TUMOR_Tumor	primary	16_ECMHomeoMac
NA	2756	1155	azizi	c4993	MACROPHAGE:	Macro	Macro	MACROPHAGE:	NA	BC6	BC6_TUMOR	BC	Tumor	28	primary	NA	NA	2755	1153	18	16	14	14	19	15	2	19	16	16	7.00915485932695	1.43110677826523	azizi_BC6_TUMOR	azizi_BC6_TUMOR_Tumor	primary	16_ECMHomeoMac
NA	3006	1210	azizi	c5013	MACROPHAGE:	Macro	Macro	MACROPHAGE:	NA	BC6	BC6_TUMOR	BC	Tumor	28	primary	NA	NA	2972	1210	8	13	12	12	0	12	0	14	13	13	-5.04023021147383	1.71267923939346	azizi_BC6_TUMOR	azizi_BC6_TUMOR_Tumor	primary	13_CalciumMac
NA	2666	1085	azizi	c5023	MACROPHAGE:	Macro	Macro	MACROPHAGE:	NA	BC6	BC6_TUMOR	BC	Tumor	28	primary	NA	NA	2680	1085	2	4	4	3	4	4	4	6	4	4	-4.97136825010908	-1.86256804835678	azizi_BC6_TUMOR	azizi_BC6_TUMOR_Tumor	primary	4_ICIMac2
NA	3265	1738	azizi	c5027	MACROPHAGE:	Macro	Macro	MACROPHAGE:	NA	BC6	BC6_TUMOR	BC	Tumor	28	primary	NA	NA	3165	1736	8	13	12	12	0	12	0	14	13	13	-4.47290318892134	1.17029151547073	azizi_BC6_TUMOR	azizi_BC6_TUMOR_Tumor	primary	13_CalciumMac
NA	3296	1764	azizi	c5052	MACROPHAGE:	Macro	Macro	MACROPHAGE:	NA	BC6	BC6_TUMOR	BC	Tumor	28	primary	NA	NA	3198	1763	18	16	14	14	19	15	2	19	16	16	6.92099529816973	3.49123141396164	azizi_BC6_TUMOR	azizi_BC6_TUMOR_Tumor	primary	16_ECMHomeoMac
NA	3299	1751	azizi	c5055	MACROPHAGE:	Macro	Macro	MACROPHAGE:	NA	BC6	BC6_TUMOR	BC	Tumor	28	primary	NA	NA	3176	1750	25	7	8	8	9	7	10	7	7	7	5.60821825578081	2.24819609749436	azizi_BC6_TUMOR	azizi_BC6_TUMOR_Tumor	primary	7_IFNMac
NA	3163	1553	azizi	c5067	MACROPHAGE:	Macro	Macro	MACROPHAGE:	NA	BC6	BC6_TUMOR	BC	Tumor	28	primary	NA	NA	3091	1551	18	16	14	14	19	15	2	19	16	16	7.07807642533648	1.96624025929093	azizi_BC6_TUMOR	azizi_BC6_TUMOR_Tumor	primary	16_ECMHomeoMac
NA	2698	1131	azizi	c5077	MACROPHAGE:	Macro	Macro	MACROPHAGE:	NA	BC6	BC6_TUMOR	BC	Tumor	28	primary	NA	NA	2706	1130	2	4	4	3	4	4	4	6	4	4	-5.03633445189131	-1.36592438590408	azizi_BC6_TUMOR	azizi_BC6_TUMOR_Tumor	primary	4_ICIMac2
NA	2812	1281	azizi	c5078	MACROPHAGE:	Macro	Macro	MACROPHAGE:	NA	BC6	BC6_TUMOR	BC	Tumor	28	primary	NA	NA	2808	1279	18	16	14	14	19	15	2	19	16	16	7.34915644242632	3.23641988861679	azizi_BC6_TUMOR	azizi_BC6_TUMOR_Tumor	primary	16_ECMHomeoMac
NA	2860	1282	azizi	c5082	MACROPHAGE:	Macro	Macro	MACROPHAGE:	NA	BC6	BC6_TUMOR	BC	Tumor	28	primary	NA	NA	2848	1279	2	4	4	3	4	4	4	6	4	4	-5.03218549177778	-0.716875819085845	azizi_BC6_TUMOR	azizi_BC6_TUMOR_Tumor	primary	4_ICIMac2
NA	2714	1256	azizi	c5089	MACROPHAGE:	Macro	Macro	MACROPHAGE:	NA	BC6	BC6_TUMOR	BC	Tumor	28	primary	NA	NA	2721	1256	9	14	13	13	14	14	14	15	14	14	4.43952614381182	7.29899689781784	azizi_BC6_TUMOR	azizi_BC6_TUMOR_Tumor	primary	14_ProliMac
NA	2820	1312	azizi	c5094	MACROPHAGE:	Macro	Macro	MACROPHAGE:	NA	BC6	BC6_TUMOR	BC	Tumor	28	primary	NA	NA	2814	1310	18	16	14	14	19	15	2	19	16	16	7.35399490907061	3.06264612305283	azizi_BC6_TUMOR	azizi_BC6_TUMOR_Tumor	primary	16_ECMHomeoMac
NA	2974	1344	azizi	c5095	MACROPHAGE:	Macro	Macro	MACROPHAGE:	NA	BC6	BC6_TUMOR	BC	Tumor	28	primary	NA	NA	2946	1344	18	16	14	14	19	15	2	19	16	16	6.30963951661455	2.9681400977385	azizi_BC6_TUMOR	azizi_BC6_TUMOR_Tumor	primary	16_ECMHomeoMac
NA	2854	1207	azizi	c5098	MACROPHAGE:	Macro	Macro	MACROPHAGE:	NA	BC6	BC6_TUMOR	BC	Tumor	28	primary	NA	NA	2841	1207	26	3	23	22	2	3	2	3	3	3	6.96261173798906	0.669973286272279	azizi_BC6_TUMOR	azizi_BC6_TUMOR_Tumor	primary	3_ICIMac1
NA	2672	1109	azizi	c5102	MACROPHAGE:	Macro	Macro	MACROPHAGE:	NA	BC6	BC6_TUMOR	BC	Tumor	28	primary	NA	NA	2687	1109	13	15	15	7	16	17	4	10	15	15	-5.47259944365156	-0.729171124814757	azizi_BC6_TUMOR	azizi_BC6_TUMOR_Tumor	primary	15_LYZMac
NA	2820	1309	azizi	c5118	MACROPHAGE:	Macro	Macro	MACROPHAGE:	NA	BC6	BC6_TUMOR	BC	Tumor	28	primary	NA	NA	2815	1308	18	16	14	14	19	15	2	19	16	16	7.02858501984942	3.3576013766539	azizi_BC6_TUMOR	azizi_BC6_TUMOR_Tumor	primary	16_ECMHomeoMac
NA	3151	1711	azizi	c5125	MACROPHAGE:	Macro	Macro	MACROPHAGE:	NA	BC6	BC6_TUMOR	BC	Tumor	28	primary	NA	NA	3077	1707	9	14	13	13	14	14	14	15	14	14	4.88611561372149	7.31924435722946	azizi_BC6_TUMOR	azizi_BC6_TUMOR_Tumor	primary	14_ProliMac
NA	3062	1531	azizi	c5141	MACROPHAGE:	Macro	Macro	MACROPHAGE:	NA	BC6	BC6_TUMOR	BC	Tumor	28	primary	NA	NA	3020	1530	18	16	14	14	19	15	2	19	16	16	6.61006647660601	2.72547266113876	azizi_BC6_TUMOR	azizi_BC6_TUMOR_Tumor	primary	16_ECMHomeoMac
NA	2775	1162	azizi	c5149	MACROPHAGE:	Macro	Macro	MACROPHAGE:	NA	BC6	BC6_TUMOR	BC	Tumor	28	primary	NA	NA	2769	1156	2	4	4	3	4	4	4	6	4	4	-4.60521453306807	-1.41199794185043	azizi_BC6_TUMOR	azizi_BC6_TUMOR_Tumor	primary	4_ICIMac2
NA	2669	1096	azizi	c5153	MACROPHAGE:	Macro	Macro	MACROPHAGE:	NA	BC6	BC6_TUMOR	BC	Tumor	28	primary	NA	NA	2684	1095	18	16	14	14	19	15	2	19	16	16	7.26831060960161	3.22984072792648	azizi_BC6_TUMOR	azizi_BC6_TUMOR_Tumor	primary	16_ECMHomeoMac
NA	2906	1367	azizi	c5161	MACROPHAGE:	Macro	Macro	MACROPHAGE:	NA	BC6	BC6_TUMOR	BC	Tumor	28	primary	NA	NA	2888	1363	18	16	14	14	19	15	2	19	16	16	5.91498810365068	2.7058884822142	azizi_BC6_TUMOR	azizi_BC6_TUMOR_Tumor	primary	16_ECMHomeoMac
NA	2727	1179	azizi	c5173	MACROPHAGE:	Macro	Macro	MACROPHAGE:	NA	BC6	BC6_TUMOR	BC	Tumor	28	primary	NA	NA	2724	1171	27	20	22	23	20	21	19	20	20	20	-0.861978468157177	2.41794392693161	azizi_BC6_TUMOR	azizi_BC6_TUMOR_Tumor	primary	20_TDoub
NA	2833	1183	azizi	c5178	MACROPHAGE:	Macro	Macro	MACROPHAGE:	NA	BC6	BC6_TUMOR	BC	Tumor	28	primary	NA	NA	2827	1182	8	13	12	12	0	12	0	14	13	13	-4.32797711775434	1.24741551506638	azizi_BC6_TUMOR	azizi_BC6_TUMOR_Tumor	primary	13_CalciumMac
NA	2833	1147	azizi	c5181	MACROPHAGE:	Macro	Macro	MACROPHAGE:	NA	BC6	BC6_TUMOR	BC	Tumor	28	primary	NA	NA	2826	1147	26	3	23	22	2	3	2	3	3	3	7.01642853333818	1.43812057602524	azizi_BC6_TUMOR	azizi_BC6_TUMOR_Tumor	primary	3_ICIMac1
NA	2691	1086	azizi	c5183	MACROPHAGE:	Macro	Macro	MACROPHAGE:	NA	BC6	BC6_TUMOR	BC	Tumor	28	primary	NA	NA	2701	1084	2	4	4	3	4	4	4	6	4	4	-4.98361819670332	-0.895031241296538	azizi_BC6_TUMOR	azizi_BC6_TUMOR_Tumor	primary	4_ICIMac2
NA	3249	1672	azizi	c5192	MACROPHAGE:	Macro	Macro	MACROPHAGE:	NA	BC6	BC6_TUMOR	BC	Tumor	28	primary	NA	NA	3155	1668	13	15	15	7	16	17	17	10	15	15	-3.52961557791365	0.472099425674669	azizi_BC6_TUMOR	azizi_BC6_TUMOR_Tumor	primary	15_LYZMac
NA	2660	1150	azizi	c5196	MACROPHAGE:	Macro	Macro	MACROPHAGE:	NA	BC6	BC6_TUMOR	BC	Tumor	28	primary	NA	NA	2675	1148	3	2	1	1	1	2	1	2	2	2	-2.99382871077192	-3.06650069129349	azizi_BC6_TUMOR	azizi_BC6_TUMOR_Tumor	primary	2_C3Mac
NA	3209	1723	azizi	c5207	MACROPHAGE:	Macro	Macro	MACROPHAGE:	NA	BC6	BC6_TUMOR	BC	Tumor	28	primary	NA	NA	3130	1721	9	14	13	13	14	14	14	15	14	14	4.81850630357134	7.43836876976608	azizi_BC6_TUMOR	azizi_BC6_TUMOR_Tumor	primary	14_ProliMac
NA	2739	1163	azizi	c5217	MACROPHAGE:	Macro	Macro	MACROPHAGE:	NA	BC6	BC6_TUMOR	BC	Tumor	28	primary	NA	NA	2742	1163	18	16	14	14	19	15	20	19	16	16	7.27332455232012	2.21181389916062	azizi_BC6_TUMOR	azizi_BC6_TUMOR_Tumor	primary	16_ECMHomeoMac
NA	3179	1532	azizi	c5223	MACROPHAGE:	Macro	Macro	MACROPHAGE:	NA	BC6	BC6_TUMOR	BC	Tumor	28	primary	NA	NA	3108	1529	2	16	4	3	4	15	2	19	16	16	6.31586844041216	3.35762664902329	azizi_BC6_TUMOR	azizi_BC6_TUMOR_Tumor	primary	16_ECMHomeoMac
NA	2942	1131	azizi	c5226	MACROPHAGE:	Macro	Macro	MACROPHAGE:	NA	BC6	BC6_TUMOR	BC	Tumor	28	primary	NA	NA	2919	1130	8	13	12	12	0	12	0	14	13	13	-2.82436054632795	2.98181841004013	azizi_BC6_TUMOR	azizi_BC6_TUMOR_Tumor	primary	13_CalciumMac
NA	2886	1104	azizi	c5233	MACROPHAGE:	Macro	Macro	MACROPHAGE:	NA	BC6	BC6_TUMOR	BC	Tumor	28	primary	NA	NA	2867	1101	18	16	14	14	19	15	2	19	16	16	6.79402596070635	3.3183791362059	azizi_BC6_TUMOR	azizi_BC6_TUMOR_Tumor	primary	16_ECMHomeoMac
NA	2784	1148	azizi	c5243	MACROPHAGE:	Macro	Macro	MACROPHAGE:	NA	BC6	BC6_TUMOR	BC	Tumor	28	primary	NA	NA	2782	1146	18	16	14	14	19	15	2	19	16	16	7.38292891099321	3.17192885506271	azizi_BC6_TUMOR	azizi_BC6_TUMOR_Tumor	primary	16_ECMHomeoMac
NA	2904	1511	azizi	c5250	MACROPHAGE:	Macro	Macro	MACROPHAGE:	NA	BC6	BC6_TUMOR	BC	Tumor	28	primary	NA	NA	2892	1510	18	16	14	14	19	15	2	19	16	16	7.17733580186235	3.1590945445311	azizi_BC6_TUMOR	azizi_BC6_TUMOR_Tumor	primary	16_ECMHomeoMac
NA	2858	1282	azizi	c5251	MACROPHAGE:	Macro	Macro	MACROPHAGE:	NA	BC6	BC6_TUMOR	BC	Tumor	28	primary	NA	NA	2843	1278	18	16	14	14	19	15	2	19	16	16	6.96017080857622	3.35169169533371	azizi_BC6_TUMOR	azizi_BC6_TUMOR_Tumor	primary	16_ECMHomeoMac
NA	2724	1197	azizi	c5254	MACROPHAGE:	Macro	Macro	MACROPHAGE:	NA	BC6	BC6_TUMOR	BC	Tumor	28	primary	NA	NA	2728	1197	8	13	12	12	0	12	0	14	13	13	-5.3546790449394	1.86293348896622	azizi_BC6_TUMOR	azizi_BC6_TUMOR_Tumor	primary	13_CalciumMac
NA	2888	1356	azizi	c5257	MACROPHAGE:	Macro	Macro	MACROPHAGE:	NA	BC6	BC6_TUMOR	BC	Tumor	28	primary	NA	NA	2875	1356	8	13	12	12	0	12	0	14	13	13	-5.70846980497969	1.84826347458481	azizi_BC6_TUMOR	azizi_BC6_TUMOR_Tumor	primary	13_CalciumMac
NA	2929	1363	azizi	c5266	MACROPHAGE:	Macro	Macro	MACROPHAGE:	NA	BC6	BC6_TUMOR	BC	Tumor	28	primary	NA	NA	2912	1362	18	16	14	14	19	15	2	19	16	16	7.60720020844805	3.47688099968552	azizi_BC6_TUMOR	azizi_BC6_TUMOR_Tumor	primary	16_ECMHomeoMac
NA	3266	1762	azizi	c5267	MACROPHAGE:	Macro	Macro	MACROPHAGE:	NA	BC6	BC6_TUMOR	BC	Tumor	28	primary	NA	NA	3175	1761	4	3	6	6	2	3	2	3	3	3	7.14403683259356	0.61709127056717	azizi_BC6_TUMOR	azizi_BC6_TUMOR_Tumor	primary	3_ICIMac1
NA	2434	911	azizi	c5270	MACROPHAGE:	Macro	Macro	MACROPHAGE:	NA	BC6	BC6_TUMOR	BC	Tumor	28	primary	NA	NA	2554	911	18	16	14	14	19	15	2	19	16	16	6.23599821641314	2.59290215599655	azizi_BC6_TUMOR	azizi_BC6_TUMOR_Tumor	primary	16_ECMHomeoMac
NA	2648	1152	azizi	c5283	MACROPHAGE:	Macro	Macro	MACROPHAGE:	NA	BC6	BC6_TUMOR	BC	Tumor	28	primary	NA	NA	2664	1152	12	11	10	9	11	13	11	11	11	11	0.85461366488802	2.85266348946213	azizi_BC6_TUMOR	azizi_BC6_TUMOR_Tumor	primary	11_MetalloMac
NA	3136	1509	azizi	c5288	MACROPHAGE:	Macro	Macro	MACROPHAGE:	NA	BC6	BC6_TUMOR	BC	Tumor	28	primary	NA	NA	3080	1508	2	4	4	0	0	4	4	6	4	4	-5.87386363432539	-0.0188629157531345	azizi_BC6_TUMOR	azizi_BC6_TUMOR_Tumor	primary	4_ICIMac2
NA	2806	1147	azizi	c5297	MACROPHAGE:	Macro	Macro	MACROPHAGE:	NA	BC6	BC6_TUMOR	BC	Tumor	28	primary	NA	NA	2803	1146	18	16	14	14	19	15	20	19	16	16	6.09550196244585	2.78101393807053	azizi_BC6_TUMOR	azizi_BC6_TUMOR_Tumor	primary	16_ECMHomeoMac
NA	2738	1120	azizi	c5299	MACROPHAGE:	Macro	Macro	MACROPHAGE:	NA	BC6	BC6_TUMOR	BC	Tumor	28	primary	NA	NA	2742	1120	18	16	14	14	19	15	2	19	16	16	7.25515657975542	3.26422664749741	azizi_BC6_TUMOR	azizi_BC6_TUMOR_Tumor	primary	16_ECMHomeoMac
NA	2751	1170	azizi	c5306	MACROPHAGE:	Macro	Macro	MACROPHAGE:	NA	BC6	BC6_TUMOR	BC	Tumor	28	primary	NA	NA	2751	1168	18	16	14	14	19	15	2	19	16	16	7.31941992356646	3.26499459374069	azizi_BC6_TUMOR	azizi_BC6_TUMOR_Tumor	primary	16_ECMHomeoMac
NA	3194	1557	azizi	c5309	MACROPHAGE:	Macro	Macro	MACROPHAGE:	NA	BC6	BC6_TUMOR	BC	Tumor	28	primary	NA	NA	3117	1557	13	15	15	7	16	17	4	10	15	15	-4.53981440947187	-1.17108180892349	azizi_BC6_TUMOR	azizi_BC6_TUMOR_Tumor	primary	15_LYZMac
NA	3248	1773	azizi	c5317	MACROPHAGE:	Macro	Macro	MACROPHAGE:	NA	BC6	BC6_TUMOR	BC	Tumor	28	primary	NA	NA	3144	1769	22	1	21	18	13	20	13	1	1	1	-2.7694546549095	-5.31360247504593	azizi_BC6_TUMOR	azizi_BC6_TUMOR_Tumor	primary	1_MetM2Mac
NA	2780	1387	azizi	c5321	MACROPHAGE:	Macro	Macro	MACROPHAGE:	NA	BC6	BC6_TUMOR	BC	Tumor	28	primary	NA	NA	2778	1385	22	14	21	18	14	20	14	15	14	14	4.8406596811043	6.51599356758713	azizi_BC6_TUMOR	azizi_BC6_TUMOR_Tumor	primary	14_ProliMac
NA	3098	1512	azizi	c5323	MACROPHAGE:	Macro	Macro	MACROPHAGE:	NA	BC6	BC6_TUMOR	BC	Tumor	28	primary	NA	NA	3048	1510	18	16	14	14	19	15	2	19	16	16	7.29779774262774	3.06344315636276	azizi_BC6_TUMOR	azizi_BC6_TUMOR_Tumor	primary	16_ECMHomeoMac
NA	2753	1266	azizi	c5324	MACROPHAGE:	Macro	Macro	MACROPHAGE:	NA	BC6	BC6_TUMOR	BC	Tumor	28	primary	NA	NA	2749	1262	26	3	14	6	2	3	2	3	3	3	7.02138048722612	2.7451860629332	azizi_BC6_TUMOR	azizi_BC6_TUMOR_Tumor	primary	3_ICIMac1
NA	2878	1309	azizi	c5333	MACROPHAGE:	Macro	Macro	MACROPHAGE:	NA	BC6	BC6_TUMOR	BC	Tumor	28	primary	NA	NA	2863	1309	18	16	14	14	19	15	2	19	16	16	7.2339153917061	3.16104528534531	azizi_BC6_TUMOR	azizi_BC6_TUMOR_Tumor	primary	16_ECMHomeoMac
NA	3114	1469	azizi	c5344	MACROPHAGE:	Macro	Macro	MACROPHAGE:	NA	BC6	BC6_TUMOR	BC	Tumor	28	primary	NA	NA	3061	1469	25	7	8	8	9	7	10	7	7	7	5.01731640412676	2.0166669808638	azizi_BC6_TUMOR	azizi_BC6_TUMOR_Tumor	primary	7_IFNMac
NA	2796	1225	azizi	c5354	MACROPHAGE:	Macro	Macro	MACROPHAGE:	NA	BC6	BC6_TUMOR	BC	Tumor	28	primary	NA	NA	2793	1223	18	16	14	14	19	15	2	19	16	16	6.31260782792437	3.22461793053269	azizi_BC6_TUMOR	azizi_BC6_TUMOR_Tumor	primary	16_ECMHomeoMac
NA	2751	1128	azizi	c5359	MACROPHAGE:	Macro	Macro	MACROPHAGE:	NA	BC6	BC6_TUMOR	BC	Tumor	28	primary	NA	NA	2751	1126	4	3	6	6	2	3	2	3	3	3	6.89193541123735	1.97148964035629	azizi_BC6_TUMOR	azizi_BC6_TUMOR_Tumor	primary	3_ICIMac1
NA	3100	1430	azizi	c5363	MACROPHAGE:	Macro	Macro	MACROPHAGE:	NA	BC6	BC6_TUMOR	BC	Tumor	28	primary	NA	NA	3041	1429	8	13	12	12	0	12	0	14	13	13	-4.87490409300459	0.666795405031434	azizi_BC6_TUMOR	azizi_BC6_TUMOR_Tumor	primary	13_CalciumMac
NA	3176	1448	azizi	c5369	MACROPHAGE:	Macro	Macro	MACROPHAGE:	NA	BC6	BC6_TUMOR	BC	Tumor	28	primary	NA	NA	3090	1448	26	3	23	22	2	3	2	3	3	3	6.91826874329912	2.15198680985092	azizi_BC6_TUMOR	azizi_BC6_TUMOR_Tumor	primary	3_ICIMac1
NA	3252	1864	azizi	c5404	MACROPHAGE:	Macro	Macro	MACROPHAGE:	NA	BC6	BC6_TUMOR	BC	Tumor	23	primary	NA	NA	3164	1863	1	1	2	2	3	1	3	1	1	1	0.327173444770451	-6.05895188224197	azizi_BC6_TUMOR	azizi_BC6_TUMOR_Tumor	primary	1_MetM2Mac
NA	3254	1754	azizi	c5405	MACROPHAGE:	Macro	Macro	MACROPHAGE:	NA	BC6	BC6_TUMOR	BC	Tumor	23	primary	NA	NA	3154	1753	1	1	2	2	3	1	3	1	1	1	-2.05954998419416	-5.52081444632889	azizi_BC6_TUMOR	azizi_BC6_TUMOR_Tumor	primary	1_MetM2Mac
NA	2416	907	azizi	c5412	MACROPHAGE:	Macro	Macro	MACROPHAGE:	NA	BC6	BC6_TUMOR	BC	Tumor	23	primary	NA	NA	2551	907	4	3	6	6	2	3	2	3	3	3	6.82142263963091	1.60058006870865	azizi_BC6_TUMOR	azizi_BC6_TUMOR_Tumor	primary	3_ICIMac1
NA	2130	564	azizi	c5413	MACROPHAGE:	Macro	Macro	MACROPHAGE:	NA	BC6	BC6_TUMOR	BC	Tumor	23	primary	NA	NA	2588	562	32	10	26	24	7	8	8	8	10	10	3.90433651521074	-2.08509948623062	azizi_BC6_TUMOR	azizi_BC6_TUMOR_Tumor	primary	10_InflamMac
NA	2423	773	azizi	c5431	MACROPHAGE:	Macro	Macro	MACROPHAGE:	NA	BC6	BC6_TUMOR	BC	Tumor	23	primary	NA	NA	2532	773	29	11	10	9	11	13	11	11	11	11	5.76499992921221	2.6355190001738	azizi_BC6_TUMOR	azizi_BC6_TUMOR_Tumor	primary	11_MetalloMac
NA	2362	498	azizi	c5459	MACROPHAGE:	Macro	Macro	MACROPHAGE:	NA	BC6	BC6_TUMOR	BC	Tumor	23	primary	NA	NA	2570	497	1	1	2	2	3	1	3	1	1	1	-2.31273573324812	-4.51362183463455	azizi_BC6_TUMOR	azizi_BC6_TUMOR_Tumor	primary	1_MetM2Mac
NA	3148	1584	azizi	c5481	MACROPHAGE:	Macro	Macro	MACROPHAGE:	NA	BC6	BC6_TUMOR	BC	Tumor	23	primary	NA	NA	3099	1583	6	2	1	10	8	10	7	2	2	2	0.197723455123777	-4.43585064780594	azizi_BC6_TUMOR	azizi_BC6_TUMOR_Tumor	primary	2_C3Mac
NA	3207	1823	azizi	c5489	MACROPHAGE:	Macro	Macro	MACROPHAGE:	NA	BC6	BC6_TUMOR	BC	Tumor	23	primary	NA	NA	3121	1821	1	1	2	2	3	1	3	1	1	1	0.96650421931612	-5.08948948752762	azizi_BC6_TUMOR	azizi_BC6_TUMOR_Tumor	primary	1_MetM2Mac
NA	3073	1577	azizi	c5496	MACROPHAGE:	Macro	Macro	MACROPHAGE:	NA	BC6	BC6_TUMOR	BC	Tumor	23	primary	NA	NA	3038	1575	27	20	22	23	20	21	19	20	20	20	-1.04871982023848	2.29892680275559	azizi_BC6_TUMOR	azizi_BC6_TUMOR_Tumor	primary	20_TDoub
NA	2831	1237	azizi	c5510	MACROPHAGE:	Macro	Macro	MACROPHAGE:	NA	BC6	BC6_TUMOR	BC	Tumor	23	primary	NA	NA	2826	1235	1	1	2	2	3	1	3	1	1	1	-1.60577827379835	-6.30779221427322	azizi_BC6_TUMOR	azizi_BC6_TUMOR_Tumor	primary	1_MetM2Mac
NA	2784	1386	azizi	c5512	MACROPHAGE:	Macro	Macro	MACROPHAGE:	NA	BC6	BC6_TUMOR	BC	Tumor	23	primary	NA	NA	2783	1385	4	3	6	6	2	3	2	3	3	3	6.38055283143389	1.97005042660355	azizi_BC6_TUMOR	azizi_BC6_TUMOR_Tumor	primary	3_ICIMac1
NA	2676	1249	azizi	c5516	MACROPHAGE:	Macro	Macro	MACROPHAGE:	NA	BC6	BC6_TUMOR	BC	Tumor	23	primary	NA	NA	2681	1245	8	13	12	12	0	12	0	14	13	13	-4.09461825773848	1.36866447556137	azizi_BC6_TUMOR	azizi_BC6_TUMOR_Tumor	primary	13_CalciumMac
NA	3086	1678	azizi	c5522	MACROPHAGE:	Macro	Macro	MACROPHAGE:	NA	BC6	BC6_TUMOR	BC	Tumor	23	primary	NA	NA	3047	1677	8	13	12	12	0	12	0	14	13	13	-3.02209919378889	0.671275290132753	azizi_BC6_TUMOR	azizi_BC6_TUMOR_Tumor	primary	13_CalciumMac
NA	2913	1579	azizi	c5527	MACROPHAGE:	Macro	Macro	MACROPHAGE:	NA	BC6	BC6_TUMOR	BC	Tumor	23	primary	NA	NA	2883	1573	9	14	13	13	14	14	14	15	14	14	4.3633099229561	7.15942141640305	azizi_BC6_TUMOR	azizi_BC6_TUMOR_Tumor	primary	14_ProliMac
NA	3289	1850	azizi	c5532	MACROPHAGE:	Macro	Macro	MACROPHAGE:	NA	BC6	BC6_TUMOR	BC	Tumor	23	primary	NA	NA	3187	1849	3	2	1	1	1	2	1	2	2	2	-1.66623121187819	-3.20774414908768	azizi_BC6_TUMOR	azizi_BC6_TUMOR_Tumor	primary	2_C3Mac
NA	2777	1196	azizi	c5536	MACROPHAGE:	Macro	Macro	MACROPHAGE:	NA	BC6	BC6_TUMOR	BC	Tumor	23	primary	NA	NA	2777	1196	30	21	25	25	3	23	3	1	21	21	-0.264977928854351	-5.11081793677688	azizi_BC6_TUMOR	azizi_BC6_TUMOR_Tumor	primary	21_HemeMac
NA	3264	1737	azizi	c5549	MACROPHAGE:	Macro	Macro	MACROPHAGE:	NA	BC6	BC6_TUMOR	BC	Tumor	23	primary	NA	NA	3171	1737	13	15	15	7	16	17	17	2	15	15	-0.672682759024029	-0.534454790471801	azizi_BC6_TUMOR	azizi_BC6_TUMOR_Tumor	primary	15_LYZMac
NA	3228	1753	azizi	c5550	MACROPHAGE:	Macro	Macro	MACROPHAGE:	NA	BC6	BC6_TUMOR	BC	Tumor	23	primary	NA	NA	3132	1750	1	1	2	2	3	1	3	1	1	1	1.42902463986742	-4.60589363944412	azizi_BC6_TUMOR	azizi_BC6_TUMOR_Tumor	primary	1_MetM2Mac
NA	2825	1236	azizi	c5553	MACROPHAGE:	Macro	Macro	MACROPHAGE:	NA	BC6	BC6_TUMOR	BC	Tumor	23	primary	NA	NA	2822	1235	3	9	1	1	1	2	1	2	9	9	-0.656732019640331	-0.714651373742827	azizi_BC6_TUMOR	azizi_BC6_TUMOR_Tumor	primary	9_AngioMac
NA	2906	1268	azizi	c5563	MACROPHAGE:	Macro	Macro	MACROPHAGE:	NA	BC6	BC6_TUMOR	BC	Tumor	23	primary	NA	NA	2895	1268	1	1	2	2	3	1	3	1	1	1	0.72794175460207	-4.90537932288528	azizi_BC6_TUMOR	azizi_BC6_TUMOR_Tumor	primary	1_MetM2Mac
NA	2404	659	azizi	c5578	MACROPHAGE:	Macro	Macro	MACROPHAGE:	NA	BC6	BC6_TUMOR	BC	Tumor	23	primary	NA	NA	2664	658	30	21	25	25	3	23	3	1	21	21	-2.24306791708601	-6.20515349280716	azizi_BC6_TUMOR	azizi_BC6_TUMOR_Tumor	primary	21_HemeMac
NA	2409	744	azizi	c5579	MACROPHAGE:	Macro	Macro	MACROPHAGE:	NA	BC6	BC6_TUMOR	BC	Tumor	23	primary	NA	NA	2544	744	2	4	4	3	4	4	4	6	4	4	-5.10936397001875	-2.60806801688553	azizi_BC6_TUMOR	azizi_BC6_TUMOR_Tumor	primary	4_ICIMac2
NA	2406	903	azizi	c5589	MACROPHAGE:	Macro	Macro	MACROPHAGE:	NA	BC6	BC6_TUMOR	BC	Tumor	23	primary	NA	NA	2557	902	1	1	2	2	3	1	3	1	1	1	-0.254921880222683	-5.67985966575027	azizi_BC6_TUMOR	azizi_BC6_TUMOR_Tumor	primary	1_MetM2Mac
NA	2978	1270	azizi	c5590	MACROPHAGE:	Macro	Macro	MACROPHAGE:	NA	BC6	BC6_TUMOR	BC	Tumor	23	primary	NA	NA	2953	1268	7	3	3	5	5	3	2	5	3	3	4.98929077699053	1.05357173311829	azizi_BC6_TUMOR	azizi_BC6_TUMOR_Tumor	primary	3_ICIMac1
NA	2942	1475	azizi	c5591	MACROPHAGE:	Macro	Macro	MACROPHAGE:	NA	BC6	BC6_TUMOR	BC	Tumor	23	primary	NA	NA	2920	1469	30	21	25	25	3	23	3	1	21	21	-0.405493733145122	-5.63785841834427	azizi_BC6_TUMOR	azizi_BC6_TUMOR_Tumor	primary	21_HemeMac
NA	3227	1646	azizi	c5596	MACROPHAGE:	Macro	Macro	MACROPHAGE:	NA	BC6	BC6_TUMOR	BC	Tumor	23	primary	NA	NA	3156	1644	6	2	1	10	8	10	7	2	2	2	-0.387719926096325	-1.20463695895553	azizi_BC6_TUMOR	azizi_BC6_TUMOR_Tumor	primary	2_C3Mac
NA	3108	1480	azizi	c5599	MACROPHAGE:	Macro	Macro	MACROPHAGE:	NA	BC6	BC6_TUMOR	BC	Tumor	23	primary	NA	NA	3058	1479	3	2	1	1	1	2	1	2	2	2	-1.70220845625532	-1.31710102927566	azizi_BC6_TUMOR	azizi_BC6_TUMOR_Tumor	primary	2_C3Mac
NA	2204	614	azizi	c5610	MACROPHAGE:	Macro	Macro	MACROPHAGE:	NA	BC6	BC6_TUMOR	BC	Tumor	23	primary	NA	NA	2630	614	6	9	11	10	8	16	7	9	9	9	0.498265865586872	0.538688840748063	azizi_BC6_TUMOR	azizi_BC6_TUMOR_Tumor	primary	9_AngioMac
NA	3041	1152	azizi	c5617	MACROPHAGE:	Macro	Macro	MACROPHAGE:	NA	BC6	BC6_TUMOR	BC	Tumor	23	primary	NA	NA	2963	1149	30	21	25	25	3	23	3	1	21	21	-2.49352711126936	-6.02549412619949	azizi_BC6_TUMOR	azizi_BC6_TUMOR_Tumor	primary	21_HemeMac
NA	2729	1357	azizi	c5620	MACROPHAGE:	Macro	Macro	MACROPHAGE:	NA	BC6	BC6_TUMOR	BC	Tumor	23	primary	NA	NA	2728	1355	9	14	13	13	14	14	14	15	14	14	3.50949246003496	6.70527693855881	azizi_BC6_TUMOR	azizi_BC6_TUMOR_Tumor	primary	14_ProliMac
NA	2782	1517	azizi	c5626	MACROPHAGE:	Macro	Macro	MACROPHAGE:	NA	BC6	BC6_TUMOR	BC	Tumor	23	primary	NA	NA	2780	1515	15	19	17	19	15	11	15	12	19	19	-2.4232894747032	2.75100061524033	azizi_BC6_TUMOR	azizi_BC6_TUMOR_Tumor	primary	19_ClassMono
NA	3135	1664	azizi	c5631	MACROPHAGE:	Macro	Macro	MACROPHAGE:	NA	BC6	BC6_TUMOR	BC	Tumor	23	primary	NA	NA	3086	1661	30	21	25	25	3	23	3	1	21	21	-2.4833514063133	-5.77904942405105	azizi_BC6_TUMOR	azizi_BC6_TUMOR_Tumor	primary	21_HemeMac
NA	2293	637	azizi	c5635	MACROPHAGE:	Macro	Macro	MACROPHAGE:	NA	BC6	BC6_TUMOR	BC	Tumor	23	primary	NA	NA	2648	637	15	19	17	19	15	11	15	12	19	19	1.2396037013756	1.84127995598435	azizi_BC6_TUMOR	azizi_BC6_TUMOR_Tumor	primary	19_ClassMono
NA	2823	1512	azizi	c5652	MACROPHAGE:	Macro	Macro	MACROPHAGE:	NA	BC6	BC6_TUMOR	BC	Tumor	23	primary	NA	NA	2821	1510	9	14	13	13	14	14	14	15	14	14	4.6887984903084	6.92241522896408	azizi_BC6_TUMOR	azizi_BC6_TUMOR_Tumor	primary	14_ProliMac
NA	3141	1699	azizi	c5662	MACROPHAGE:	Macro	Macro	MACROPHAGE:	NA	BC6	BC6_TUMOR	BC	Tumor	23	primary	NA	NA	3089	1699	3	2	1	1	1	2	1	2	2	2	-1.13442152426374	-1.10167041194321	azizi_BC6_TUMOR	azizi_BC6_TUMOR_Tumor	primary	2_C3Mac
NA	3253	1788	azizi	c5665	MACROPHAGE:	Macro	Macro	MACROPHAGE:	NA	BC6	BC6_TUMOR	BC	Tumor	23	primary	NA	NA	3164	1784	3	2	1	1	1	2	1	2	2	2	-0.929719742990856	-1.17608621489883	azizi_BC6_TUMOR	azizi_BC6_TUMOR_Tumor	primary	2_C3Mac
NA	3248	1732	azizi	c5706	MACROPHAGE:	Macro	Macro	MACROPHAGE:	NA	BC6	BC6_TUMOR	BC	Tumor	23	primary	NA	NA	3154	1730	23	8	7	21	10	9	9	18	8	8	-1.73497754023207	-0.0714040077912891	azizi_BC6_TUMOR	azizi_BC6_TUMOR_Tumor	primary	8_IFNGMac
NA	3138	1580	azizi	c5739	MACROPHAGE:	Macro	Macro	MACROPHAGE:	NA	BC6	BC6_TUMOR	BC	Tumor	23	primary	NA	NA	3078	1579	7	6	3	5	5	6	5	5	6	6	2.60703879907	-2.1804309166658	azizi_BC6_TUMOR	azizi_BC6_TUMOR_Tumor	primary	6_SPP1AREGMac
NA	3300	1881	azizi	c5746	MACROPHAGE:	Macro	Macro	MACROPHAGE:	NA	BC6	BC6_TUMOR	BC	Tumor	23	primary	NA	NA	3197	1880	1	1	2	2	3	1	3	1	1	1	-2.10049980566633	-5.87906411063553	azizi_BC6_TUMOR	azizi_BC6_TUMOR_Tumor	primary	1_MetM2Mac
NA	2429	929	azizi	c5760	MACROPHAGE:	Macro	Macro	MACROPHAGE:	NA	BC6	BC6_TUMOR	BC	Tumor	23	primary	NA	NA	2567	928	1	1	2	2	3	1	3	1	1	1	0.356417077921505	-5.16126683127762	azizi_BC6_TUMOR	azizi_BC6_TUMOR_Tumor	primary	1_MetM2Mac
NA	2362	864	azizi	c5780	MACROPHAGE:	Macro	Macro	MACROPHAGE:	NA	BC6	BC6_TUMOR	BC	Tumor	23	primary	NA	NA	2537	864	6	2	1	10	8	2	7	2	2	2	0.18380213375407	-1.93361571204544	azizi_BC6_TUMOR	azizi_BC6_TUMOR_Tumor	primary	2_C3Mac
NA	2397	924	azizi	c5786	MACROPHAGE:	Macro	Macro	MACROPHAGE:	NA	BC6	BC6_TUMOR	BC	Tumor	23	primary	NA	NA	2539	924	3	15	1	1	1	2	1	2	15	15	-1.48943167612684	-0.850003985284575	azizi_BC6_TUMOR	azizi_BC6_TUMOR_Tumor	primary	15_LYZMac
NA	2813	1319	azizi	c5794	MACROPHAGE:	Macro	Macro	MACROPHAGE:	NA	BC6	BC6_TUMOR	BC	Tumor	23	primary	NA	NA	2810	1319	16	10	9	11	7	8	8	8	10	10	2.49090296342241	-1.69868340861679	azizi_BC6_TUMOR	azizi_BC6_TUMOR_Tumor	primary	10_InflamMac
NA	3325	1876	azizi	c5799	MACROPHAGE:	Macro	Macro	MACROPHAGE:	NA	BC6	BC6_TUMOR	BC	Tumor	23	primary	NA	NA	3204	1873	10	2	1	1	1	2	1	2	2	2	-0.0165412096751975	-2.80317213904739	azizi_BC6_TUMOR	azizi_BC6_TUMOR_Tumor	primary	2_C3Mac
NA	3324	1886	azizi	c5803	MACROPHAGE:	Macro	Macro	MACROPHAGE:	NA	BC6	BC6_TUMOR	BC	Tumor	23	primary	NA	NA	3207	1882	1	1	2	2	3	1	3	1	1	1	-0.855872806764965	-4.36216261756302	azizi_BC6_TUMOR	azizi_BC6_TUMOR_Tumor	primary	1_MetM2Mac
NA	2813	1403	azizi	c5816	MACROPHAGE:	Macro	Macro	MACROPHAGE:	NA	BC6	BC6_TUMOR	BC	Tumor	23	primary	NA	NA	2808	1400	1	1	2	2	3	1	3	1	1	1	-2.79335063383711	-5.10237172019363	azizi_BC6_TUMOR	azizi_BC6_TUMOR_Tumor	primary	1_MetM2Mac
NA	2764	1328	azizi	c5830	MACROPHAGE:	Macro	Macro	MACROPHAGE:	NA	BC6	BC6_TUMOR	BC	Tumor	23	primary	NA	NA	2758	1322	30	21	25	25	3	23	3	1	21	21	-2.39667457029951	-5.99597075354935	azizi_BC6_TUMOR	azizi_BC6_TUMOR_Tumor	primary	21_HemeMac
NA	2825	1332	azizi	c5843	MACROPHAGE:	Macro	Macro	MACROPHAGE:	NA	BC6	BC6_TUMOR	BC	Tumor	23	primary	NA	NA	2822	1332	1	1	2	2	3	1	3	1	1	1	0.598781231187458	-5.02664330375076	azizi_BC6_TUMOR	azizi_BC6_TUMOR_Tumor	primary	1_MetM2Mac
NA	3148	1615	azizi	c5849	MACROPHAGE:	Macro	Macro	MACROPHAGE:	NA	BC6	BC6_TUMOR	BC	Tumor	23	primary	NA	NA	3082	1613	8	13	12	12	0	12	0	14	13	13	-4.1087188093437	1.60267934429764	azizi_BC6_TUMOR	azizi_BC6_TUMOR_Tumor	primary	13_CalciumMac
NA	3253	1769	azizi	c5850	MACROPHAGE:	Macro	Macro	MACROPHAGE:	NA	BC6	BC6_TUMOR	BC	Tumor	23	primary	NA	NA	3165	1769	3	2	1	1	1	2	1	2	2	2	-1.41201156065596	-2.74996068847061	azizi_BC6_TUMOR	azizi_BC6_TUMOR_Tumor	primary	2_C3Mac
NA	3227	1645	azizi	c5911	MACROPHAGE:	Macro	Macro	MACROPHAGE:	NA	BC6	BC6_TUMOR	BC	Tumor	23	primary	NA	NA	3146	1643	13	15	1	7	16	17	1	2	15	15	-1.22310489103926	-0.891675857423552	azizi_BC6_TUMOR	azizi_BC6_TUMOR_Tumor	primary	15_LYZMac
NA	2799	1399	azizi	c5916	MACROPHAGE:	Macro	Macro	MACROPHAGE:	NA	BC6	BC6_TUMOR	BC	Tumor	23	primary	NA	NA	2797	1397	30	21	25	25	3	23	3	1	21	21	-2.293755707003	-5.31015589606644	azizi_BC6_TUMOR	azizi_BC6_TUMOR_Tumor	primary	21_HemeMac
NA	2436	1222	azizi	c5933	MACROPHAGE:	Macro	Macro	MACROPHAGE:	NA	BC6	BC6_TUMOR	BC	Tumor	23	primary	NA	NA	2528	1219	11	7	8	8	9	7	10	7	7	7	0.519937697194691	-6.28183510672928	azizi_BC6_TUMOR	azizi_BC6_TUMOR_Tumor	primary	7_IFNMac
NA	2664	1123	azizi	c5937	MACROPHAGE:	Macro	Macro	MACROPHAGE:	NA	BC6	BC6_TUMOR	BC	Tumor	23	primary	NA	NA	2672	1120	8	16	14	12	15	11	15	12	16	16	1.82594257905352	1.56123921501755	azizi_BC6_TUMOR	azizi_BC6_TUMOR_Tumor	primary	16_ECMHomeoMac
NA	2789	1320	azizi	c5945	MACROPHAGE:	Macro	Macro	MACROPHAGE:	NA	BC6	BC6_TUMOR	BC	Tumor	23	primary	NA	NA	2787	1318	8	13	12	12	0	12	0	14	13	13	-5.474255499102	-0.238169369815596	azizi_BC6_TUMOR	azizi_BC6_TUMOR_Tumor	primary	13_CalciumMac
NA	2778	1253	azizi	c5977	MACROPHAGE:	Macro	Macro	MACROPHAGE:	NA	BC6	BC6_TUMOR	BC	Tumor	23	primary	NA	NA	2777	1252	1	1	2	2	7	1	3	4	1	1	0.652891042970295	-4.62911751639725	azizi_BC6_TUMOR	azizi_BC6_TUMOR_Tumor	primary	1_MetM2Mac
NA	2505	1106	azizi	c5982	MACROPHAGE:	Macro	Macro	MACROPHAGE:	NA	BC6	BC6_TUMOR	BC	Tumor	23	primary	NA	NA	2555	1105	6	2	15	10	8	17	7	2	2	2	0.221415105603809	-1.90904572379471	azizi_BC6_TUMOR	azizi_BC6_TUMOR_Tumor	primary	2_C3Mac
NA	3153	1547	azizi	c5987	MACROPHAGE:	Macro	Macro	MACROPHAGE:	NA	BC6	BC6_TUMOR	BC	Tumor	23	primary	NA	NA	3089	1543	10	2	1	1	1	2	1	2	2	2	0.141663744442339	-3.27128031623245	azizi_BC6_TUMOR	azizi_BC6_TUMOR_Tumor	primary	2_C3Mac
NA	3060	1475	azizi	c5990	MACROPHAGE:	Macro	Macro	MACROPHAGE:	NA	BC6	BC6_TUMOR	BC	Tumor	23	primary	NA	NA	3013	1472	30	21	25	25	3	23	3	1	21	21	-2.28886216566694	-5.75467636954666	azizi_BC6_TUMOR	azizi_BC6_TUMOR_Tumor	primary	21_HemeMac
NA	3271	1755	azizi	c5992	MACROPHAGE:	Macro	Macro	MACROPHAGE:	NA	BC6	BC6_TUMOR	BC	Tumor	23	primary	NA	NA	3158	1753	1	1	2	2	3	1	3	1	1	1	-0.197192188955669	-5.68840649497391	azizi_BC6_TUMOR	azizi_BC6_TUMOR_Tumor	primary	1_MetM2Mac
NA	2289	623	azizi	c5996	MACROPHAGE:	Macro	Macro	MACROPHAGE:	NA	BC6	BC6_TUMOR	BC	Tumor	23	primary	NA	NA	2656	623	16	10	9	11	7	8	8	8	10	10	1.65935236527788	-1.37402668368698	azizi_BC6_TUMOR	azizi_BC6_TUMOR_Tumor	primary	10_InflamMac
NA	2809	1163	azizi	c6003	MACROPHAGE:	Macro	Macro	MACROPHAGE:	NA	BC6	BC6_TUMOR	BC	Tumor	23	primary	NA	NA	2808	1162	11	7	8	8	9	7	10	7	7	7	-0.00521053061616891	-6.6910076416719	azizi_BC6_TUMOR	azizi_BC6_TUMOR_Tumor	primary	7_IFNMac
NA	3026	1485	azizi	c6012	MACROPHAGE:	Macro	Macro	MACROPHAGE:	NA	BC6	BC6_TUMOR	BC	Tumor	23	primary	NA	NA	2992	1482	1	1	2	2	3	1	3	1	1	1	0.817757073186512	-5.7141714371431	azizi_BC6_TUMOR	azizi_BC6_TUMOR_Tumor	primary	1_MetM2Mac
NA	3136	1537	azizi	c6035	MACROPHAGE:	Macro	Macro	MACROPHAGE:	NA	BC6	BC6_TUMOR	BC	Tumor	23	primary	NA	NA	3084	1536	18	16	14	14	19	15	2	12	16	16	5.51170498444902	2.55189845192551	azizi_BC6_TUMOR	azizi_BC6_TUMOR_Tumor	primary	16_ECMHomeoMac
NA	2973	1267	azizi	c6084	MACROPHAGE:	Macro	Macro	MACROPHAGE:	NA	BC6	BC6_TUMOR	BC	Tumor	23	primary	NA	NA	2941	1265	10	2	5	24	7	8	6	4	2	2	1.77436560704576	-3.52159479033829	azizi_BC6_TUMOR	azizi_BC6_TUMOR_Tumor	primary	2_C3Mac
NA	2414	971	azizi	c6088	MACROPHAGE:	Macro	Macro	MACROPHAGE:	NA	BC6	BC6_TUMOR	BC	Tumor	23	primary	NA	NA	2537	971	30	21	25	25	3	23	3	1	21	21	-2.37826054976118	-5.97511198890091	azizi_BC6_TUMOR	azizi_BC6_TUMOR_Tumor	primary	21_HemeMac
NA	3090	1546	azizi	c6103	MACROPHAGE:	Macro	Macro	MACROPHAGE:	NA	BC6	BC6_TUMOR	BC	Tumor	23	primary	NA	NA	3041	1545	8	13	12	12	0	12	0	14	13	13	-3.3473080961479	1.56412574875473	azizi_BC6_TUMOR	azizi_BC6_TUMOR_Tumor	primary	13_CalciumMac
NA	3248	1790	azizi	c6104	MACROPHAGE:	Macro	Macro	MACROPHAGE:	NA	BC6	BC6_TUMOR	BC	Tumor	23	primary	NA	NA	3162	1789	21	1	9	11	7	8	8	8	1	1	1.70794517114031	-3.38425257575394	azizi_BC6_TUMOR	azizi_BC6_TUMOR_Tumor	primary	1_MetM2Mac
NA	3193	1628	azizi	c6105	MACROPHAGE:	Macro	Macro	MACROPHAGE:	NA	BC6	BC6_TUMOR	BC	Tumor	23	primary	NA	NA	3131	1627	6	9	11	10	8	16	7	9	9	9	0.828482690595264	-0.468094793676146	azizi_BC6_TUMOR	azizi_BC6_TUMOR_Tumor	primary	9_AngioMac
NA	3266	1842	azizi	c6123	MACROPHAGE:	Macro	Macro	MACROPHAGE:	NA	BC6	BC6_TUMOR	BC	Tumor	23	primary	NA	NA	3176	1840	30	21	25	25	3	23	3	1	21	21	-2.32423656866682	-5.86672451865555	azizi_BC6_TUMOR	azizi_BC6_TUMOR_Tumor	primary	21_HemeMac
NA	3140	1544	azizi	c6151	MACROPHAGE:	Macro	Macro	MACROPHAGE:	NA	BC6	BC6_TUMOR	BC	Tumor	23	primary	NA	NA	3071	1544	30	21	25	25	3	23	3	1	21	21	-2.41995662138594	-5.97754004371048	azizi_BC6_TUMOR	azizi_BC6_TUMOR_Tumor	primary	21_HemeMac
NA	2463	614	azizi	c6153	MACROPHAGE:	Macro	Macro	MACROPHAGE:	NA	BC6	BC6_TUMOR	BC	Tumor	23	primary	NA	NA	2562	613	13	15	15	7	16	17	17	10	15	15	-2.49455946371687	-0.75519534718872	azizi_BC6_TUMOR	azizi_BC6_TUMOR_Tumor	primary	15_LYZMac
NA	2760	1293	azizi	c6177	MACROPHAGE:	Macro	Macro	MACROPHAGE:	NA	BC6	BC6_TUMOR	BC	Tumor	23	primary	NA	NA	2755	1289	14	8	7	7	16	17	9	10	8	8	-3.42301720068586	-0.265594986795195	azizi_BC6_TUMOR	azizi_BC6_TUMOR_Tumor	primary	8_IFNGMac
NA	3242	1802	azizi	c6185	MACROPHAGE:	Macro	Macro	MACROPHAGE:	NA	BC6	BC6_TUMOR	BC	Tumor	23	primary	NA	NA	3168	1802	3	2	1	1	1	2	1	2	2	2	-1.18751364634169	-1.1525794543016	azizi_BC6_TUMOR	azizi_BC6_TUMOR_Tumor	primary	2_C3Mac
NA	2740	1215	azizi	c6194	MACROPHAGE:	Macro	Macro	MACROPHAGE:	NA	BC6	BC6_TUMOR	BC	Tumor	23	primary	NA	NA	2742	1215	1	1	2	2	3	1	3	1	1	1	-2.15230291769636	-5.37078001868606	azizi_BC6_TUMOR	azizi_BC6_TUMOR_Tumor	primary	1_MetM2Mac
NA	2521	763	azizi	c6204	MACROPHAGE:	Macro	Macro	MACROPHAGE:	NA	BC6	BC6_TUMOR	BC	Tumor	23	primary	NA	NA	2586	763	6	13	12	10	8	10	7	14	13	13	0.157689370542939	-0.210240808843383	azizi_BC6_TUMOR	azizi_BC6_TUMOR_Tumor	primary	13_CalciumMac
NA	2697	1204	azizi	c6212	MACROPHAGE:	Macro	Macro	MACROPHAGE:	NA	BC6	BC6_TUMOR	BC	Tumor	23	primary	NA	NA	2705	1202	21	10	9	11	7	8	8	8	10	10	2.55437666489946	-1.44623258483292	azizi_BC6_TUMOR	azizi_BC6_TUMOR_Tumor	primary	10_InflamMac
NA	3018	1620	azizi	c6214	MACROPHAGE:	Macro	Macro	MACROPHAGE:	NA	BC6	BC6_TUMOR	BC	Tumor	23	primary	NA	NA	2987	1615	11	7	8	8	9	7	10	7	7	7	0.444607648395176	-6.3066082276094	azizi_BC6_TUMOR	azizi_BC6_TUMOR_Tumor	primary	7_IFNMac
NA	2406	741	azizi	c6215	MACROPHAGE:	Macro	Macro	MACROPHAGE:	NA	BC6	BC6_TUMOR	BC	Tumor	23	primary	NA	NA	2664	740	15	19	17	19	15	11	15	12	19	19	4.97015625550615	1.94273337948441	azizi_BC6_TUMOR	azizi_BC6_TUMOR_Tumor	primary	19_ClassMono
NA	3007	1426	azizi	c6223	MACROPHAGE:	Macro	Macro	MACROPHAGE:	NA	BC6	BC6_TUMOR	BC	Tumor	23	primary	NA	NA	2977	1424	1	1	2	2	3	1	3	1	1	1	0.252296666942711	-5.89733651053787	azizi_BC6_TUMOR	azizi_BC6_TUMOR_Tumor	primary	1_MetM2Mac
NA	3233	1707	azizi	c6242	MACROPHAGE:	Macro	Macro	MACROPHAGE:	NA	BC6	BC6_TUMOR	BC	Tumor	23	primary	NA	NA	3156	1704	8	13	12	12	0	12	0	14	13	13	-2.57993524954451	0.898493143202058	azizi_BC6_TUMOR	azizi_BC6_TUMOR_Tumor	primary	13_CalciumMac
NA	2406	1015	azizi	c6255	MACROPHAGE:	Macro	Macro	MACROPHAGE:	NA	BC6	BC6_TUMOR	BC	Tumor	23	primary	NA	NA	2517	1012	1	1	2	2	3	1	3	1	1	1	-0.789946731783276	-6.68099406134964	azizi_BC6_TUMOR	azizi_BC6_TUMOR_Tumor	primary	1_MetM2Mac
NA	3212	1778	azizi	c6260	MACROPHAGE:	Macro	Macro	MACROPHAGE:	NA	BC6	BC6_TUMOR	BC	Tumor	23	primary	NA	NA	3136	1776	6	9	11	10	8	10	7	9	9	9	0.949841204427357	-4.85088017356277	azizi_BC6_TUMOR	azizi_BC6_TUMOR_Tumor	primary	9_AngioMac
NA	3126	1504	azizi	c6265	MACROPHAGE:	Macro	Macro	MACROPHAGE:	NA	BC6	BC6_TUMOR	BC	Tumor	23	primary	NA	NA	3069	1502	21	10	9	11	7	8	8	8	10	10	0.754186573766346	-3.63617971312881	azizi_BC6_TUMOR	azizi_BC6_TUMOR_Tumor	primary	10_InflamMac
NA	2632	1124	azizi	c6267	MACROPHAGE:	Macro	Macro	MACROPHAGE:	NA	BC6	BC6_TUMOR	BC	Tumor	23	primary	NA	NA	2653	1120	30	21	25	25	3	23	3	1	21	21	-2.29622834608686	-6.09315255057693	azizi_BC6_TUMOR	azizi_BC6_TUMOR_Tumor	primary	21_HemeMac
NA	2419	1057	azizi	c6268	MACROPHAGE:	Macro	Macro	MACROPHAGE:	NA	BC6	BC6_TUMOR	BC	Tumor	23	primary	NA	NA	2530	1056	30	21	25	25	3	23	3	1	21	21	-0.67714869663847	-5.58695748221756	azizi_BC6_TUMOR	azizi_BC6_TUMOR_Tumor	primary	21_HemeMac
NA	2431	1108	azizi	c6275	MACROPHAGE:	Macro	Macro	MACROPHAGE:	NA	BC6	BC6_TUMOR	BC	Tumor	23	primary	NA	NA	2512	1103	4	3	6	6	2	3	2	3	3	3	5.94411951615679	1.01807168352722	azizi_BC6_TUMOR	azizi_BC6_TUMOR_Tumor	primary	3_ICIMac1
NA	3185	1656	azizi	c6282	MACROPHAGE:	Macro	Macro	MACROPHAGE:	NA	BC6	BC6_TUMOR	BC	Tumor	23	primary	NA	NA	3107	1651	1	1	2	2	3	1	3	1	1	1	-0.836469825960522	-4.8063755310762	azizi_BC6_TUMOR	azizi_BC6_TUMOR_Tumor	primary	1_MetM2Mac
NA	3290	1815	azizi	c5372	MACROPHAGE:	Macro	Macro	MACROPHAGE:	NA	BC6	BC6_TUMOR	BC	Tumor	25	primary	NA	NA	3188	1813	8	13	12	12	13	12	13	14	13	13	-3.35818451330793	1.42407044994949	azizi_BC6_TUMOR	azizi_BC6_TUMOR_Tumor	primary	13_CalciumMac
NA	2070	523	azizi	c5378	MACROPHAGE:	Macro	Macro	MACROPHAGE:	NA	BC6	BC6_TUMOR	BC	Tumor	25	primary	NA	NA	2458	523	18	16	14	14	19	15	2	19	16	16	6.71412331178057	3.43238541710495	azizi_BC6_TUMOR	azizi_BC6_TUMOR_Tumor	primary	16_ECMHomeoMac
NA	2467	747	azizi	c5380	MACROPHAGE:	Macro	Macro	MACROPHAGE:	NA	BC6	BC6_TUMOR	BC	Tumor	25	primary	NA	NA	2554	744	25	7	8	8	9	7	10	7	7	7	5.40270477845537	1.43670854199051	azizi_BC6_TUMOR	azizi_BC6_TUMOR_Tumor	primary	7_IFNMac
NA	2051	586	azizi	c5395	MACROPHAGE:	Macro	Macro	MACROPHAGE:	NA	BC6	BC6_TUMOR	BC	Tumor	25	primary	NA	NA	2493	586	16	9	11	10	8	8	7	9	9	9	1.42635590150225	-0.305974034188994	azizi_BC6_TUMOR	azizi_BC6_TUMOR_Tumor	primary	9_AngioMac
NA	2129	599	azizi	c5396	MACROPHAGE:	Macro	Macro	MACROPHAGE:	NA	BC6	BC6_TUMOR	BC	Tumor	25	primary	NA	NA	2581	599	8	13	12	12	0	12	0	14	13	13	-5.49629586622847	2.2776612960112	azizi_BC6_TUMOR	azizi_BC6_TUMOR_Tumor	primary	13_CalciumMac
NA	2142	587	azizi	c5403	MACROPHAGE:	Macro	Macro	MACROPHAGE:	NA	BC6	BC6_TUMOR	BC	Tumor	25	primary	NA	NA	2576	587	27	20	22	23	20	21	19	20	20	20	-1.09458082602156	4.00521323311447	azizi_BC6_TUMOR	azizi_BC6_TUMOR_Tumor	primary	20_TDoub
NA	2088	562	azizi	c5406	MACROPHAGE:	Macro	Macro	MACROPHAGE:	NA	BC6	BC6_TUMOR	BC	Tumor	25	primary	NA	NA	2544	562	27	20	22	23	20	21	19	20	20	20	-1.259203013636	3.41911122429489	azizi_BC6_TUMOR	azizi_BC6_TUMOR_Tumor	primary	20_TDoub
NA	2271	635	azizi	c5416	MACROPHAGE:	Macro	Macro	MACROPHAGE:	NA	BC6	BC6_TUMOR	BC	Tumor	25	primary	NA	NA	2633	635	4	3	6	6	2	3	2	3	3	3	7.30908972337114	1.6014464818251	azizi_BC6_TUMOR	azizi_BC6_TUMOR_Tumor	primary	3_ICIMac1
NA	2313	637	azizi	c5418	MACROPHAGE:	Macro	Macro	MACROPHAGE:	NA	BC6	BC6_TUMOR	BC	Tumor	25	primary	NA	NA	2621	636	18	16	14	14	19	15	2	19	16	16	7.02575785233843	3.26173374283432	azizi_BC6_TUMOR	azizi_BC6_TUMOR_Tumor	primary	16_ECMHomeoMac
NA	2093	541	azizi	c5427	MACROPHAGE:	Macro	Macro	MACROPHAGE:	NA	BC6	BC6_TUMOR	BC	Tumor	25	primary	NA	NA	2505	541	17	17	16	15	17	19	16	17	17	17	3.30740243508684	3.11762568581223	azizi_BC6_TUMOR	azizi_BC6_TUMOR_Tumor	primary	17_IFNMac3
NA	2132	589	azizi	c5428	MACROPHAGE:	Macro	Macro	MACROPHAGE:	NA	BC6	BC6_TUMOR	BC	Tumor	25	primary	NA	NA	2593	589	18	16	14	14	19	15	2	19	16	16	6.32897335603106	2.40472981560349	azizi_BC6_TUMOR	azizi_BC6_TUMOR_Tumor	primary	16_ECMHomeoMac
NA	2148	557	azizi	c5429	MACROPHAGE:	Macro	Macro	MACROPHAGE:	NA	BC6	BC6_TUMOR	BC	Tumor	25	primary	NA	NA	2566	557	15	19	17	19	15	11	15	12	19	19	0.64056924297678	1.99341866600632	azizi_BC6_TUMOR	azizi_BC6_TUMOR_Tumor	primary	19_ClassMono
NA	2098	581	azizi	c5430	MACROPHAGE:	Macro	Macro	MACROPHAGE:	NA	BC6	BC6_TUMOR	BC	Tumor	25	primary	NA	NA	2541	578	8	13	12	12	0	12	0	14	13	13	-2.5934063761009	5.83925339806198	azizi_BC6_TUMOR	azizi_BC6_TUMOR_Tumor	primary	13_CalciumMac
NA	2391	827	azizi	c5432	MACROPHAGE:	Macro	Macro	MACROPHAGE:	NA	BC6	BC6_TUMOR	BC	Tumor	25	primary	NA	NA	2541	826	18	16	14	14	19	15	2	19	16	16	7.38284927918779	3.26645300018906	azizi_BC6_TUMOR	azizi_BC6_TUMOR_Tumor	primary	16_ECMHomeoMac
NA	2478	671	azizi	c5433	MACROPHAGE:	Macro	Macro	MACROPHAGE:	NA	BC6	BC6_TUMOR	BC	Tumor	25	primary	NA	NA	2578	671	18	16	14	14	19	15	2	19	16	16	6.98465496613848	2.73579475510239	azizi_BC6_TUMOR	azizi_BC6_TUMOR_Tumor	primary	16_ECMHomeoMac
NA	2426	883	azizi	c5440	MACROPHAGE:	Macro	Macro	MACROPHAGE:	NA	BC6	BC6_TUMOR	BC	Tumor	25	primary	NA	NA	2563	883	18	16	14	14	19	15	2	19	16	16	6.34770018174517	2.82377693283676	azizi_BC6_TUMOR	azizi_BC6_TUMOR_Tumor	primary	16_ECMHomeoMac
NA	2430	839	azizi	c5447	MACROPHAGE:	Macro	Macro	MACROPHAGE:	NA	BC6	BC6_TUMOR	BC	Tumor	25	primary	NA	NA	2566	839	6	9	11	10	8	16	7	9	9	9	-4.91183274672163	2.76896164047836	azizi_BC6_TUMOR	azizi_BC6_TUMOR_Tumor	primary	9_AngioMac
NA	2793	1453	azizi	c5448	MACROPHAGE:	Macro	Macro	MACROPHAGE:	NA	BC6	BC6_TUMOR	BC	Tumor	25	primary	NA	NA	2790	1450	9	14	13	13	14	14	14	15	14	14	4.77427012040484	7.29293343651413	azizi_BC6_TUMOR	azizi_BC6_TUMOR_Tumor	primary	14_ProliMac
NA	2046	539	azizi	c5454	MACROPHAGE:	Macro	Macro	MACROPHAGE:	NA	BC6	BC6_TUMOR	BC	Tumor	25	primary	NA	NA	2491	538	6	16	14	14	15	15	15	12	16	16	-0.765224513269787	3.64435956108688	azizi_BC6_TUMOR	azizi_BC6_TUMOR_Tumor	primary	16_ECMHomeoMac
NA	2143	624	azizi	c5467	MACROPHAGE:	Macro	Macro	MACROPHAGE:	NA	BC6	BC6_TUMOR	BC	Tumor	25	primary	NA	NA	2610	622	27	20	22	23	20	21	19	20	20	20	-0.94610529825819	3.53814980614304	azizi_BC6_TUMOR	azizi_BC6_TUMOR_Tumor	primary	20_TDoub
NA	3252	1694	azizi	c5471	MACROPHAGE:	Macro	Macro	MACROPHAGE:	NA	BC6	BC6_TUMOR	BC	Tumor	25	primary	NA	NA	3163	1694	2	4	4	3	4	4	4	6	4	4	-4.68407147810591	-1.18338587653519	azizi_BC6_TUMOR	azizi_BC6_TUMOR_Tumor	primary	4_ICIMac2
NA	2066	522	azizi	c5476	MACROPHAGE:	Macro	Macro	MACROPHAGE:	NA	BC6	BC6_TUMOR	BC	Tumor	25	primary	NA	NA	2438	522	18	16	14	14	19	15	2	19	16	16	6.09510809495317	2.4126505576384	azizi_BC6_TUMOR	azizi_BC6_TUMOR_Tumor	primary	16_ECMHomeoMac
NA	2290	650	azizi	c5484	MACROPHAGE:	Macro	Macro	MACROPHAGE:	NA	BC6	BC6_TUMOR	BC	Tumor	25	primary	NA	NA	2640	650	4	3	6	6	2	12	2	3	3	3	6.34084517075884	1.79073891270279	azizi_BC6_TUMOR	azizi_BC6_TUMOR_Tumor	primary	3_ICIMac1
NA	2425	803	azizi	c5486	MACROPHAGE:	Macro	Macro	MACROPHAGE:	NA	BC6	BC6_TUMOR	BC	Tumor	25	primary	NA	NA	2540	803	27	20	22	23	20	21	19	20	20	20	-0.369082447744732	3.4676449023497	azizi_BC6_TUMOR	azizi_BC6_TUMOR_Tumor	primary	20_TDoub
NA	2086	517	azizi	c5494	MACROPHAGE:	Macro	Macro	MACROPHAGE:	NA	BC6	BC6_TUMOR	BC	Tumor	25	primary	NA	NA	2465	517	27	20	22	23	20	21	19	20	20	20	-2.40943330214155	3.16205546486496	azizi_BC6_TUMOR	azizi_BC6_TUMOR_Tumor	primary	20_TDoub
NA	2219	616	azizi	c5495	MACROPHAGE:	Macro	Macro	MACROPHAGE:	NA	BC6	BC6_TUMOR	BC	Tumor	25	primary	NA	NA	2643	615	27	20	22	23	20	21	19	20	20	20	-0.562867459513073	3.47123715508103	azizi_BC6_TUMOR	azizi_BC6_TUMOR_Tumor	primary	20_TDoub
NA	2538	1272	azizi	c5498	MACROPHAGE:	Macro	Macro	MACROPHAGE:	NA	BC6	BC6_TUMOR	BC	Tumor	25	primary	NA	NA	2573	1272	9	14	13	13	14	14	14	15	14	14	4.07859260156023	6.40007588493942	azizi_BC6_TUMOR	azizi_BC6_TUMOR_Tumor	primary	14_ProliMac
NA	2372	716	azizi	c5499	MACROPHAGE:	Macro	Macro	MACROPHAGE:	NA	BC6	BC6_TUMOR	BC	Tumor	25	primary	NA	NA	2686	715	9	14	13	13	14	14	14	15	14	14	3.23426539018023	6.48441931831955	azizi_BC6_TUMOR	azizi_BC6_TUMOR_Tumor	primary	14_ProliMac
NA	2453	845	azizi	c5500	MACROPHAGE:	Macro	Macro	MACROPHAGE:	NA	BC6	BC6_TUMOR	BC	Tumor	25	primary	NA	NA	2538	845	5	5	5	4	6	5	6	4	5	5	3.85245973183977	-1.85572281253219	azizi_BC6_TUMOR	azizi_BC6_TUMOR_Tumor	primary	5_StressMac
NA	2181	641	azizi	c5501	MACROPHAGE:	Macro	Macro	MACROPHAGE:	NA	BC6	BC6_TUMOR	BC	Tumor	25	primary	NA	NA	2630	640	9	14	13	13	14	14	14	15	14	14	3.59302050187456	6.26721617806076	azizi_BC6_TUMOR	azizi_BC6_TUMOR_Tumor	primary	14_ProliMac
NA	2427	900	azizi	c5504	MACROPHAGE:	Macro	Macro	MACROPHAGE:	NA	BC6	BC6_TUMOR	BC	Tumor	25	primary	NA	NA	2561	900	27	20	22	23	20	21	19	20	20	20	-0.633321699358349	3.42388698685288	azizi_BC6_TUMOR	azizi_BC6_TUMOR_Tumor	primary	20_TDoub
NA	2384	688	azizi	c5507	MACROPHAGE:	Macro	Macro	MACROPHAGE:	NA	BC6	BC6_TUMOR	BC	Tumor	25	primary	NA	NA	2642	686	4	3	6	6	2	3	2	3	3	3	5.79852396561968	1.69578001129746	azizi_BC6_TUMOR	azizi_BC6_TUMOR_Tumor	primary	3_ICIMac1
NA	2291	631	azizi	c5530	MACROPHAGE:	Macro	Macro	MACROPHAGE:	NA	BC6	BC6_TUMOR	BC	Tumor	25	primary	NA	NA	2646	630	27	20	22	23	20	21	19	20	20	20	-1.08334678099287	3.38496157753586	azizi_BC6_TUMOR	azizi_BC6_TUMOR_Tumor	primary	20_TDoub
NA	2069	548	azizi	c5544	MACROPHAGE:	Macro	Macro	MACROPHAGE:	NA	BC6	BC6_TUMOR	BC	Tumor	25	primary	NA	NA	2474	547	4	3	22	6	2	21	19	3	3	3	-0.138206925846462	3.28052494156479	azizi_BC6_TUMOR	azizi_BC6_TUMOR_Tumor	primary	3_ICIMac1
NA	2093	550	azizi	c5555	MACROPHAGE:	Macro	Macro	MACROPHAGE:	NA	BC6	BC6_TUMOR	BC	Tumor	25	primary	NA	NA	2538	550	7	6	3	5	5	6	8	8	6	6	3.71143299653399	-0.903391865609893	azizi_BC6_TUMOR	azizi_BC6_TUMOR_Tumor	primary	6_SPP1AREGMac
NA	2118	548	azizi	c5562	MACROPHAGE:	Macro	Macro	MACROPHAGE:	NA	BC6	BC6_TUMOR	BC	Tumor	25	primary	NA	NA	2529	548	2	12	18	16	8	10	12	6	12	12	-1.95791619703901	0.988438578726045	azizi_BC6_TUMOR	azizi_BC6_TUMOR_Tumor	primary	12_MBMMac
NA	2204	610	azizi	c5564	MACROPHAGE:	Macro	Macro	MACROPHAGE:	NA	BC6	BC6_TUMOR	BC	Tumor	25	primary	NA	NA	2608	610	8	13	12	12	0	12	0	14	13	13	-4.33056777403486	2.23020646202683	azizi_BC6_TUMOR	azizi_BC6_TUMOR_Tumor	primary	13_CalciumMac
NA	2069	532	azizi	c5565	MACROPHAGE:	Macro	Macro	MACROPHAGE:	NA	BC6	BC6_TUMOR	BC	Tumor	25	primary	NA	NA	2507	532	27	10	22	24	7	21	19	8	10	10	3.71724063470232	-2.23520591628433	azizi_BC6_TUMOR	azizi_BC6_TUMOR_Tumor	primary	10_InflamMac
NA	2205	607	azizi	c5572	MACROPHAGE:	Macro	Macro	MACROPHAGE:	NA	BC6	BC6_TUMOR	BC	Tumor	25	primary	NA	NA	2598	607	21	10	9	11	7	8	8	8	10	10	2.77947718217241	-1.58894029033066	azizi_BC6_TUMOR	azizi_BC6_TUMOR_Tumor	primary	10_InflamMac
NA	2277	566	azizi	c5576	MACROPHAGE:	Macro	Macro	MACROPHAGE:	NA	BC6	BC6_TUMOR	BC	Tumor	25	primary	NA	NA	2618	566	18	16	14	14	19	15	2	19	16	16	6.92298847749102	2.33379456627487	azizi_BC6_TUMOR	azizi_BC6_TUMOR_Tumor	primary	16_ECMHomeoMac
NA	2419	705	azizi	c5588	MACROPHAGE:	Macro	Macro	MACROPHAGE:	NA	BC6	BC6_TUMOR	BC	Tumor	25	primary	NA	NA	2662	701	4	3	6	6	2	3	2	3	3	3	6.90609222962725	1.85880121815323	azizi_BC6_TUMOR	azizi_BC6_TUMOR_Tumor	primary	3_ICIMac1
NA	2096	528	azizi	c5593	MACROPHAGE:	Macro	Macro	MACROPHAGE:	NA	BC6	BC6_TUMOR	BC	Tumor	25	primary	NA	NA	2504	528	18	16	14	14	19	15	2	19	16	16	5.87282473161089	2.29069635498642	azizi_BC6_TUMOR	azizi_BC6_TUMOR_Tumor	primary	16_ECMHomeoMac
NA	2062	553	azizi	c5604	MACROPHAGE:	Macro	Macro	MACROPHAGE:	NA	BC6	BC6_TUMOR	BC	Tumor	25	primary	NA	NA	2486	553	4	3	6	6	2	3	2	3	3	3	6.4336772592293	1.45447203743576	azizi_BC6_TUMOR	azizi_BC6_TUMOR_Tumor	primary	3_ICIMac1
NA	2050	556	azizi	c5609	MACROPHAGE:	Macro	Macro	MACROPHAGE:	NA	BC6	BC6_TUMOR	BC	Tumor	25	primary	NA	NA	2519	556	16	10	9	11	7	8	8	8	10	10	1.83115989282	-1.00055709254623	azizi_BC6_TUMOR	azizi_BC6_TUMOR_Tumor	primary	10_InflamMac
NA	2303	667	azizi	c5611	MACROPHAGE:	Macro	Macro	MACROPHAGE:	NA	BC6	BC6_TUMOR	BC	Tumor	25	primary	NA	NA	2653	666	18	16	14	14	19	15	2	19	16	16	5.7957902581917	2.23216459381699	azizi_BC6_TUMOR	azizi_BC6_TUMOR_Tumor	primary	16_ECMHomeoMac
NA	2285	678	azizi	c5615	MACROPHAGE:	Macro	Macro	MACROPHAGE:	NA	BC6	BC6_TUMOR	BC	Tumor	25	primary	NA	NA	2646	677	27	20	22	23	20	21	19	20	20	20	-0.550274249769573	2.60634801018356	azizi_BC6_TUMOR	azizi_BC6_TUMOR_Tumor	primary	20_TDoub
NA	2086	576	azizi	c5616	MACROPHAGE:	Macro	Macro	MACROPHAGE:	NA	BC6	BC6_TUMOR	BC	Tumor	25	primary	NA	NA	2541	574	27	20	22	23	20	21	19	20	20	20	-1.16553097651136	3.50283500778793	azizi_BC6_TUMOR	azizi_BC6_TUMOR_Tumor	primary	20_TDoub
NA	2380	714	azizi	c5644	MACROPHAGE:	Macro	Macro	MACROPHAGE:	NA	BC6	BC6_TUMOR	BC	Tumor	25	primary	NA	NA	2713	711	4	3	6	6	2	3	2	3	3	3	6.54718596055376	1.97409805882095	azizi_BC6_TUMOR	azizi_BC6_TUMOR_Tumor	primary	3_ICIMac1
NA	2321	920	azizi	c5648	MACROPHAGE:	Macro	Macro	MACROPHAGE:	NA	BC6	BC6_TUMOR	BC	Tumor	25	primary	NA	NA	2463	919	10	2	1	1	1	2	1	2	2	2	0.998081389211292	-3.04262760054947	azizi_BC6_TUMOR	azizi_BC6_TUMOR_Tumor	primary	2_C3Mac
NA	2477	717	azizi	c5651	MACROPHAGE:	Macro	Macro	MACROPHAGE:	NA	BC6	BC6_TUMOR	BC	Tumor	25	primary	NA	NA	2579	717	27	20	22	23	20	21	19	20	20	20	-0.555883762098675	3.51564833748459	azizi_BC6_TUMOR	azizi_BC6_TUMOR_Tumor	primary	20_TDoub
NA	2075	556	azizi	c5658	MACROPHAGE:	Macro	Macro	MACROPHAGE:	NA	BC6	BC6_TUMOR	BC	Tumor	25	primary	NA	NA	2488	556	13	15	15	7	16	11	17	12	15	15	0.243829089544888	2.41350242722153	azizi_BC6_TUMOR	azizi_BC6_TUMOR_Tumor	primary	15_LYZMac
NA	2578	1215	azizi	c5659	MACROPHAGE:	Macro	Macro	MACROPHAGE:	NA	BC6	BC6_TUMOR	BC	Tumor	25	primary	NA	NA	2607	1215	7	6	3	5	5	6	5	5	6	6	4.9543481500374	0.553356917978517	azizi_BC6_TUMOR	azizi_BC6_TUMOR_Tumor	primary	6_SPP1AREGMac
NA	2082	537	azizi	c5671	MACROPHAGE:	Macro	Macro	MACROPHAGE:	NA	BC6	BC6_TUMOR	BC	Tumor	25	primary	NA	NA	2499	536	4	3	6	6	2	3	2	3	3	3	6.33988529755938	1.43048152554154	azizi_BC6_TUMOR	azizi_BC6_TUMOR_Tumor	primary	3_ICIMac1
NA	2439	958	azizi	c5673	MACROPHAGE:	Macro	Macro	MACROPHAGE:	NA	BC6	BC6_TUMOR	BC	Tumor	25	primary	NA	NA	2547	956	19	12	20	17	12	10	12	13	12	12	5.8421655328499	1.51253137219071	azizi_BC6_TUMOR	azizi_BC6_TUMOR_Tumor	primary	12_MBMMac
NA	2049	538	azizi	c5674	MACROPHAGE:	Macro	Macro	MACROPHAGE:	NA	BC6	BC6_TUMOR	BC	Tumor	25	primary	NA	NA	2460	538	4	3	6	6	2	3	2	3	3	3	6.49882942750322	1.45793029892563	azizi_BC6_TUMOR	azizi_BC6_TUMOR_Tumor	primary	3_ICIMac1
NA	2150	562	azizi	c5682	MACROPHAGE:	Macro	Macro	MACROPHAGE:	NA	BC6	BC6_TUMOR	BC	Tumor	25	primary	NA	NA	2553	560	28	1	2	17	12	22	12	13	1	1	-3.32645028517378	-5.61320689093948	azizi_BC6_TUMOR	azizi_BC6_TUMOR_Tumor	primary	1_MetM2Mac
NA	2358	670	azizi	c5690	MACROPHAGE:	Macro	Macro	MACROPHAGE:	NA	BC6	BC6_TUMOR	BC	Tumor	25	primary	NA	NA	2663	670	27	20	22	23	20	21	19	20	20	20	-0.548715886331921	3.41600772965073	azizi_BC6_TUMOR	azizi_BC6_TUMOR_Tumor	primary	20_TDoub
NA	2443	898	azizi	c5693	MACROPHAGE:	Macro	Macro	MACROPHAGE:	NA	BC6	BC6_TUMOR	BC	Tumor	25	primary	NA	NA	2551	898	4	3	6	6	2	3	2	3	3	3	6.47372252061235	2.40695449936508	azizi_BC6_TUMOR	azizi_BC6_TUMOR_Tumor	primary	3_ICIMac1
NA	2075	538	azizi	c5694	MACROPHAGE:	Macro	Macro	MACROPHAGE:	NA	BC6	BC6_TUMOR	BC	Tumor	25	primary	NA	NA	2489	538	4	3	6	6	2	3	2	3	3	3	7.32882649018633	0.436594250084153	azizi_BC6_TUMOR	azizi_BC6_TUMOR_Tumor	primary	3_ICIMac1
NA	2107	556	azizi	c5700	MACROPHAGE:	Macro	Macro	MACROPHAGE:	NA	BC6	BC6_TUMOR	BC	Tumor	25	primary	NA	NA	2544	556	4	3	22	6	2	21	19	3	3	3	-1.61798435137403	3.30118724930405	azizi_BC6_TUMOR	azizi_BC6_TUMOR_Tumor	primary	3_ICIMac1
NA	2140	559	azizi	c5709	MACROPHAGE:	Macro	Macro	MACROPHAGE:	NA	BC6	BC6_TUMOR	BC	Tumor	25	primary	NA	NA	2540	556	4	3	6	6	2	3	2	3	3	3	6.4269052179085	1.6235583745253	azizi_BC6_TUMOR	azizi_BC6_TUMOR_Tumor	primary	3_ICIMac1
NA	2428	685	azizi	c5710	MACROPHAGE:	Macro	Macro	MACROPHAGE:	NA	BC6	BC6_TUMOR	BC	Tumor	25	primary	NA	NA	2567	685	22	1	21	18	13	20	13	1	1	1	-4.0253447859062	0.397705050588838	azizi_BC6_TUMOR	azizi_BC6_TUMOR_Tumor	primary	1_MetM2Mac
NA	2141	595	azizi	c5712	MACROPHAGE:	Macro	Macro	MACROPHAGE:	NA	BC6	BC6_TUMOR	BC	Tumor	25	primary	NA	NA	2584	595	27	20	22	23	20	21	19	20	20	20	-0.909203824259167	3.25622531998276	azizi_BC6_TUMOR	azizi_BC6_TUMOR_Tumor	primary	20_TDoub
NA	2435	705	azizi	c5718	MACROPHAGE:	Macro	Macro	MACROPHAGE:	NA	BC6	BC6_TUMOR	BC	Tumor	25	primary	NA	NA	2612	705	4	3	6	6	2	3	2	3	3	3	6.73312527253496	1.5734137021315	azizi_BC6_TUMOR	azizi_BC6_TUMOR_Tumor	primary	3_ICIMac1
NA	2409	795	azizi	c5720	MACROPHAGE:	Macro	Macro	MACROPHAGE:	NA	BC6	BC6_TUMOR	BC	Tumor	25	primary	NA	NA	2529	794	4	3	6	6	2	3	2	3	3	3	6.15736300065386	1.20242068398117	azizi_BC6_TUMOR	azizi_BC6_TUMOR_Tumor	primary	3_ICIMac1
NA	2053	549	azizi	c5727	MACROPHAGE:	Macro	Macro	MACROPHAGE:	NA	BC6	BC6_TUMOR	BC	Tumor	25	primary	NA	NA	2483	549	6	9	11	10	8	16	7	9	9	9	0.317912894629116	-0.142216918586501	azizi_BC6_TUMOR	azizi_BC6_TUMOR_Tumor	primary	9_AngioMac
NA	2391	658	azizi	c5730	MACROPHAGE:	Macro	Macro	MACROPHAGE:	NA	BC6	BC6_TUMOR	BC	Tumor	25	primary	NA	NA	2647	657	27	20	22	23	20	21	19	20	20	20	-0.93338888571394	3.36588213074326	azizi_BC6_TUMOR	azizi_BC6_TUMOR_Tumor	primary	20_TDoub
NA	2080	520	azizi	c5735	MACROPHAGE:	Macro	Macro	MACROPHAGE:	NA	BC6	BC6_TUMOR	BC	Tumor	25	primary	NA	NA	2458	520	32	10	26	24	7	8	8	8	10	10	4.05033570840227	-1.99318673980118	azizi_BC6_TUMOR	azizi_BC6_TUMOR_Tumor	primary	10_InflamMac
NA	2330	643	azizi	c5736	MACROPHAGE:	Macro	Macro	MACROPHAGE:	NA	BC6	BC6_TUMOR	BC	Tumor	25	primary	NA	NA	2659	643	19	12	20	17	12	10	12	13	12	12	-3.92458671019209	1.60095808136582	azizi_BC6_TUMOR	azizi_BC6_TUMOR_Tumor	primary	12_MBMMac
NA	2089	561	azizi	c5738	MACROPHAGE:	Macro	Macro	MACROPHAGE:	NA	BC6	BC6_TUMOR	BC	Tumor	25	primary	NA	NA	2520	561	27	20	22	23	20	21	19	20	20	20	-0.446428295828228	3.42619988548874	azizi_BC6_TUMOR	azizi_BC6_TUMOR_Tumor	primary	20_TDoub
NA	2272	638	azizi	c5752	MACROPHAGE:	Macro	Macro	MACROPHAGE:	NA	BC6	BC6_TUMOR	BC	Tumor	25	primary	NA	NA	2651	638	20	18	19	20	18	18	18	16	18	18	-1.04145937845839	6.32760283577561	azizi_BC6_TUMOR	azizi_BC6_TUMOR_Tumor	primary	18_ECMMac
NA	2088	557	azizi	c5793	MACROPHAGE:	Macro	Macro	MACROPHAGE:	NA	BC6	BC6_TUMOR	BC	Tumor	25	primary	NA	NA	2529	557	6	9	11	10	8	16	7	9	9	9	0.348380494259472	-0.0980513520228947	azizi_BC6_TUMOR	azizi_BC6_TUMOR_Tumor	primary	9_AngioMac
NA	2415	776	azizi	c5795	MACROPHAGE:	Macro	Macro	MACROPHAGE:	NA	BC6	BC6_TUMOR	BC	Tumor	25	primary	NA	NA	2535	774	25	7	8	8	9	7	10	7	7	7	5.46557766511309	1.35825667011856	azizi_BC6_TUMOR	azizi_BC6_TUMOR_Tumor	primary	7_IFNMac
NA	2252	642	azizi	c5800	MACROPHAGE:	Macro	Macro	MACROPHAGE:	NA	BC6	BC6_TUMOR	BC	Tumor	25	primary	NA	NA	2673	642	27	20	22	23	20	21	19	20	20	20	-0.51740234778059	3.14344689476608	azizi_BC6_TUMOR	azizi_BC6_TUMOR_Tumor	primary	20_TDoub
NA	2178	577	azizi	c5808	MACROPHAGE:	Macro	Macro	MACROPHAGE:	NA	BC6	BC6_TUMOR	BC	Tumor	25	primary	NA	NA	2591	577	18	16	14	14	15	15	15	12	16	16	6.50760227753984	0.934083016992799	azizi_BC6_TUMOR	azizi_BC6_TUMOR_Tumor	primary	16_ECMHomeoMac
NA	3138	1550	azizi	c5818	MACROPHAGE:	Macro	Macro	MACROPHAGE:	NA	BC6	BC6_TUMOR	BC	Tumor	25	primary	NA	NA	3078	1548	8	13	12	12	0	12	0	14	13	13	-3.86013310835493	1.07951745617508	azizi_BC6_TUMOR	azizi_BC6_TUMOR_Tumor	primary	13_CalciumMac
NA	2937	1505	azizi	c5833	MACROPHAGE:	Macro	Macro	MACROPHAGE:	NA	BC6	BC6_TUMOR	BC	Tumor	25	primary	NA	NA	2918	1504	2	4	4	3	4	4	4	6	4	4	-5.38373225615156	-1.84529283416153	azizi_BC6_TUMOR	azizi_BC6_TUMOR_Tumor	primary	4_ICIMac2
NA	2074	545	azizi	c5840	MACROPHAGE:	Macro	Macro	MACROPHAGE:	NA	BC6	BC6_TUMOR	BC	Tumor	25	primary	NA	NA	2490	545	7	3	3	5	5	3	5	5	3	3	4.76316982819902	-0.164414075731047	azizi_BC6_TUMOR	azizi_BC6_TUMOR_Tumor	primary	3_ICIMac1
NA	2088	516	azizi	c5846	MACROPHAGE:	Macro	Macro	MACROPHAGE:	NA	BC6	BC6_TUMOR	BC	Tumor	25	primary	NA	NA	2455	516	15	19	17	19	15	11	15	12	19	19	0.684102419160481	2.17861601936936	azizi_BC6_TUMOR	azizi_BC6_TUMOR_Tumor	primary	19_ClassMono
NA	2359	621	azizi	c5863	MACROPHAGE:	Macro	Macro	MACROPHAGE:	NA	BC6	BC6_TUMOR	BC	Tumor	25	primary	NA	NA	2644	621	4	3	6	6	2	3	2	3	3	3	6.40238577439653	1.35164138901352	azizi_BC6_TUMOR	azizi_BC6_TUMOR_Tumor	primary	3_ICIMac1
NA	2134	586	azizi	c5866	MACROPHAGE:	Macro	Macro	MACROPHAGE:	NA	BC6	BC6_TUMOR	BC	Tumor	25	primary	NA	NA	2545	586	20	18	19	20	18	18	18	16	18	18	-1.83122270987165	5.17551896202683	azizi_BC6_TUMOR	azizi_BC6_TUMOR_Tumor	primary	18_ECMMac
NA	2396	922	azizi	c5868	MACROPHAGE:	Macro	Macro	MACROPHAGE:	NA	BC6	BC6_TUMOR	BC	Tumor	25	primary	NA	NA	2540	921	4	3	6	6	2	3	2	3	3	3	5.78122765138018	1.42249796021103	azizi_BC6_TUMOR	azizi_BC6_TUMOR_Tumor	primary	3_ICIMac1
NA	2059	544	azizi	c5880	MACROPHAGE:	Macro	Macro	MACROPHAGE:	NA	BC6	BC6_TUMOR	BC	Tumor	25	primary	NA	NA	2481	543	27	20	22	23	20	21	19	20	20	20	-2.21983164236677	2.54330441582321	azizi_BC6_TUMOR	azizi_BC6_TUMOR_Tumor	primary	20_TDoub
NA	2127	605	azizi	c5886	MACROPHAGE:	Macro	Macro	MACROPHAGE:	NA	BC6	BC6_TUMOR	BC	Tumor	25	primary	NA	NA	2579	603	27	20	22	23	20	21	19	20	20	20	-1.55230658934248	3.47427365410446	azizi_BC6_TUMOR	azizi_BC6_TUMOR_Tumor	primary	20_TDoub
NA	2098	553	azizi	c5888	MACROPHAGE:	Macro	Macro	MACROPHAGE:	NA	BC6	BC6_TUMOR	BC	Tumor	25	primary	NA	NA	2502	553	4	3	6	6	2	3	2	3	3	3	6.66101605012285	1.80628380406021	azizi_BC6_TUMOR	azizi_BC6_TUMOR_Tumor	primary	3_ICIMac1
NA	2992	1340	azizi	c5890	MACROPHAGE:	Macro	Macro	MACROPHAGE:	NA	BC6	BC6_TUMOR	BC	Tumor	25	primary	NA	NA	2965	1340	18	16	14	14	19	15	2	19	16	16	6.99413925721514	2.54401704895615	azizi_BC6_TUMOR	azizi_BC6_TUMOR_Tumor	primary	16_ECMHomeoMac
NA	2117	568	azizi	c5892	MACROPHAGE:	Macro	Macro	MACROPHAGE:	NA	BC6	BC6_TUMOR	BC	Tumor	25	primary	NA	NA	2553	567	27	20	22	23	12	21	19	13	20	20	-2.36989038870466	2.98419305908798	azizi_BC6_TUMOR	azizi_BC6_TUMOR_Tumor	primary	20_TDoub
NA	2242	696	azizi	c5899	MACROPHAGE:	Macro	Macro	MACROPHAGE:	NA	BC6	BC6_TUMOR	BC	Tumor	25	primary	NA	NA	2701	695	27	20	22	23	20	21	19	20	20	20	-0.496300753809338	3.32007953751206	azizi_BC6_TUMOR	azizi_BC6_TUMOR_Tumor	primary	20_TDoub
NA	3245	1703	azizi	c5905	MACROPHAGE:	Macro	Macro	MACROPHAGE:	NA	BC6	BC6_TUMOR	BC	Tumor	25	primary	NA	NA	3162	1701	8	13	12	12	0	12	0	14	13	13	-5.04031938002241	0.618182482601396	azizi_BC6_TUMOR	azizi_BC6_TUMOR_Tumor	primary	13_CalciumMac
NA	2091	547	azizi	c5914	MACROPHAGE:	Macro	Macro	MACROPHAGE:	NA	BC6	BC6_TUMOR	BC	Tumor	25	primary	NA	NA	2494	547	4	3	6	6	2	3	2	3	3	3	6.65295273377764	2.07195148098587	azizi_BC6_TUMOR	azizi_BC6_TUMOR_Tumor	primary	3_ICIMac1
NA	2120	592	azizi	c5922	MACROPHAGE:	Macro	Macro	MACROPHAGE:	NA	BC6	BC6_TUMOR	BC	Tumor	25	primary	NA	NA	2543	591	15	19	17	19	15	11	15	12	19	19	4.81296974732744	1.86992165672897	azizi_BC6_TUMOR	azizi_BC6_TUMOR_Tumor	primary	19_ClassMono
NA	3181	1679	azizi	c5938	MACROPHAGE:	Macro	Macro	MACROPHAGE:	NA	BC6	BC6_TUMOR	BC	Tumor	25	primary	NA	NA	3109	1678	3	2	1	1	1	2	1	2	2	2	-1.15816241190565	-3.84915140044571	azizi_BC6_TUMOR	azizi_BC6_TUMOR_Tumor	primary	2_C3Mac
NA	2862	1288	azizi	c5946	MACROPHAGE:	Macro	Macro	MACROPHAGE:	NA	BC6	BC6_TUMOR	BC	Tumor	25	primary	NA	NA	2858	1287	21	10	9	11	7	8	8	8	10	10	2.63528138711321	-1.65902903449417	azizi_BC6_TUMOR	azizi_BC6_TUMOR_Tumor	primary	10_InflamMac
NA	2123	567	azizi	c5947	MACROPHAGE:	Macro	Macro	MACROPHAGE:	NA	BC6	BC6_TUMOR	BC	Tumor	25	primary	NA	NA	2562	567	4	3	6	6	2	3	2	3	3	3	6.87114292695391	2.12356683838486	azizi_BC6_TUMOR	azizi_BC6_TUMOR_Tumor	primary	3_ICIMac1
NA	2377	875	azizi	c5961	MACROPHAGE:	Macro	Macro	MACROPHAGE:	NA	BC6	BC6_TUMOR	BC	Tumor	25	primary	NA	NA	2526	874	4	3	6	6	2	3	2	3	3	3	6.23887783601152	1.33718511688828	azizi_BC6_TUMOR	azizi_BC6_TUMOR_Tumor	primary	3_ICIMac1
NA	2063	539	azizi	c5963	MACROPHAGE:	Macro	Macro	MACROPHAGE:	NA	BC6	BC6_TUMOR	BC	Tumor	25	primary	NA	NA	2479	539	18	16	14	14	19	15	2	19	16	16	7.3664746911751	3.18727872002243	azizi_BC6_TUMOR	azizi_BC6_TUMOR_Tumor	primary	16_ECMHomeoMac
NA	2134	562	azizi	c5964	MACROPHAGE:	Macro	Macro	MACROPHAGE:	NA	BC6	BC6_TUMOR	BC	Tumor	25	primary	NA	NA	2576	562	25	7	8	8	9	7	10	7	7	7	5.39230829789507	1.54783579933762	azizi_BC6_TUMOR	azizi_BC6_TUMOR_Tumor	primary	7_IFNMac
NA	2092	551	azizi	c5967	MACROPHAGE:	Macro	Macro	MACROPHAGE:	NA	BC6	BC6_TUMOR	BC	Tumor	25	primary	NA	NA	2514	551	18	16	14	14	19	15	2	19	16	16	7.62470490052568	3.3822002135527	azizi_BC6_TUMOR	azizi_BC6_TUMOR_Tumor	primary	16_ECMHomeoMac
NA	2381	907	azizi	c5970	MACROPHAGE:	Macro	Macro	MACROPHAGE:	NA	BC6	BC6_TUMOR	BC	Tumor	25	primary	NA	NA	2551	904	4	3	6	6	2	3	2	3	3	3	6.60013062074053	1.68045804131149	azizi_BC6_TUMOR	azizi_BC6_TUMOR_Tumor	primary	3_ICIMac1
NA	3204	1823	azizi	c5971	MACROPHAGE:	Macro	Macro	MACROPHAGE:	NA	BC6	BC6_TUMOR	BC	Tumor	25	primary	NA	NA	3133	1819	22	1	21	18	13	20	13	1	1	1	-3.2405433027519	-4.78751471412063	azizi_BC6_TUMOR	azizi_BC6_TUMOR_Tumor	primary	1_MetM2Mac
NA	2691	1208	azizi	c5989	MACROPHAGE:	Macro	Macro	MACROPHAGE:	NA	BC6	BC6_TUMOR	BC	Tumor	25	primary	NA	NA	2698	1206	8	13	12	12	0	12	0	14	13	13	-3.32790583059919	1.54572913277268	azizi_BC6_TUMOR	azizi_BC6_TUMOR_Tumor	primary	13_CalciumMac
NA	2109	537	azizi	c5993	MACROPHAGE:	Macro	Macro	MACROPHAGE:	NA	BC6	BC6_TUMOR	BC	Tumor	25	primary	NA	NA	2522	537	21	10	9	11	7	8	8	8	10	10	3.30580479218828	-1.72070911300064	azizi_BC6_TUMOR	azizi_BC6_TUMOR_Tumor	primary	10_InflamMac
NA	2445	758	azizi	c5997	MACROPHAGE:	Macro	Macro	MACROPHAGE:	NA	BC6	BC6_TUMOR	BC	Tumor	25	primary	NA	NA	2563	758	5	5	5	4	6	5	6	4	5	5	-0.341970500208263	2.48215100395798	azizi_BC6_TUMOR	azizi_BC6_TUMOR_Tumor	primary	5_StressMac
NA	2081	575	azizi	c6002	MACROPHAGE:	Macro	Macro	MACROPHAGE:	NA	BC6	BC6_TUMOR	BC	Tumor	25	primary	NA	NA	2545	573	32	10	26	24	7	8	8	8	10	10	3.64183432175982	-1.89279868972183	azizi_BC6_TUMOR	azizi_BC6_TUMOR_Tumor	primary	10_InflamMac
NA	2251	631	azizi	c6008	MACROPHAGE:	Macro	Macro	MACROPHAGE:	NA	BC6	BC6_TUMOR	BC	Tumor	25	primary	NA	NA	2643	631	27	20	22	23	20	21	19	20	20	20	-0.52589958593977	3.57052490341782	azizi_BC6_TUMOR	azizi_BC6_TUMOR_Tumor	primary	20_TDoub
NA	2060	569	azizi	c6010	MACROPHAGE:	Macro	Macro	MACROPHAGE:	NA	BC6	BC6_TUMOR	BC	Tumor	25	primary	NA	NA	2508	569	27	20	22	23	20	21	19	20	20	20	-1.46125548765791	3.54244801628708	azizi_BC6_TUMOR	azizi_BC6_TUMOR_Tumor	primary	20_TDoub
NA	2066	572	azizi	c6014	MACROPHAGE:	Macro	Macro	MACROPHAGE:	NA	BC6	BC6_TUMOR	BC	Tumor	25	primary	NA	NA	2502	571	4	3	6	6	2	3	2	3	3	3	6.74892336442339	1.12986931431412	azizi_BC6_TUMOR	azizi_BC6_TUMOR_Tumor	primary	3_ICIMac1
NA	2051	541	azizi	c6020	MACROPHAGE:	Macro	Macro	MACROPHAGE:	NA	BC6	BC6_TUMOR	BC	Tumor	25	primary	NA	NA	2474	541	4	3	6	6	2	3	2	3	3	3	-2.40696519301069	2.34613511192917	azizi_BC6_TUMOR	azizi_BC6_TUMOR_Tumor	primary	3_ICIMac1
NA	2202	618	azizi	c6025	MACROPHAGE:	Macro	Macro	MACROPHAGE:	NA	BC6	BC6_TUMOR	BC	Tumor	25	primary	NA	NA	2603	618	25	7	8	8	9	7	10	7	7	7	5.50796991898882	0.953691633821717	azizi_BC6_TUMOR	azizi_BC6_TUMOR_Tumor	primary	7_IFNMac
NA	2535	1054	azizi	c6026	MACROPHAGE:	Macro	Macro	MACROPHAGE:	NA	BC6	BC6_TUMOR	BC	Tumor	25	primary	NA	NA	2575	1054	18	16	14	14	19	15	2	19	16	16	6.3254328401314	3.13320157158493	azizi_BC6_TUMOR	azizi_BC6_TUMOR_Tumor	primary	16_ECMHomeoMac
NA	2079	526	azizi	c6031	MACROPHAGE:	Macro	Macro	MACROPHAGE:	NA	BC6	BC6_TUMOR	BC	Tumor	25	primary	NA	NA	2477	526	30	21	25	25	3	23	3	1	21	21	-2.97562998221052	-5.20475724112869	azizi_BC6_TUMOR	azizi_BC6_TUMOR_Tumor	primary	21_HemeMac
NA	2264	613	azizi	c6043	MACROPHAGE:	Macro	Macro	MACROPHAGE:	NA	BC6	BC6_TUMOR	BC	Tumor	25	primary	NA	NA	2617	613	26	3	23	22	2	3	2	3	3	3	6.3782630594002	-0.221009311794051	azizi_BC6_TUMOR	azizi_BC6_TUMOR_Tumor	primary	3_ICIMac1
NA	1980	586	azizi	c6049	MACROPHAGE:	Macro	Macro	MACROPHAGE:	NA	BC6	BC6_TUMOR	BC	Tumor	25	primary	NA	NA	2548	586	5	5	5	4	6	5	6	4	5	5	3.97852331712114	-3.62040927779556	azizi_BC6_TUMOR	azizi_BC6_TUMOR_Tumor	primary	5_StressMac
NA	2037	589	azizi	c6051	MACROPHAGE:	Macro	Macro	MACROPHAGE:	NA	BC6	BC6_TUMOR	BC	Tumor	25	primary	NA	NA	2504	589	27	20	22	23	20	21	19	20	20	20	-0.682382401682262	3.49419138062119	azizi_BC6_TUMOR	azizi_BC6_TUMOR_Tumor	primary	20_TDoub
NA	2027	560	azizi	c6053	MACROPHAGE:	Macro	Macro	MACROPHAGE:	NA	BC6	BC6_TUMOR	BC	Tumor	25	primary	NA	NA	2478	560	27	20	22	23	20	21	19	20	20	20	-0.582227524973278	3.39255640137314	azizi_BC6_TUMOR	azizi_BC6_TUMOR_Tumor	primary	20_TDoub
NA	2063	533	azizi	c6056	MACROPHAGE:	Macro	Macro	MACROPHAGE:	NA	BC6	BC6_TUMOR	BC	Tumor	25	primary	NA	NA	2473	533	4	3	6	6	2	3	2	3	3	3	6.01474625184404	1.21022197830795	azizi_BC6_TUMOR	azizi_BC6_TUMOR_Tumor	primary	3_ICIMac1
NA	2334	647	azizi	c6060	MACROPHAGE:	Macro	Macro	MACROPHAGE:	NA	BC6	BC6_TUMOR	BC	Tumor	25	primary	NA	NA	2643	647	27	20	22	23	20	21	19	20	20	20	-1.12250715181959	3.57957622635483	azizi_BC6_TUMOR	azizi_BC6_TUMOR_Tumor	primary	20_TDoub
NA	2210	630	azizi	c6069	MACROPHAGE:	Macro	Macro	MACROPHAGE:	NA	BC6	BC6_TUMOR	BC	Tumor	25	primary	NA	NA	2626	630	6	15	15	7	8	11	17	12	15	15	0.496716502450581	0.0634671248805439	azizi_BC6_TUMOR	azizi_BC6_TUMOR_Tumor	primary	15_LYZMac
NA	2080	555	azizi	c6070	MACROPHAGE:	Macro	Macro	MACROPHAGE:	NA	BC6	BC6_TUMOR	BC	Tumor	25	primary	NA	NA	2499	555	4	3	6	6	2	3	2	3	3	3	6.85913282945025	2.99611565697312	azizi_BC6_TUMOR	azizi_BC6_TUMOR_Tumor	primary	3_ICIMac1
NA	2163	599	azizi	c6071	MACROPHAGE:	Macro	Macro	MACROPHAGE:	NA	BC6	BC6_TUMOR	BC	Tumor	25	primary	NA	NA	2585	599	4	3	6	6	2	3	2	3	3	3	7.06021839692461	0.928309591890565	azizi_BC6_TUMOR	azizi_BC6_TUMOR_Tumor	primary	3_ICIMac1
NA	2007	558	azizi	c6079	MACROPHAGE:	Macro	Macro	MACROPHAGE:	NA	BC6	BC6_TUMOR	BC	Tumor	25	primary	NA	NA	2515	558	27	20	22	23	20	21	19	20	20	20	-0.43023341581953	3.59900138008713	azizi_BC6_TUMOR	azizi_BC6_TUMOR_Tumor	primary	20_TDoub
NA	2936	1345	azizi	c6083	MACROPHAGE:	Macro	Macro	MACROPHAGE:	NA	BC6	BC6_TUMOR	BC	Tumor	25	primary	NA	NA	2920	1344	13	15	15	7	16	11	17	12	15	15	-0.404739376760845	1.21510407555222	azizi_BC6_TUMOR	azizi_BC6_TUMOR_Tumor	primary	15_LYZMac
NA	2363	885	azizi	c6087	MACROPHAGE:	Macro	Macro	MACROPHAGE:	NA	BC6	BC6_TUMOR	BC	Tumor	25	primary	NA	NA	2536	883	13	15	15	7	16	17	17	10	15	15	-4.71597617552412	2.22720572579025	azizi_BC6_TUMOR	azizi_BC6_TUMOR_Tumor	primary	15_LYZMac
NA	2093	550	azizi	c6095	MACROPHAGE:	Macro	Macro	MACROPHAGE:	NA	BC6	BC6_TUMOR	BC	Tumor	25	primary	NA	NA	2524	549	18	16	14	14	19	15	20	19	16	16	5.75982100083696	2.48518488037705	azizi_BC6_TUMOR	azizi_BC6_TUMOR_Tumor	primary	16_ECMHomeoMac
NA	2094	567	azizi	c6099	MACROPHAGE:	Macro	Macro	MACROPHAGE:	NA	BC6	BC6_TUMOR	BC	Tumor	25	primary	NA	NA	2545	566	8	13	12	12	0	12	0	14	13	13	-3.99750274107588	1.80496487248062	azizi_BC6_TUMOR	azizi_BC6_TUMOR_Tumor	primary	13_CalciumMac
NA	2066	547	azizi	c6101	MACROPHAGE:	Macro	Macro	MACROPHAGE:	NA	BC6	BC6_TUMOR	BC	Tumor	25	primary	NA	NA	2476	547	27	20	22	23	20	21	19	20	20	20	-3.11476653502119	3.56920477974533	azizi_BC6_TUMOR	azizi_BC6_TUMOR_Tumor	primary	20_TDoub
NA	2168	604	azizi	c6111	MACROPHAGE:	Macro	Macro	MACROPHAGE:	NA	BC6	BC6_TUMOR	BC	Tumor	25	primary	NA	NA	2598	604	18	16	14	14	19	15	2	19	16	16	7.30669647767412	3.07708928215622	azizi_BC6_TUMOR	azizi_BC6_TUMOR_Tumor	primary	16_ECMHomeoMac
NA	2322	657	azizi	c6112	MACROPHAGE:	Macro	Macro	MACROPHAGE:	NA	BC6	BC6_TUMOR	BC	Tumor	25	primary	NA	NA	2636	655	4	3	6	6	2	3	2	3	3	3	6.0003948838936	1.79725441563248	azizi_BC6_TUMOR	azizi_BC6_TUMOR_Tumor	primary	3_ICIMac1
NA	2067	576	azizi	c6125	MACROPHAGE:	Macro	Macro	MACROPHAGE:	NA	BC6	BC6_TUMOR	BC	Tumor	25	primary	NA	NA	2496	576	33	6	27	27	5	25	5	5	6	6	4.89147097184526	0.760394903303376	azizi_BC6_TUMOR	azizi_BC6_TUMOR_Tumor	primary	6_SPP1AREGMac
NA	2316	660	azizi	c6128	MACROPHAGE:	Macro	Macro	MACROPHAGE:	NA	BC6	BC6_TUMOR	BC	Tumor	25	primary	NA	NA	2656	660	16	10	9	11	7	8	8	8	10	10	3.47177416398394	-0.627350477098235	azizi_BC6_TUMOR	azizi_BC6_TUMOR_Tumor	primary	10_InflamMac
NA	2424	901	azizi	c6138	MACROPHAGE:	Macro	Macro	MACROPHAGE:	NA	BC6	BC6_TUMOR	BC	Tumor	25	primary	NA	NA	2564	901	18	16	14	14	19	15	2	19	16	16	6.4016194970833	3.34996506798386	azizi_BC6_TUMOR	azizi_BC6_TUMOR_Tumor	primary	16_ECMHomeoMac
NA	2067	545	azizi	c6140	MACROPHAGE:	Macro	Macro	MACROPHAGE:	NA	BC6	BC6_TUMOR	BC	Tumor	25	primary	NA	NA	2471	545	28	1	2	17	12	22	12	13	1	1	-2.23016374991072	2.2017769538176	azizi_BC6_TUMOR	azizi_BC6_TUMOR_Tumor	primary	1_MetM2Mac
NA	2470	712	azizi	c6142	MACROPHAGE:	Macro	Macro	MACROPHAGE:	NA	BC6	BC6_TUMOR	BC	Tumor	25	primary	NA	NA	2563	712	6	9	11	10	8	16	7	9	9	9	-0.279606190182095	1.08614072430252	azizi_BC6_TUMOR	azizi_BC6_TUMOR_Tumor	primary	9_AngioMac
NA	2107	578	azizi	c6143	MACROPHAGE:	Macro	Macro	MACROPHAGE:	NA	BC6	BC6_TUMOR	BC	Tumor	25	primary	NA	NA	2566	578	4	3	6	6	2	3	2	3	3	3	6.05568701341021	0.684143456102601	azizi_BC6_TUMOR	azizi_BC6_TUMOR_Tumor	primary	3_ICIMac1
NA	2254	597	azizi	c6158	MACROPHAGE:	Macro	Macro	MACROPHAGE:	NA	BC6	BC6_TUMOR	BC	Tumor	25	primary	NA	NA	2633	597	18	16	14	14	19	15	2	19	16	16	7.15685755326616	2.98424431908249	azizi_BC6_TUMOR	azizi_BC6_TUMOR_Tumor	primary	16_ECMHomeoMac
NA	2067	537	azizi	c6173	MACROPHAGE:	Macro	Macro	MACROPHAGE:	NA	BC6	BC6_TUMOR	BC	Tumor	25	primary	NA	NA	2478	536	27	20	7	23	20	21	19	20	20	20	-0.689515945173626	3.33991810906052	azizi_BC6_TUMOR	azizi_BC6_TUMOR_Tumor	primary	20_TDoub
NA	3219	1736	azizi	c6184	MACROPHAGE:	Macro	Macro	MACROPHAGE:	NA	BC6	BC6_TUMOR	BC	Tumor	25	primary	NA	NA	3140	1734	2	16	4	3	4	15	2	19	16	16	5.87636906220781	3.45690939056992	azizi_BC6_TUMOR	azizi_BC6_TUMOR_Tumor	primary	16_ECMHomeoMac
NA	2154	572	azizi	c6192	MACROPHAGE:	Macro	Macro	MACROPHAGE:	NA	BC6	BC6_TUMOR	BC	Tumor	25	primary	NA	NA	2566	572	4	3	6	6	2	3	2	3	3	3	6.99410301759111	1.8124263011229	azizi_BC6_TUMOR	azizi_BC6_TUMOR_Tumor	primary	3_ICIMac1
NA	2414	643	azizi	c6197	MACROPHAGE:	Macro	Macro	MACROPHAGE:	NA	BC6	BC6_TUMOR	BC	Tumor	25	primary	NA	NA	2621	642	2	4	4	3	4	4	4	6	4	4	-4.62351363585127	-1.45933344733597	azizi_BC6_TUMOR	azizi_BC6_TUMOR_Tumor	primary	4_ICIMac2
NA	2437	873	azizi	c6198	MACROPHAGE:	Macro	Macro	MACROPHAGE:	NA	BC6	BC6_TUMOR	BC	Tumor	25	primary	NA	NA	2540	873	18	16	14	14	19	15	2	19	16	16	6.65342527940142	3.29388091194748	azizi_BC6_TUMOR	azizi_BC6_TUMOR_Tumor	primary	16_ECMHomeoMac
NA	2244	612	azizi	c6199	MACROPHAGE:	Macro	Macro	MACROPHAGE:	NA	BC6	BC6_TUMOR	BC	Tumor	25	primary	NA	NA	2643	611	4	3	6	6	2	3	2	3	3	3	6.38341814591753	1.30143580067276	azizi_BC6_TUMOR	azizi_BC6_TUMOR_Tumor	primary	3_ICIMac1
NA	2068	515	azizi	c6206	MACROPHAGE:	Macro	Macro	MACROPHAGE:	NA	BC6	BC6_TUMOR	BC	Tumor	25	primary	NA	NA	2446	515	18	16	14	14	19	15	20	19	16	16	5.58416420533525	2.49906751740097	azizi_BC6_TUMOR	azizi_BC6_TUMOR_Tumor	primary	16_ECMHomeoMac
NA	2404	750	azizi	c6209	MACROPHAGE:	Macro	Macro	MACROPHAGE:	NA	BC6	BC6_TUMOR	BC	Tumor	25	primary	NA	NA	2555	749	18	16	14	14	19	15	2	19	16	16	6.62089354112017	3.57250473129868	azizi_BC6_TUMOR	azizi_BC6_TUMOR_Tumor	primary	16_ECMHomeoMac
NA	2077	543	azizi	c6213	MACROPHAGE:	Macro	Macro	MACROPHAGE:	NA	BC6	BC6_TUMOR	BC	Tumor	25	primary	NA	NA	2470	543	20	12	20	17	12	18	12	13	12	12	-2.5064615576042	3.42165538895249	azizi_BC6_TUMOR	azizi_BC6_TUMOR_Tumor	primary	12_MBMMac
NA	2273	651	azizi	c6228	MACROPHAGE:	Macro	Macro	MACROPHAGE:	NA	BC6	BC6_TUMOR	BC	Tumor	25	primary	NA	NA	2646	651	4	3	6	6	2	3	2	3	3	3	6.30356604173052	2.05821785557388	azizi_BC6_TUMOR	azizi_BC6_TUMOR_Tumor	primary	3_ICIMac1
NA	2172	597	azizi	c6232	MACROPHAGE:	Macro	Macro	MACROPHAGE:	NA	BC6	BC6_TUMOR	BC	Tumor	25	primary	NA	NA	2601	597	4	3	6	6	2	3	2	3	3	3	7.06759220673906	2.0501404725325	azizi_BC6_TUMOR	azizi_BC6_TUMOR_Tumor	primary	3_ICIMac1
NA	2065	568	azizi	c6236	MACROPHAGE:	Macro	Macro	MACROPHAGE:	NA	BC6	BC6_TUMOR	BC	Tumor	25	primary	NA	NA	2499	568	27	20	22	23	20	21	19	20	20	20	-0.886807975031261	2.96285245049118	azizi_BC6_TUMOR	azizi_BC6_TUMOR_Tumor	primary	20_TDoub
NA	2250	626	azizi	c6241	MACROPHAGE:	Macro	Macro	MACROPHAGE:	NA	BC6	BC6_TUMOR	BC	Tumor	25	primary	NA	NA	2638	626	30	21	25	25	3	23	3	1	21	21	-2.48316758558882	1.97755024063706	azizi_BC6_TUMOR	azizi_BC6_TUMOR_Tumor	primary	21_HemeMac
NA	2038	547	azizi	c6247	MACROPHAGE:	Macro	Macro	MACROPHAGE:	NA	BC6	BC6_TUMOR	BC	Tumor	25	primary	NA	NA	2490	547	20	12	20	17	12	22	12	13	12	12	-2.55837815687788	3.3074362002623	azizi_BC6_TUMOR	azizi_BC6_TUMOR_Tumor	primary	12_MBMMac
NA	2100	548	azizi	c6256	MACROPHAGE:	Macro	Macro	MACROPHAGE:	NA	BC6	BC6_TUMOR	BC	Tumor	25	primary	NA	NA	2524	548	28	12	20	17	12	22	12	13	12	12	-2.49714702055586	3.14812681305527	azizi_BC6_TUMOR	azizi_BC6_TUMOR_Tumor	primary	12_MBMMac
NA	2372	860	azizi	c6258	MACROPHAGE:	Macro	Macro	MACROPHAGE:	NA	BC6	BC6_TUMOR	BC	Tumor	25	primary	NA	NA	2505	859	4	3	6	6	2	3	2	3	3	3	6.21751553132402	1.29678663838028	azizi_BC6_TUMOR	azizi_BC6_TUMOR_Tumor	primary	3_ICIMac1
NA	2294	651	azizi	c6269	MACROPHAGE:	Macro	Macro	MACROPHAGE:	NA	BC6	BC6_TUMOR	BC	Tumor	25	primary	NA	NA	2649	649	4	3	6	6	2	3	2	3	3	3	6.08507734849321	3.04871222603439	azizi_BC6_TUMOR	azizi_BC6_TUMOR_Tumor	primary	3_ICIMac1
NA	2057	541	azizi	c6273	MACROPHAGE:	Macro	Macro	MACROPHAGE:	NA	BC6	BC6_TUMOR	BC	Tumor	25	primary	NA	NA	2452	541	26	3	23	22	2	3	2	3	3	3	6.25304562165606	0.60101655352234	azizi_BC6_TUMOR	azizi_BC6_TUMOR_Tumor	primary	3_ICIMac1
NA	2383	892	azizi	c6288	MACROPHAGE:	Macro	Macro	MACROPHAGE:	NA	BC6	BC6_TUMOR	BC	Tumor	25	primary	NA	NA	2542	892	18	16	14	14	19	15	2	19	16	16	6.71585613801348	3.53652641403793	azizi_BC6_TUMOR	azizi_BC6_TUMOR_Tumor	primary	16_ECMHomeoMac
NA	2170	605	azizi	c6289	MACROPHAGE:	Macro	Macro	MACROPHAGE:	NA	BC6	BC6_TUMOR	BC	Tumor	25	primary	NA	NA	2599	605	27	20	22	23	20	21	19	20	20	20	-1.64373737261427	3.29488298523544	azizi_BC6_TUMOR	azizi_BC6_TUMOR_Tumor	primary	20_TDoub
NA	2897	1405	azizi	c5377	MACROPHAGE:	Macro	Macro	MACROPHAGE:	NA	BC6	BC6_TUMOR	BC	Tumor	28	primary	NA	NA	2884	1405	18	16	14	14	19	15	2	19	16	16	6.27786118104326	3.11786195862412	azizi_BC6_TUMOR	azizi_BC6_TUMOR_Tumor	primary	16_ECMHomeoMac
NA	2687	1226	azizi	c5385	MACROPHAGE:	Macro	Macro	MACROPHAGE:	NA	BC6	BC6_TUMOR	BC	Tumor	28	primary	NA	NA	2693	1222	18	16	14	14	19	15	2	19	16	16	7.34044558122026	3.15710804093002	azizi_BC6_TUMOR	azizi_BC6_TUMOR_Tumor	primary	16_ECMHomeoMac
NA	2827	1308	azizi	c5387	MACROPHAGE:	Macro	Macro	MACROPHAGE:	NA	BC6	BC6_TUMOR	BC	Tumor	28	primary	NA	NA	2824	1308	14	8	7	7	10	9	9	10	8	8	-4.2371835081352	-1.08298161399246	azizi_BC6_TUMOR	azizi_BC6_TUMOR_Tumor	primary	8_IFNGMac
NA	2778	1312	azizi	c5392	MACROPHAGE:	Macro	Macro	MACROPHAGE:	NA	BC6	BC6_TUMOR	BC	Tumor	28	primary	NA	NA	2776	1310	8	13	12	12	0	12	0	14	13	13	-4.65583032057417	0.918403955579988	azizi_BC6_TUMOR	azizi_BC6_TUMOR_Tumor	primary	13_CalciumMac
NA	2779	1330	azizi	c5394	MACROPHAGE:	Macro	Macro	MACROPHAGE:	NA	BC6	BC6_TUMOR	BC	Tumor	28	primary	NA	NA	2777	1328	21	10	9	11	7	8	8	8	10	10	2.38578158929216	-0.815753129838714	azizi_BC6_TUMOR	azizi_BC6_TUMOR_Tumor	primary	10_InflamMac
NA	2781	1514	azizi	c5402	MACROPHAGE:	Macro	Macro	MACROPHAGE:	NA	BC6	BC6_TUMOR	BC	Tumor	28	primary	NA	NA	2780	1513	18	16	14	14	19	15	2	19	16	16	6.26496225907671	3.50154635536789	azizi_BC6_TUMOR	azizi_BC6_TUMOR_Tumor	primary	16_ECMHomeoMac
NA	3275	1734	azizi	c5409	MACROPHAGE:	Macro	Macro	MACROPHAGE:	NA	BC6	BC6_TUMOR	BC	Tumor	28	primary	NA	NA	3180	1733	22	1	21	18	13	20	13	1	1	1	-4.05688422606123	-4.57520964515091	azizi_BC6_TUMOR	azizi_BC6_TUMOR_Tumor	primary	1_MetM2Mac
NA	3066	1415	azizi	c5410	MACROPHAGE:	Macro	Macro	MACROPHAGE:	NA	BC6	BC6_TUMOR	BC	Tumor	28	primary	NA	NA	3026	1415	2	4	4	3	4	4	4	6	4	4	-2.97146171019209	0.802778037668458	azizi_BC6_TUMOR	azizi_BC6_TUMOR_Tumor	primary	4_ICIMac2
NA	2868	1453	azizi	c5419	MACROPHAGE:	Macro	Macro	MACROPHAGE:	NA	BC6	BC6_TUMOR	BC	Tumor	28	primary	NA	NA	2860	1453	8	13	12	12	0	12	0	14	13	13	-3.7940375177635	1.78657934296249	azizi_BC6_TUMOR	azizi_BC6_TUMOR_Tumor	primary	13_CalciumMac
NA	3286	1787	azizi	c5422	MACROPHAGE:	Macro	Macro	MACROPHAGE:	NA	BC6	BC6_TUMOR	BC	Tumor	28	primary	NA	NA	3184	1785	18	16	14	14	19	15	20	19	16	16	5.87434965684282	2.51574465859055	azizi_BC6_TUMOR	azizi_BC6_TUMOR_Tumor	primary	16_ECMHomeoMac
NA	2852	1344	azizi	c5434	MACROPHAGE:	Macro	Macro	MACROPHAGE:	NA	BC6	BC6_TUMOR	BC	Tumor	28	primary	NA	NA	2845	1342	18	16	14	14	19	15	2	19	16	16	6.91957289292681	3.45394489395737	azizi_BC6_TUMOR	azizi_BC6_TUMOR_Tumor	primary	16_ECMHomeoMac
NA	2546	1035	azizi	c5435	MACROPHAGE:	Macro	Macro	MACROPHAGE:	NA	BC6	BC6_TUMOR	BC	Tumor	28	primary	NA	NA	2594	1035	24	6	3	5	5	6	5	5	6	6	3.98553878381121	-0.364887324689635	azizi_BC6_TUMOR	azizi_BC6_TUMOR_Tumor	primary	6_SPP1AREGMac
NA	2778	1223	azizi	c5443	MACROPHAGE:	Macro	Macro	MACROPHAGE:	NA	BC6	BC6_TUMOR	BC	Tumor	28	primary	NA	NA	2775	1220	14	8	7	7	10	9	9	10	8	8	0.486959132693882	-3.32187607657791	azizi_BC6_TUMOR	azizi_BC6_TUMOR_Tumor	primary	8_IFNGMac
NA	2719	1248	azizi	c5446	MACROPHAGE:	Macro	Macro	MACROPHAGE:	NA	BC6	BC6_TUMOR	BC	Tumor	28	primary	NA	NA	2723	1246	0	0	0	0	0	0	0	0	0	0	-6.58826869413984	2.34337350952744	azizi_BC6_TUMOR	azizi_BC6_TUMOR_Tumor	primary	0_AlvMac
NA	2865	1452	azizi	c5455	MACROPHAGE:	Macro	Macro	MACROPHAGE:	NA	BC6	BC6_TUMOR	BC	Tumor	28	primary	NA	NA	2857	1452	18	16	14	14	19	15	2	19	16	16	6.93712956025469	3.25061914551376	azizi_BC6_TUMOR	azizi_BC6_TUMOR_Tumor	primary	16_ECMHomeoMac
NA	2946	1460	azizi	c5480	MACROPHAGE:	Macro	Macro	MACROPHAGE:	NA	BC6	BC6_TUMOR	BC	Tumor	28	primary	NA	NA	2927	1460	18	16	14	14	19	15	2	19	16	16	6.9369207055794	3.48337003815292	azizi_BC6_TUMOR	azizi_BC6_TUMOR_Tumor	primary	16_ECMHomeoMac
NA	3136	1679	azizi	c5483	MACROPHAGE:	Macro	Macro	MACROPHAGE:	NA	BC6	BC6_TUMOR	BC	Tumor	28	primary	NA	NA	3075	1676	22	10	9	11	13	20	13	1	10	10	2.47816688134539	0.413788887144319	azizi_BC6_TUMOR	azizi_BC6_TUMOR_Tumor	primary	10_InflamMac
NA	2712	1271	azizi	c5485	MACROPHAGE:	Macro	Macro	MACROPHAGE:	NA	BC6	BC6_TUMOR	BC	Tumor	28	primary	NA	NA	2721	1271	8	13	12	12	0	12	0	14	13	13	-4.69027942106855	1.21750948059677	azizi_BC6_TUMOR	azizi_BC6_TUMOR_Tumor	primary	13_CalciumMac
NA	2637	1109	azizi	c5487	MACROPHAGE:	Macro	Macro	MACROPHAGE:	NA	BC6	BC6_TUMOR	BC	Tumor	28	primary	NA	NA	2659	1108	8	13	12	12	0	12	0	14	13	13	-5.01736205504072	1.12973460781693	azizi_BC6_TUMOR	azizi_BC6_TUMOR_Tumor	primary	13_CalciumMac
NA	3013	1356	azizi	c5502	MACROPHAGE:	Macro	Macro	MACROPHAGE:	NA	BC6	BC6_TUMOR	BC	Tumor	28	primary	NA	NA	2971	1355	4	3	6	6	2	3	2	3	3	3	6.36470991685259	-0.152591196416625	azizi_BC6_TUMOR	azizi_BC6_TUMOR_Tumor	primary	3_ICIMac1
NA	3316	1756	azizi	c5503	MACROPHAGE:	Macro	Macro	MACROPHAGE:	NA	BC6	BC6_TUMOR	BC	Tumor	28	primary	NA	NA	3192	1755	26	3	23	22	2	3	2	3	3	3	6.59747463776934	0.338024856926194	azizi_BC6_TUMOR	azizi_BC6_TUMOR_Tumor	primary	3_ICIMac1
NA	2766	1261	azizi	c5519	MACROPHAGE:	Macro	Macro	MACROPHAGE:	NA	BC6	BC6_TUMOR	BC	Tumor	28	primary	NA	NA	2765	1259	23	8	7	21	10	9	9	18	8	8	-2.44327109739912	0.0735612906825459	azizi_BC6_TUMOR	azizi_BC6_TUMOR_Tumor	primary	8_IFNGMac
NA	3272	1888	azizi	c5525	MACROPHAGE:	Macro	Macro	MACROPHAGE:	NA	BC6	BC6_TUMOR	BC	Tumor	28	primary	NA	NA	3162	1888	9	14	13	13	14	14	14	15	14	14	4.56326490952837	5.33976838219284	azizi_BC6_TUMOR	azizi_BC6_TUMOR_Tumor	primary	14_ProliMac
NA	3229	1730	azizi	c5534	MACROPHAGE:	Macro	Macro	MACROPHAGE:	NA	BC6	BC6_TUMOR	BC	Tumor	28	primary	NA	NA	3152	1729	30	21	25	25	3	23	3	1	21	21	-2.38986700461042	-5.92506983649612	azizi_BC6_TUMOR	azizi_BC6_TUMOR_Tumor	primary	21_HemeMac
NA	2819	1329	azizi	c5537	MACROPHAGE:	Macro	Macro	MACROPHAGE:	NA	BC6	BC6_TUMOR	BC	Tumor	28	primary	NA	NA	2816	1329	2	4	4	3	4	4	4	6	4	4	-4.96230548308027	-1.82902994525314	azizi_BC6_TUMOR	azizi_BC6_TUMOR_Tumor	primary	4_ICIMac2
NA	2858	1355	azizi	c5539	MACROPHAGE:	Macro	Macro	MACROPHAGE:	NA	BC6	BC6_TUMOR	BC	Tumor	28	primary	NA	NA	2850	1354	18	16	14	14	19	15	2	19	16	16	7.24490982606279	3.21497842896103	azizi_BC6_TUMOR	azizi_BC6_TUMOR_Tumor	primary	16_ECMHomeoMac
NA	3234	1675	azizi	c5548	MACROPHAGE:	Macro	Macro	MACROPHAGE:	NA	BC6	BC6_TUMOR	BC	Tumor	28	primary	NA	NA	3150	1675	18	16	14	14	19	15	2	19	16	16	7.54171234681475	3.31401488411545	azizi_BC6_TUMOR	azizi_BC6_TUMOR_Tumor	primary	16_ECMHomeoMac
NA	2838	1368	azizi	c5551	MACROPHAGE:	Macro	Macro	MACROPHAGE:	NA	BC6	BC6_TUMOR	BC	Tumor	28	primary	NA	NA	2832	1367	2	4	4	3	4	4	4	6	4	4	-4.34526866362226	-2.98202731978775	azizi_BC6_TUMOR	azizi_BC6_TUMOR_Tumor	primary	4_ICIMac2
NA	2755	1234	azizi	c5557	MACROPHAGE:	Macro	Macro	MACROPHAGE:	NA	BC6	BC6_TUMOR	BC	Tumor	28	primary	NA	NA	2752	1230	8	13	12	12	0	12	0	14	13	13	6.18421560838091	2.74249145615219	azizi_BC6_TUMOR	azizi_BC6_TUMOR_Tumor	primary	13_CalciumMac
NA	2782	1121	azizi	c5559	MACROPHAGE:	Macro	Macro	MACROPHAGE:	NA	BC6	BC6_TUMOR	BC	Tumor	28	primary	NA	NA	2782	1121	18	16	14	14	19	15	2	19	16	16	7.03223139359819	2.62631675827622	azizi_BC6_TUMOR	azizi_BC6_TUMOR_Tumor	primary	16_ECMHomeoMac
NA	2962	1350	azizi	c5560	MACROPHAGE:	Macro	Macro	MACROPHAGE:	NA	BC6	BC6_TUMOR	BC	Tumor	28	primary	NA	NA	2940	1349	1	1	2	2	3	1	3	1	1	1	-0.604432400919323	-6.89639332663894	azizi_BC6_TUMOR	azizi_BC6_TUMOR_Tumor	primary	1_MetM2Mac
NA	2451	1011	azizi	c5561	MACROPHAGE:	Macro	Macro	MACROPHAGE:	NA	BC6	BC6_TUMOR	BC	Tumor	28	primary	NA	NA	2529	1011	2	4	4	3	4	4	4	6	4	4	-4.48527282164228	-2.95747950446487	azizi_BC6_TUMOR	azizi_BC6_TUMOR_Tumor	primary	4_ICIMac2
NA	2884	1410	azizi	c5569	MACROPHAGE:	Macro	Macro	MACROPHAGE:	NA	BC6	BC6_TUMOR	BC	Tumor	28	primary	NA	NA	2871	1410	26	3	23	22	2	3	2	3	3	3	6.81565386369097	0.130272844278506	azizi_BC6_TUMOR	azizi_BC6_TUMOR_Tumor	primary	3_ICIMac1
NA	2685	1162	azizi	c5570	MACROPHAGE:	Macro	Macro	MACROPHAGE:	NA	BC6	BC6_TUMOR	BC	Tumor	28	primary	NA	NA	2697	1162	8	13	12	12	0	12	0	14	13	13	-4.82191222593916	1.07999673712372	azizi_BC6_TUMOR	azizi_BC6_TUMOR_Tumor	primary	13_CalciumMac
NA	2834	1374	azizi	c5574	MACROPHAGE:	Macro	Macro	MACROPHAGE:	NA	BC6	BC6_TUMOR	BC	Tumor	28	primary	NA	NA	2827	1373	25	7	8	8	9	7	10	7	7	7	5.78071600510942	1.76111003983139	azizi_BC6_TUMOR	azizi_BC6_TUMOR_Tumor	primary	7_IFNMac
NA	2723	1252	azizi	c5575	MACROPHAGE:	Macro	Macro	MACROPHAGE:	NA	BC6	BC6_TUMOR	BC	Tumor	28	primary	NA	NA	2727	1251	8	13	12	12	0	12	0	14	13	13	-4.54218667433393	1.31491884815811	azizi_BC6_TUMOR	azizi_BC6_TUMOR_Tumor	primary	13_CalciumMac
NA	2866	1464	azizi	c5581	MACROPHAGE:	Macro	Macro	MACROPHAGE:	NA	BC6	BC6_TUMOR	BC	Tumor	28	primary	NA	NA	2858	1462	18	16	14	14	19	15	2	19	16	16	5.52422625138628	5.34920165169357	azizi_BC6_TUMOR	azizi_BC6_TUMOR_Tumor	primary	16_ECMHomeoMac
NA	2932	1451	azizi	c5586	MACROPHAGE:	Macro	Macro	MACROPHAGE:	NA	BC6	BC6_TUMOR	BC	Tumor	28	primary	NA	NA	2911	1449	18	16	14	14	19	15	2	19	16	16	6.52207285477984	3.35423991310715	azizi_BC6_TUMOR	azizi_BC6_TUMOR_Tumor	primary	16_ECMHomeoMac
NA	2662	1250	azizi	c5597	MACROPHAGE:	Macro	Macro	MACROPHAGE:	NA	BC6	BC6_TUMOR	BC	Tumor	28	primary	NA	NA	2675	1249	8	13	12	12	0	12	0	14	13	13	-4.21838372633589	0.416586252332917	azizi_BC6_TUMOR	azizi_BC6_TUMOR_Tumor	primary	13_CalciumMac
NA	2689	1216	azizi	c5598	MACROPHAGE:	Macro	Macro	MACROPHAGE:	NA	BC6	BC6_TUMOR	BC	Tumor	28	primary	NA	NA	2697	1216	18	16	14	14	19	15	2	19	16	16	7.29421431138384	3.11145803558945	azizi_BC6_TUMOR	azizi_BC6_TUMOR_Tumor	primary	16_ECMHomeoMac
NA	2926	1478	azizi	c5603	MACROPHAGE:	Macro	Macro	MACROPHAGE:	NA	BC6	BC6_TUMOR	BC	Tumor	28	primary	NA	NA	2910	1478	18	16	14	14	19	15	2	19	16	16	6.98818499162066	3.14276311028122	azizi_BC6_TUMOR	azizi_BC6_TUMOR_Tumor	primary	16_ECMHomeoMac
NA	2723	1330	azizi	c5607	MACROPHAGE:	Macro	Macro	MACROPHAGE:	NA	BC6	BC6_TUMOR	BC	Tumor	28	primary	NA	NA	2727	1330	18	16	14	14	19	15	2	19	16	16	7.24206358506548	3.01568743813156	azizi_BC6_TUMOR	azizi_BC6_TUMOR_Tumor	primary	16_ECMHomeoMac
NA	2904	1479	azizi	c5619	MACROPHAGE:	Macro	Macro	MACROPHAGE:	NA	BC6	BC6_TUMOR	BC	Tumor	28	primary	NA	NA	2889	1479	18	16	14	14	19	15	2	19	16	16	7.16359478547442	3.02460000145554	azizi_BC6_TUMOR	azizi_BC6_TUMOR_Tumor	primary	16_ECMHomeoMac
NA	2839	1384	azizi	c5625	MACROPHAGE:	Macro	Macro	MACROPHAGE:	NA	BC6	BC6_TUMOR	BC	Tumor	28	primary	NA	NA	2833	1383	18	16	14	14	19	15	2	19	16	16	6.85918003632891	3.50033113587021	azizi_BC6_TUMOR	azizi_BC6_TUMOR_Tumor	primary	16_ECMHomeoMac
NA	2693	1315	azizi	c5627	MACROPHAGE:	Macro	Macro	MACROPHAGE:	NA	BC6	BC6_TUMOR	BC	Tumor	28	primary	NA	NA	2698	1311	18	16	6	14	19	15	2	19	16	16	6.4028893144356	3.11508509743332	azizi_BC6_TUMOR	azizi_BC6_TUMOR_Tumor	primary	16_ECMHomeoMac
NA	2848	1382	azizi	c5630	MACROPHAGE:	Macro	Macro	MACROPHAGE:	NA	BC6	BC6_TUMOR	BC	Tumor	28	primary	NA	NA	2840	1381	18	16	14	14	19	15	2	19	16	16	6.25098330094683	2.98229691612839	azizi_BC6_TUMOR	azizi_BC6_TUMOR_Tumor	primary	16_ECMHomeoMac
NA	3272	1730	azizi	c5634	MACROPHAGE:	Macro	Macro	MACROPHAGE:	NA	BC6	BC6_TUMOR	BC	Tumor	28	primary	NA	NA	3165	1730	18	16	14	14	19	15	20	19	16	16	5.88134533479082	2.33475348580002	azizi_BC6_TUMOR	azizi_BC6_TUMOR_Tumor	primary	16_ECMHomeoMac
NA	3071	1370	azizi	c5643	MACROPHAGE:	Macro	Macro	MACROPHAGE:	NA	BC6	BC6_TUMOR	BC	Tumor	28	primary	NA	NA	3016	1368	23	8	7	21	10	9	9	18	8	8	-3.17746084616316	-0.467719344018706	azizi_BC6_TUMOR	azizi_BC6_TUMOR_Tumor	primary	8_IFNGMac
NA	2786	1169	azizi	c5647	MACROPHAGE:	Macro	Macro	MACROPHAGE:	NA	BC6	BC6_TUMOR	BC	Tumor	28	primary	NA	NA	2786	1169	2	4	4	3	4	4	4	6	4	4	-5.32081454680098	-1.59180369746567	azizi_BC6_TUMOR	azizi_BC6_TUMOR_Tumor	primary	4_ICIMac2
NA	2842	1388	azizi	c5654	MACROPHAGE:	Macro	Macro	MACROPHAGE:	NA	BC6	BC6_TUMOR	BC	Tumor	28	primary	NA	NA	2833	1386	13	15	15	7	16	17	17	10	15	15	-3.76900595114363	0.329842837930909	azizi_BC6_TUMOR	azizi_BC6_TUMOR_Tumor	primary	15_LYZMac
NA	2861	1343	azizi	c5655	MACROPHAGE:	Macro	Macro	MACROPHAGE:	NA	BC6	BC6_TUMOR	BC	Tumor	28	primary	NA	NA	2852	1342	18	16	14	14	19	15	2	19	16	16	6.75197178437578	3.55081102478623	azizi_BC6_TUMOR	azizi_BC6_TUMOR_Tumor	primary	16_ECMHomeoMac
NA	2909	1568	azizi	c5656	MACROPHAGE:	Macro	Macro	MACROPHAGE:	NA	BC6	BC6_TUMOR	BC	Tumor	28	primary	NA	NA	2895	1567	18	16	14	14	19	15	20	19	16	16	6.3850761087166	2.59351441490769	azizi_BC6_TUMOR	azizi_BC6_TUMOR_Tumor	primary	16_ECMHomeoMac
NA	2956	1528	azizi	c5657	MACROPHAGE:	Macro	Macro	MACROPHAGE:	NA	BC6	BC6_TUMOR	BC	Tumor	28	primary	NA	NA	2934	1524	9	14	13	13	14	14	14	15	14	14	3.80749255730974	6.58804032433151	azizi_BC6_TUMOR	azizi_BC6_TUMOR_Tumor	primary	14_ProliMac
NA	3119	1459	azizi	c5668	MACROPHAGE:	Macro	Macro	MACROPHAGE:	NA	BC6	BC6_TUMOR	BC	Tumor	28	primary	NA	NA	3050	1457	5	5	5	4	6	5	6	4	5	5	5.98351532533037	-2.25872519385696	azizi_BC6_TUMOR	azizi_BC6_TUMOR_Tumor	primary	5_StressMac
NA	3160	1619	azizi	c5678	MACROPHAGE:	Macro	Macro	MACROPHAGE:	NA	BC6	BC6_TUMOR	BC	Tumor	28	primary	NA	NA	3101	1618	1	1	2	2	3	1	3	1	1	1	-0.914933737970715	-6.85513117682815	azizi_BC6_TUMOR	azizi_BC6_TUMOR_Tumor	primary	1_MetM2Mac
NA	2635	1181	azizi	c5681	MACROPHAGE:	Macro	Macro	MACROPHAGE:	NA	BC6	BC6_TUMOR	BC	Tumor	28	primary	NA	NA	2654	1180	8	13	12	12	0	12	0	14	13	13	-5.09292119429243	-0.971212414621123	azizi_BC6_TUMOR	azizi_BC6_TUMOR_Tumor	primary	13_CalciumMac
NA	3053	1408	azizi	c5688	MACROPHAGE:	Macro	Macro	MACROPHAGE:	NA	BC6	BC6_TUMOR	BC	Tumor	28	primary	NA	NA	3013	1408	22	1	21	18	13	20	13	1	1	1	-1.94946878836287	-4.86295035254837	azizi_BC6_TUMOR	azizi_BC6_TUMOR_Tumor	primary	1_MetM2Mac
NA	3306	1781	azizi	c5696	MACROPHAGE:	Macro	Macro	MACROPHAGE:	NA	BC6	BC6_TUMOR	BC	Tumor	28	primary	NA	NA	3192	1779	2	4	4	3	4	4	4	6	4	4	-3.12444585249556	0.917725773931733	azizi_BC6_TUMOR	azizi_BC6_TUMOR_Tumor	primary	4_ICIMac2
NA	3036	1321	azizi	c5704	MACROPHAGE:	Macro	Macro	MACROPHAGE:	NA	BC6	BC6_TUMOR	BC	Tumor	28	primary	NA	NA	2988	1316	30	21	25	25	3	23	3	1	21	21	-3.0280782549156	-5.38568642508865	azizi_BC6_TUMOR	azizi_BC6_TUMOR_Tumor	primary	21_HemeMac
NA	2851	1400	azizi	c5715	MACROPHAGE:	Macro	Macro	MACROPHAGE:	NA	BC6	BC6_TUMOR	BC	Tumor	28	primary	NA	NA	2843	1400	26	3	23	22	2	3	2	3	3	3	6.65834623887407	0.350061851025811	azizi_BC6_TUMOR	azizi_BC6_TUMOR_Tumor	primary	3_ICIMac1
NA	3279	1771	azizi	c5719	MACROPHAGE:	Macro	Macro	MACROPHAGE:	NA	BC6	BC6_TUMOR	BC	Tumor	28	primary	NA	NA	3176	1770	21	10	9	11	7	8	8	8	10	10	2.89014298035967	-1.14359655749679	azizi_BC6_TUMOR	azizi_BC6_TUMOR_Tumor	primary	10_InflamMac
NA	2860	1383	azizi	c5722	MACROPHAGE:	Macro	Macro	MACROPHAGE:	NA	BC6	BC6_TUMOR	BC	Tumor	28	primary	NA	NA	2852	1383	18	16	14	14	19	15	2	19	16	16	7.29121262147295	3.21571490395187	azizi_BC6_TUMOR	azizi_BC6_TUMOR_Tumor	primary	16_ECMHomeoMac
NA	2855	1365	azizi	c5726	MACROPHAGE:	Macro	Macro	MACROPHAGE:	NA	BC6	BC6_TUMOR	BC	Tumor	28	primary	NA	NA	2846	1364	2	3	14	14	2	3	2	3	3	3	7.19090515687334	2.72476980316757	azizi_BC6_TUMOR	azizi_BC6_TUMOR_Tumor	primary	3_ICIMac1
NA	2868	1405	azizi	c5733	MACROPHAGE:	Macro	Macro	MACROPHAGE:	NA	BC6	BC6_TUMOR	BC	Tumor	28	primary	NA	NA	2860	1405	18	16	14	14	19	15	2	19	16	16	6.22697311951983	3.33332011330246	azizi_BC6_TUMOR	azizi_BC6_TUMOR_Tumor	primary	16_ECMHomeoMac
NA	2676	1190	azizi	c5740	MACROPHAGE:	Macro	Macro	MACROPHAGE:	NA	BC6	BC6_TUMOR	BC	Tumor	28	primary	NA	NA	2688	1189	8	13	12	12	0	12	0	14	13	13	-4.46235268995893	0.767969819189302	azizi_BC6_TUMOR	azizi_BC6_TUMOR_Tumor	primary	13_CalciumMac
NA	2627	1151	azizi	c5741	MACROPHAGE:	Macro	Macro	MACROPHAGE:	NA	BC6	BC6_TUMOR	BC	Tumor	28	primary	NA	NA	2649	1149	26	3	23	22	2	3	2	3	3	3	6.83600670411455	0.625631960512391	azizi_BC6_TUMOR	azizi_BC6_TUMOR_Tumor	primary	3_ICIMac1
NA	2651	1202	azizi	c5751	MACROPHAGE:	Macro	Macro	MACROPHAGE:	NA	BC6	BC6_TUMOR	BC	Tumor	28	primary	NA	NA	2669	1202	8	13	12	12	0	12	0	14	13	13	-4.04895490095747	0.977509828687898	azizi_BC6_TUMOR	azizi_BC6_TUMOR_Tumor	primary	13_CalciumMac
NA	2708	1217	azizi	c5757	MACROPHAGE:	Macro	Macro	MACROPHAGE:	NA	BC6	BC6_TUMOR	BC	Tumor	28	primary	NA	NA	2715	1216	8	13	12	12	0	12	0	14	13	13	-4.23463242933882	0.846827300668946	azizi_BC6_TUMOR	azizi_BC6_TUMOR_Tumor	primary	13_CalciumMac
NA	2679	1210	azizi	c5759	MACROPHAGE:	Macro	Macro	MACROPHAGE:	NA	BC6	BC6_TUMOR	BC	Tumor	28	primary	NA	NA	2685	1207	18	16	14	14	19	15	2	19	16	16	7.04597097947466	3.17224833595871	azizi_BC6_TUMOR	azizi_BC6_TUMOR_Tumor	primary	16_ECMHomeoMac
NA	2719	1344	azizi	c5763	MACROPHAGE:	Macro	Macro	MACROPHAGE:	NA	BC6	BC6_TUMOR	BC	Tumor	28	primary	NA	NA	2720	1339	18	16	14	14	19	15	2	19	16	16	6.96554524018633	3.09120032417893	azizi_BC6_TUMOR	azizi_BC6_TUMOR_Tumor	primary	16_ECMHomeoMac
NA	2885	1246	azizi	c5774	MACROPHAGE:	Macro	Macro	MACROPHAGE:	NA	BC6	BC6_TUMOR	BC	Tumor	28	primary	NA	NA	2872	1243	18	16	14	14	19	15	2	19	16	16	6.19872194840776	3.01401970017075	azizi_BC6_TUMOR	azizi_BC6_TUMOR_Tumor	primary	16_ECMHomeoMac
NA	2863	1356	azizi	c5796	MACROPHAGE:	Macro	Macro	MACROPHAGE:	NA	BC6	BC6_TUMOR	BC	Tumor	28	primary	NA	NA	2853	1355	18	16	14	14	19	15	2	19	16	16	6.95123964860308	3.37795612442612	azizi_BC6_TUMOR	azizi_BC6_TUMOR_Tumor	primary	16_ECMHomeoMac
NA	2779	1290	azizi	c5798	MACROPHAGE:	Macro	Macro	MACROPHAGE:	NA	BC6	BC6_TUMOR	BC	Tumor	28	primary	NA	NA	2778	1289	16	9	11	10	8	8	7	9	9	9	1.20091384961473	-1.17951896560074	azizi_BC6_TUMOR	azizi_BC6_TUMOR_Tumor	primary	9_AngioMac
NA	3178	1622	azizi	c5810	MACROPHAGE:	Macro	Macro	MACROPHAGE:	NA	BC6	BC6_TUMOR	BC	Tumor	28	primary	NA	NA	3121	1620	18	16	14	14	19	15	2	19	16	16	6.29559618546831	3.24042579758286	azizi_BC6_TUMOR	azizi_BC6_TUMOR_Tumor	primary	16_ECMHomeoMac
NA	2718	1296	azizi	c5811	MACROPHAGE:	Macro	Macro	MACROPHAGE:	NA	BC6	BC6_TUMOR	BC	Tumor	28	primary	NA	NA	2720	1295	5	5	5	4	6	5	6	4	5	5	2.3267596395241	-4.75645640265823	azizi_BC6_TUMOR	azizi_BC6_TUMOR_Tumor	primary	5_StressMac
NA	3094	1415	azizi	c5812	MACROPHAGE:	Macro	Macro	MACROPHAGE:	NA	BC6	BC6_TUMOR	BC	Tumor	28	primary	NA	NA	3041	1414	26	3	23	22	2	3	2	3	3	3	6.68346125199663	1.50815150368332	azizi_BC6_TUMOR	azizi_BC6_TUMOR_Tumor	primary	3_ICIMac1
NA	3092	1494	azizi	c5814	MACROPHAGE:	Macro	Macro	MACROPHAGE:	NA	BC6	BC6_TUMOR	BC	Tumor	28	primary	NA	NA	3032	1490	1	1	2	2	4	1	3	1	1	1	-3.48038690970076	-4.72616198432327	azizi_BC6_TUMOR	azizi_BC6_TUMOR_Tumor	primary	1_MetM2Mac
NA	2868	1375	azizi	c5817	MACROPHAGE:	Macro	Macro	MACROPHAGE:	NA	BC6	BC6_TUMOR	BC	Tumor	28	primary	NA	NA	2856	1373	8	13	12	12	0	12	0	14	13	13	-0.787129101015453	-2.02365353476883	azizi_BC6_TUMOR	azizi_BC6_TUMOR_Tumor	primary	13_CalciumMac
NA	2621	1025	azizi	c5820	MACROPHAGE:	Macro	Macro	MACROPHAGE:	NA	BC6	BC6_TUMOR	BC	Tumor	28	primary	NA	NA	2653	1023	8	13	12	12	0	12	0	14	13	13	-4.63670056746138	0.748438748003236	azizi_BC6_TUMOR	azizi_BC6_TUMOR_Tumor	primary	13_CalciumMac
NA	2781	1310	azizi	c5824	MACROPHAGE:	Macro	Macro	MACROPHAGE:	NA	BC6	BC6_TUMOR	BC	Tumor	28	primary	NA	NA	2781	1310	18	16	14	14	19	15	2	19	16	16	6.61710983826983	3.2619621478331	azizi_BC6_TUMOR	azizi_BC6_TUMOR_Tumor	primary	16_ECMHomeoMac
NA	3248	1710	azizi	c5825	MACROPHAGE:	Macro	Macro	MACROPHAGE:	NA	BC6	BC6_TUMOR	BC	Tumor	28	primary	NA	NA	3151	1709	18	16	14	14	19	15	2	19	16	16	6.7500630052315	3.54682848084091	azizi_BC6_TUMOR	azizi_BC6_TUMOR_Tumor	primary	16_ECMHomeoMac
NA	2809	1361	azizi	c5835	MACROPHAGE:	Macro	Macro	MACROPHAGE:	NA	BC6	BC6_TUMOR	BC	Tumor	28	primary	NA	NA	2807	1361	8	13	12	12	0	12	0	14	13	13	-4.32751267836225	1.85288581478714	azizi_BC6_TUMOR	azizi_BC6_TUMOR_Tumor	primary	13_CalciumMac
NA	2860	1445	azizi	c5836	MACROPHAGE:	Macro	Macro	MACROPHAGE:	NA	BC6	BC6_TUMOR	BC	Tumor	28	primary	NA	NA	2851	1443	22	1	21	18	13	20	13	1	1	1	-4.06238978788984	-4.07936480414749	azizi_BC6_TUMOR	azizi_BC6_TUMOR_Tumor	primary	1_MetM2Mac
NA	3284	1815	azizi	c5838	MACROPHAGE:	Macro	Macro	MACROPHAGE:	NA	BC6	BC6_TUMOR	BC	Tumor	28	primary	NA	NA	3171	1813	2	4	4	3	4	4	4	6	4	4	-4.55020612166059	0.392146589637986	azizi_BC6_TUMOR	azizi_BC6_TUMOR_Tumor	primary	4_ICIMac2
NA	3242	1773	azizi	c5841	MACROPHAGE:	Macro	Macro	MACROPHAGE:	NA	BC6	BC6_TUMOR	BC	Tumor	28	primary	NA	NA	3160	1772	8	13	12	12	0	12	0	14	13	13	-4.30873864576948	1.57899102795242	azizi_BC6_TUMOR	azizi_BC6_TUMOR_Tumor	primary	13_CalciumMac
NA	3172	1747	azizi	c5857	MACROPHAGE:	Macro	Macro	MACROPHAGE:	NA	BC6	BC6_TUMOR	BC	Tumor	28	primary	NA	NA	3117	1746	5	5	5	4	6	5	6	4	5	5	-3.67182296202314	-2.42369392287613	azizi_BC6_TUMOR	azizi_BC6_TUMOR_Tumor	primary	5_StressMac
NA	2792	1276	azizi	c5862	MACROPHAGE:	Macro	Macro	MACROPHAGE:	NA	BC6	BC6_TUMOR	BC	Tumor	28	primary	NA	NA	2790	1274	2	4	4	3	4	4	4	6	4	4	-4.56922334120405	-1.79375913512588	azizi_BC6_TUMOR	azizi_BC6_TUMOR_Tumor	primary	4_ICIMac2
NA	2766	1235	azizi	c5865	MACROPHAGE:	Macro	Macro	MACROPHAGE:	NA	BC6	BC6_TUMOR	BC	Tumor	28	primary	NA	NA	2766	1235	18	16	14	14	19	15	2	19	16	16	6.99122339799273	3.28144642937302	azizi_BC6_TUMOR	azizi_BC6_TUMOR_Tumor	primary	16_ECMHomeoMac
NA	2882	1548	azizi	c5879	MACROPHAGE:	Macro	Macro	MACROPHAGE:	NA	BC6	BC6_TUMOR	BC	Tumor	28	primary	NA	NA	2871	1545	18	16	14	14	19	15	2	19	16	16	6.64162355973589	3.38120648491501	azizi_BC6_TUMOR	azizi_BC6_TUMOR_Tumor	primary	16_ECMHomeoMac
NA	2921	1480	azizi	c5885	MACROPHAGE:	Macro	Macro	MACROPHAGE:	NA	BC6	BC6_TUMOR	BC	Tumor	28	primary	NA	NA	2907	1480	18	16	14	14	19	15	2	19	16	16	6.57109600617754	3.21437785256027	azizi_BC6_TUMOR	azizi_BC6_TUMOR_Tumor	primary	16_ECMHomeoMac
NA	2848	1344	azizi	c5889	MACROPHAGE:	Macro	Macro	MACROPHAGE:	NA	BC6	BC6_TUMOR	BC	Tumor	28	primary	NA	NA	2840	1343	18	16	14	14	19	15	2	19	16	16	6.45558649613726	3.29558369743942	azizi_BC6_TUMOR	azizi_BC6_TUMOR_Tumor	primary	16_ECMHomeoMac
NA	2919	1310	azizi	c5894	MACROPHAGE:	Macro	Macro	MACROPHAGE:	NA	BC6	BC6_TUMOR	BC	Tumor	28	primary	NA	NA	2899	1307	18	16	14	14	19	15	2	19	16	16	6.54968792512285	3.43201801407456	azizi_BC6_TUMOR	azizi_BC6_TUMOR_Tumor	primary	16_ECMHomeoMac
NA	2762	1256	azizi	c5903	MACROPHAGE:	Macro	Macro	MACROPHAGE:	NA	BC6	BC6_TUMOR	BC	Tumor	28	primary	NA	NA	2759	1252	30	21	25	25	3	23	3	1	21	21	-3.32773583815229	-3.30354407203079	azizi_BC6_TUMOR	azizi_BC6_TUMOR_Tumor	primary	21_HemeMac
NA	2890	1323	azizi	c5907	MACROPHAGE:	Macro	Macro	MACROPHAGE:	NA	BC6	BC6_TUMOR	BC	Tumor	28	primary	NA	NA	2878	1323	18	16	14	14	19	15	2	19	16	16	6.67966133668291	3.64236185181259	azizi_BC6_TUMOR	azizi_BC6_TUMOR_Tumor	primary	16_ECMHomeoMac
NA	2956	1670	azizi	c5910	MACROPHAGE:	Macro	Macro	MACROPHAGE:	NA	BC6	BC6_TUMOR	BC	Tumor	28	primary	NA	NA	2935	1669	9	14	13	13	14	14	14	15	14	14	3.78829104020464	6.79832551109909	azizi_BC6_TUMOR	azizi_BC6_TUMOR_Tumor	primary	14_ProliMac
NA	3333	1819	azizi	c5912	MACROPHAGE:	Macro	Macro	MACROPHAGE:	NA	BC6	BC6_TUMOR	BC	Tumor	28	primary	NA	NA	3189	1817	26	3	23	22	2	3	2	3	3	3	6.83154255463945	-0.00883865129829292	azizi_BC6_TUMOR	azizi_BC6_TUMOR_Tumor	primary	3_ICIMac1
NA	2995	1514	azizi	c5913	MACROPHAGE:	Macro	Macro	MACROPHAGE:	NA	BC6	BC6_TUMOR	BC	Tumor	28	primary	NA	NA	2964	1511	4	3	6	6	2	3	2	3	3	3	6.62260967805254	2.19085166084885	azizi_BC6_TUMOR	azizi_BC6_TUMOR_Tumor	primary	3_ICIMac1
NA	2655	1076	azizi	c5915	MACROPHAGE:	Macro	Macro	MACROPHAGE:	NA	BC6	BC6_TUMOR	BC	Tumor	28	primary	NA	NA	2674	1075	2	4	4	3	4	4	4	6	4	4	-4.60941308424604	-3.38947894942642	azizi_BC6_TUMOR	azizi_BC6_TUMOR_Tumor	primary	4_ICIMac2
NA	2938	1384	azizi	c5917	MACROPHAGE:	Macro	Macro	MACROPHAGE:	NA	BC6	BC6_TUMOR	BC	Tumor	28	primary	NA	NA	2916	1383	18	16	14	14	19	15	2	19	16	16	6.57794338776934	3.56460497009873	azizi_BC6_TUMOR	azizi_BC6_TUMOR_Tumor	primary	16_ECMHomeoMac
NA	2972	1407	azizi	c5918	MACROPHAGE:	Macro	Macro	MACROPHAGE:	NA	BC6	BC6_TUMOR	BC	Tumor	28	primary	NA	NA	2946	1403	4	3	14	6	2	3	2	3	3	3	6.839474263929	2.92985770332932	azizi_BC6_TUMOR	azizi_BC6_TUMOR_Tumor	primary	3_ICIMac1
NA	2638	1337	azizi	c5920	MACROPHAGE:	Macro	Macro	MACROPHAGE:	NA	BC6	BC6_TUMOR	BC	Tumor	28	primary	NA	NA	2651	1337	18	16	14	14	19	15	2	19	16	16	6.37714964463579	3.33458635437607	azizi_BC6_TUMOR	azizi_BC6_TUMOR_Tumor	primary	16_ECMHomeoMac
NA	2791	1202	azizi	c5923	MACROPHAGE:	Macro	Macro	MACROPHAGE:	NA	BC6	BC6_TUMOR	BC	Tumor	28	primary	NA	NA	2791	1202	18	16	14	14	19	15	2	19	16	16	7.18986660554277	3.08217713463425	azizi_BC6_TUMOR	azizi_BC6_TUMOR_Tumor	primary	16_ECMHomeoMac
NA	2919	1404	azizi	c5927	MACROPHAGE:	Macro	Macro	MACROPHAGE:	NA	BC6	BC6_TUMOR	BC	Tumor	28	primary	NA	NA	2898	1402	18	16	14	14	19	15	2	19	16	16	7.44410711839067	3.10543486702561	azizi_BC6_TUMOR	azizi_BC6_TUMOR_Tumor	primary	16_ECMHomeoMac
NA	2834	1417	azizi	c5928	MACROPHAGE:	Macro	Macro	MACROPHAGE:	NA	BC6	BC6_TUMOR	BC	Tumor	28	primary	NA	NA	2826	1414	18	16	14	14	19	15	2	19	16	16	6.57173735215532	3.48430988419174	azizi_BC6_TUMOR	azizi_BC6_TUMOR_Tumor	primary	16_ECMHomeoMac
NA	2633	1146	azizi	c5930	MACROPHAGE:	Macro	Macro	MACROPHAGE:	NA	BC6	BC6_TUMOR	BC	Tumor	28	primary	NA	NA	2655	1146	8	13	12	12	0	12	0	14	13	13	-4.90399878904951	1.89822873699783	azizi_BC6_TUMOR	azizi_BC6_TUMOR_Tumor	primary	13_CalciumMac
NA	2685	1201	azizi	c5932	MACROPHAGE:	Macro	Macro	MACROPHAGE:	NA	BC6	BC6_TUMOR	BC	Tumor	28	primary	NA	NA	2694	1200	22	1	21	18	13	20	13	1	1	1	-4.15590804503096	-0.6274301685083	azizi_BC6_TUMOR	azizi_BC6_TUMOR_Tumor	primary	1_MetM2Mac
NA	2799	1338	azizi	c5939	MACROPHAGE:	Macro	Macro	MACROPHAGE:	NA	BC6	BC6_TUMOR	BC	Tumor	28	primary	NA	NA	2797	1337	2	4	4	3	4	4	4	6	4	4	-4.79579966948164	-3.30503800284744	azizi_BC6_TUMOR	azizi_BC6_TUMOR_Tumor	primary	4_ICIMac2
NA	3120	1611	azizi	c5941	MACROPHAGE:	Macro	Macro	MACROPHAGE:	NA	BC6	BC6_TUMOR	BC	Tumor	28	primary	NA	NA	3068	1611	8	13	12	12	0	12	0	14	13	13	-3.72930782721174	1.27048263180374	azizi_BC6_TUMOR	azizi_BC6_TUMOR_Tumor	primary	13_CalciumMac
NA	2814	1342	azizi	c5948	MACROPHAGE:	Macro	Macro	MACROPHAGE:	NA	BC6	BC6_TUMOR	BC	Tumor	28	primary	NA	NA	2812	1341	13	15	15	7	16	17	17	10	15	15	-4.01882022307051	-0.10229442787052	azizi_BC6_TUMOR	azizi_BC6_TUMOR_Tumor	primary	15_LYZMac
NA	3068	1457	azizi	c5950	MACROPHAGE:	Macro	Macro	MACROPHAGE:	NA	BC6	BC6_TUMOR	BC	Tumor	28	primary	NA	NA	3025	1457	8	6	3	5	5	6	5	9	6	6	1.78030819012987	0.179968392879955	azizi_BC6_TUMOR	azizi_BC6_TUMOR_Tumor	primary	6_SPP1AREGMac
NA	2882	1364	azizi	c5958	MACROPHAGE:	Macro	Macro	MACROPHAGE:	NA	BC6	BC6_TUMOR	BC	Tumor	28	primary	NA	NA	2872	1364	18	16	14	14	19	15	2	19	16	16	6.64130550935137	3.55596158135056	azizi_BC6_TUMOR	azizi_BC6_TUMOR_Tumor	primary	16_ECMHomeoMac
NA	3279	1799	azizi	c5959	MACROPHAGE:	Macro	Macro	MACROPHAGE:	NA	BC6	BC6_TUMOR	BC	Tumor	28	primary	NA	NA	3181	1798	18	16	14	14	19	15	2	19	16	16	6.8356924684273	2.94100114929794	azizi_BC6_TUMOR	azizi_BC6_TUMOR_Tumor	primary	16_ECMHomeoMac
NA	2797	1191	azizi	c5962	MACROPHAGE:	Macro	Macro	MACROPHAGE:	NA	BC6	BC6_TUMOR	BC	Tumor	28	primary	NA	NA	2796	1191	18	16	14	14	19	15	2	19	16	16	7.09962183549273	3.32393762695908	azizi_BC6_TUMOR	azizi_BC6_TUMOR_Tumor	primary	16_ECMHomeoMac
NA	2402	828	azizi	c5965	MACROPHAGE:	Macro	Macro	MACROPHAGE:	NA	BC6	BC6_TUMOR	BC	Tumor	28	primary	NA	NA	2545	827	8	13	12	12	0	12	0	14	13	13	-4.1490339605583	1.60430059063553	azizi_BC6_TUMOR	azizi_BC6_TUMOR_Tumor	primary	13_CalciumMac
NA	3283	1713	azizi	c5966	MACROPHAGE:	Macro	Macro	MACROPHAGE:	NA	BC6	BC6_TUMOR	BC	Tumor	28	primary	NA	NA	3165	1713	18	16	14	14	19	15	2	19	16	16	6.23392874314653	3.18577906715988	azizi_BC6_TUMOR	azizi_BC6_TUMOR_Tumor	primary	16_ECMHomeoMac
NA	3179	1559	azizi	c5969	MACROPHAGE:	Macro	Macro	MACROPHAGE:	NA	BC6	BC6_TUMOR	BC	Tumor	28	primary	NA	NA	3105	1556	8	13	12	12	0	12	0	14	13	13	-4.1382130949272	0.895602913976899	azizi_BC6_TUMOR	azizi_BC6_TUMOR_Tumor	primary	13_CalciumMac
NA	2647	1194	azizi	c5972	MACROPHAGE:	Macro	Macro	MACROPHAGE:	NA	BC6	BC6_TUMOR	BC	Tumor	28	primary	NA	NA	2660	1193	8	13	12	12	0	12	0	14	13	13	-4.67718785689009	1.64288613426804	azizi_BC6_TUMOR	azizi_BC6_TUMOR_Tumor	primary	13_CalciumMac
NA	2757	1319	azizi	c5976	MACROPHAGE:	Macro	Macro	MACROPHAGE:	NA	BC6	BC6_TUMOR	BC	Tumor	28	primary	NA	NA	2756	1318	8	13	12	12	0	12	0	14	13	13	-4.50747292921675	1.3985953055632	azizi_BC6_TUMOR	azizi_BC6_TUMOR_Tumor	primary	13_CalciumMac
NA	2764	1316	azizi	c5980	MACROPHAGE:	Macro	Macro	MACROPHAGE:	NA	BC6	BC6_TUMOR	BC	Tumor	28	primary	NA	NA	2764	1316	18	16	14	14	19	15	20	19	16	16	5.94211346223223	2.81691381561874	azizi_BC6_TUMOR	azizi_BC6_TUMOR_Tumor	primary	16_ECMHomeoMac
NA	3082	1449	azizi	c5981	MACROPHAGE:	Macro	Macro	MACROPHAGE:	NA	BC6	BC6_TUMOR	BC	Tumor	28	primary	NA	NA	3039	1449	8	13	12	12	0	12	0	14	13	13	-4.15603106901777	1.64264223206162	azizi_BC6_TUMOR	azizi_BC6_TUMOR_Tumor	primary	13_CalciumMac
NA	2765	1310	azizi	c5983	MACROPHAGE:	Macro	Macro	MACROPHAGE:	NA	BC6	BC6_TUMOR	BC	Tumor	28	primary	NA	NA	2764	1309	8	13	12	12	0	12	0	14	13	13	-3.96112197325361	1.16829905140518	azizi_BC6_TUMOR	azizi_BC6_TUMOR_Tumor	primary	13_CalciumMac
NA	2853	1430	azizi	c5985	MACROPHAGE:	Macro	Macro	MACROPHAGE:	NA	BC6	BC6_TUMOR	BC	Tumor	28	primary	NA	NA	2844	1429	2	4	4	3	4	4	4	6	4	4	-6.4702476827873	0.997300299288026	azizi_BC6_TUMOR	azizi_BC6_TUMOR_Tumor	primary	4_ICIMac2
NA	3227	1699	azizi	c5986	MACROPHAGE:	Macro	Macro	MACROPHAGE:	NA	BC6	BC6_TUMOR	BC	Tumor	28	primary	NA	NA	3150	1696	3	2	1	1	1	2	1	2	2	2	-1.05148201868666	-1.74844673049332	azizi_BC6_TUMOR	azizi_BC6_TUMOR_Tumor	primary	2_C3Mac
NA	2770	1181	azizi	c5988	MACROPHAGE:	Macro	Macro	MACROPHAGE:	NA	BC6	BC6_TUMOR	BC	Tumor	28	primary	NA	NA	2768	1179	17	17	16	15	17	19	16	17	17	17	-4.7378110258354	-2.29275658500076	azizi_BC6_TUMOR	azizi_BC6_TUMOR_Tumor	primary	17_IFNMac3
NA	2871	1442	azizi	c5994	MACROPHAGE:	Macro	Macro	MACROPHAGE:	NA	BC6	BC6_TUMOR	BC	Tumor	28	primary	NA	NA	2860	1441	18	16	14	14	19	15	2	19	16	16	7.34025913789141	3.2034437381041	azizi_BC6_TUMOR	azizi_BC6_TUMOR_Tumor	primary	16_ECMHomeoMac
NA	2771	1274	azizi	c5998	MACROPHAGE:	Macro	Macro	MACROPHAGE:	NA	BC6	BC6_TUMOR	BC	Tumor	28	primary	NA	NA	2769	1272	8	13	12	12	0	12	0	14	13	13	-5.09318154738081	0.868670138002626	azizi_BC6_TUMOR	azizi_BC6_TUMOR_Tumor	primary	13_CalciumMac
NA	2850	1423	azizi	c6006	MACROPHAGE:	Macro	Macro	MACROPHAGE:	NA	BC6	BC6_TUMOR	BC	Tumor	28	primary	NA	NA	2843	1423	8	13	12	12	0	12	0	14	13	13	-4.13802426741255	1.71260032284378	azizi_BC6_TUMOR	azizi_BC6_TUMOR_Tumor	primary	13_CalciumMac
NA	2829	1237	azizi	c6016	MACROPHAGE:	Macro	Macro	MACROPHAGE:	NA	BC6	BC6_TUMOR	BC	Tumor	28	primary	NA	NA	2823	1236	18	16	6	14	19	15	2	19	16	16	6.65959459855425	2.86310455429672	azizi_BC6_TUMOR	azizi_BC6_TUMOR_Tumor	primary	16_ECMHomeoMac
NA	3303	1808	azizi	c6019	MACROPHAGE:	Macro	Macro	MACROPHAGE:	NA	BC6	BC6_TUMOR	BC	Tumor	28	primary	NA	NA	3180	1806	26	3	23	22	2	3	2	3	3	3	6.37939173295366	-0.134902147172698	azizi_BC6_TUMOR	azizi_BC6_TUMOR_Tumor	primary	3_ICIMac1
NA	2918	1486	azizi	c6027	MACROPHAGE:	Macro	Macro	MACROPHAGE:	NA	BC6	BC6_TUMOR	BC	Tumor	28	primary	NA	NA	2903	1485	18	16	14	14	19	15	2	19	16	16	6.92516094758379	2.8442694865477	azizi_BC6_TUMOR	azizi_BC6_TUMOR_Tumor	primary	16_ECMHomeoMac
NA	2832	1286	azizi	c6030	MACROPHAGE:	Macro	Macro	MACROPHAGE:	NA	BC6	BC6_TUMOR	BC	Tumor	28	primary	NA	NA	2824	1284	4	3	6	6	2	3	2	3	3	3	6.60293346955645	0.770315679193727	azizi_BC6_TUMOR	azizi_BC6_TUMOR_Tumor	primary	3_ICIMac1
NA	3271	1697	azizi	c6033	MACROPHAGE:	Macro	Macro	MACROPHAGE:	NA	BC6	BC6_TUMOR	BC	Tumor	28	primary	NA	NA	3180	1696	8	13	12	12	0	12	0	14	13	13	-3.89370196745527	1.90103396999954	azizi_BC6_TUMOR	azizi_BC6_TUMOR_Tumor	primary	13_CalciumMac
NA	3111	1575	azizi	c6044	MACROPHAGE:	Macro	Macro	MACROPHAGE:	NA	BC6	BC6_TUMOR	BC	Tumor	28	primary	NA	NA	3052	1575	19	12	18	16	12	10	12	13	12	12	-2.21504181311262	-3.101632861017	azizi_BC6_TUMOR	azizi_BC6_TUMOR_Tumor	primary	12_MBMMac
NA	2877	1374	azizi	c6045	MACROPHAGE:	Macro	Macro	MACROPHAGE:	NA	BC6	BC6_TUMOR	BC	Tumor	28	primary	NA	NA	2866	1373	26	3	23	22	2	3	2	3	3	3	6.62603241517412	1.43259892094254	azizi_BC6_TUMOR	azizi_BC6_TUMOR_Tumor	primary	3_ICIMac1
NA	3283	1828	azizi	c6047	MACROPHAGE:	Macro	Macro	MACROPHAGE:	NA	BC6	BC6_TUMOR	BC	Tumor	28	primary	NA	NA	3172	1826	8	13	12	12	0	12	0	14	13	13	-3.51918571875227	1.8925054990065	azizi_BC6_TUMOR	azizi_BC6_TUMOR_Tumor	primary	13_CalciumMac
NA	3164	1672	azizi	c6052	MACROPHAGE:	Macro	Macro	MACROPHAGE:	NA	BC6	BC6_TUMOR	BC	Tumor	28	primary	NA	NA	3103	1671	30	21	25	25	3	23	3	1	21	21	0.123746577046986	-6.20675566565872	azizi_BC6_TUMOR	azizi_BC6_TUMOR_Tumor	primary	21_HemeMac
NA	2683	1243	azizi	c6054	MACROPHAGE:	Macro	Macro	MACROPHAGE:	NA	BC6	BC6_TUMOR	BC	Tumor	28	primary	NA	NA	2693	1242	18	16	14	14	19	15	20	19	16	16	5.68868357255327	2.36905762779831	azizi_BC6_TUMOR	azizi_BC6_TUMOR_Tumor	primary	16_ECMHomeoMac
NA	3301	1689	azizi	c6073	MACROPHAGE:	Macro	Macro	MACROPHAGE:	NA	BC6	BC6_TUMOR	BC	Tumor	28	primary	NA	NA	3152	1688	18	16	14	14	19	15	2	19	16	16	6.68181330277788	3.47814342606186	azizi_BC6_TUMOR	azizi_BC6_TUMOR_Tumor	primary	16_ECMHomeoMac
NA	2738	1453	azizi	c6081	MACROPHAGE:	Macro	Macro	MACROPHAGE:	NA	BC6	BC6_TUMOR	BC	Tumor	28	primary	NA	NA	2738	1452	9	14	13	13	14	14	14	15	14	14	3.94354635789263	6.53814169991135	azizi_BC6_TUMOR	azizi_BC6_TUMOR_Tumor	primary	14_ProliMac
NA	2735	1246	azizi	c6082	MACROPHAGE:	Macro	Macro	MACROPHAGE:	NA	BC6	BC6_TUMOR	BC	Tumor	28	primary	NA	NA	2736	1245	19	12	4	16	12	4	4	6	12	12	-4.13108247206343	-1.83460631739975	azizi_BC6_TUMOR	azizi_BC6_TUMOR_Tumor	primary	12_MBMMac
NA	2653	1211	azizi	c6091	MACROPHAGE:	Macro	Macro	MACROPHAGE:	NA	BC6	BC6_TUMOR	BC	Tumor	28	primary	NA	NA	2667	1210	11	7	8	8	9	7	10	7	7	7	3.64888769700396	1.64917287457108	azizi_BC6_TUMOR	azizi_BC6_TUMOR_Tumor	primary	7_IFNMac
NA	3055	1385	azizi	c6097	MACROPHAGE:	Macro	Macro	MACROPHAGE:	NA	BC6	BC6_TUMOR	BC	Tumor	28	primary	NA	NA	3013	1384	8	13	12	12	0	12	0	14	13	13	-4.14247649595869	1.55653009045242	azizi_BC6_TUMOR	azizi_BC6_TUMOR_Tumor	primary	13_CalciumMac
NA	3235	1743	azizi	c6098	MACROPHAGE:	Macro	Macro	MACROPHAGE:	NA	BC6	BC6_TUMOR	BC	Tumor	28	primary	NA	NA	3146	1739	8	13	12	12	0	12	0	14	13	13	-3.83000367567671	0.987535449148408	azizi_BC6_TUMOR	azizi_BC6_TUMOR_Tumor	primary	13_CalciumMac
NA	2895	1439	azizi	c6106	MACROPHAGE:	Macro	Macro	MACROPHAGE:	NA	BC6	BC6_TUMOR	BC	Tumor	28	primary	NA	NA	2881	1439	18	16	14	14	19	15	2	19	16	16	7.17089802338945	3.15693637955307	azizi_BC6_TUMOR	azizi_BC6_TUMOR_Tumor	primary	16_ECMHomeoMac
NA	3312	1858	azizi	c6108	MACROPHAGE:	Macro	Macro	MACROPHAGE:	NA	BC6	BC6_TUMOR	BC	Tumor	28	primary	NA	NA	3196	1856	2	4	4	3	4	4	4	6	4	4	-3.07334536001814	0.832298251272432	azizi_BC6_TUMOR	azizi_BC6_TUMOR_Tumor	primary	4_ICIMac2
NA	2825	1441	azizi	c6114	MACROPHAGE:	Macro	Macro	MACROPHAGE:	NA	BC6	BC6_TUMOR	BC	Tumor	28	primary	NA	NA	2822	1441	18	16	14	14	19	15	2	19	16	16	6.65277344300615	3.404954405905	azizi_BC6_TUMOR	azizi_BC6_TUMOR_Tumor	primary	16_ECMHomeoMac
NA	2797	1300	azizi	c6120	MACROPHAGE:	Macro	Macro	MACROPHAGE:	NA	BC6	BC6_TUMOR	BC	Tumor	28	primary	NA	NA	2796	1299	4	3	6	6	2	3	2	3	3	3	6.46686369492876	2.13146612274765	azizi_BC6_TUMOR	azizi_BC6_TUMOR_Tumor	primary	3_ICIMac1
NA	2891	1420	azizi	c6122	MACROPHAGE:	Macro	Macro	MACROPHAGE:	NA	BC6	BC6_TUMOR	BC	Tumor	28	primary	NA	NA	2879	1418	18	16	14	14	19	15	2	19	16	16	6.80844170167315	3.27096650231003	azizi_BC6_TUMOR	azizi_BC6_TUMOR_Tumor	primary	16_ECMHomeoMac
NA	3194	1765	azizi	c6124	MACROPHAGE:	Macro	Macro	MACROPHAGE:	NA	BC6	BC6_TUMOR	BC	Tumor	28	primary	NA	NA	3129	1765	8	13	12	12	13	12	0	14	13	13	-4.06179326460493	1.74726984131455	azizi_BC6_TUMOR	azizi_BC6_TUMOR_Tumor	primary	13_CalciumMac
NA	3019	1529	azizi	c6126	MACROPHAGE:	Macro	Macro	MACROPHAGE:	NA	BC6	BC6_TUMOR	BC	Tumor	28	primary	NA	NA	2985	1526	18	16	14	14	19	15	2	19	16	16	6.68987614228594	3.49130317795395	azizi_BC6_TUMOR	azizi_BC6_TUMOR_Tumor	primary	16_ECMHomeoMac
NA	2662	1065	azizi	c6129	MACROPHAGE:	Macro	Macro	MACROPHAGE:	NA	BC6	BC6_TUMOR	BC	Tumor	28	primary	NA	NA	2679	1064	26	3	23	22	2	3	2	3	3	3	6.66211039140093	0.841610761762849	azizi_BC6_TUMOR	azizi_BC6_TUMOR_Tumor	primary	3_ICIMac1
NA	2795	1402	azizi	c6132	MACROPHAGE:	Macro	Macro	MACROPHAGE:	NA	BC6	BC6_TUMOR	BC	Tumor	28	primary	NA	NA	2793	1400	25	7	8	8	9	7	10	7	7	7	5.42119175507891	1.39800271618485	azizi_BC6_TUMOR	azizi_BC6_TUMOR_Tumor	primary	7_IFNMac
NA	2885	1454	azizi	c6133	MACROPHAGE:	Macro	Macro	MACROPHAGE:	NA	BC6	BC6_TUMOR	BC	Tumor	28	primary	NA	NA	2873	1454	18	16	14	14	19	15	2	19	16	16	7.52179915025103	3.26885649788498	azizi_BC6_TUMOR	azizi_BC6_TUMOR_Tumor	primary	16_ECMHomeoMac
NA	2890	1595	azizi	c6144	MACROPHAGE:	Macro	Macro	MACROPHAGE:	NA	BC6	BC6_TUMOR	BC	Tumor	28	primary	NA	NA	2879	1593	9	14	13	13	14	14	14	15	14	14	5.08719021394121	6.60997054207443	azizi_BC6_TUMOR	azizi_BC6_TUMOR_Tumor	primary	14_ProliMac
NA	3070	1500	azizi	c6146	MACROPHAGE:	Macro	Macro	MACROPHAGE:	NA	BC6	BC6_TUMOR	BC	Tumor	28	primary	NA	NA	3024	1499	18	16	14	14	19	15	2	19	16	16	6.91352325990068	3.37903043854355	azizi_BC6_TUMOR	azizi_BC6_TUMOR_Tumor	primary	16_ECMHomeoMac
NA	3254	1750	azizi	c6147	MACROPHAGE:	Macro	Macro	MACROPHAGE:	NA	BC6	BC6_TUMOR	BC	Tumor	28	primary	NA	NA	3138	1746	9	14	13	13	14	14	14	15	14	14	3.90259176804888	6.6267356597197	azizi_BC6_TUMOR	azizi_BC6_TUMOR_Tumor	primary	14_ProliMac
NA	2807	1314	azizi	c6150	MACROPHAGE:	Macro	Macro	MACROPHAGE:	NA	BC6	BC6_TUMOR	BC	Tumor	28	primary	NA	NA	2803	1311	2	4	4	3	4	4	4	6	4	4	-4.29837411329878	-2.21721556556106	azizi_BC6_TUMOR	azizi_BC6_TUMOR_Tumor	primary	4_ICIMac2
NA	3165	1696	azizi	c6167	MACROPHAGE:	Macro	Macro	MACROPHAGE:	NA	BC6	BC6_TUMOR	BC	Tumor	28	primary	NA	NA	3103	1695	26	3	23	22	2	3	2	3	3	3	6.77299887254107	0.492896648527375	azizi_BC6_TUMOR	azizi_BC6_TUMOR_Tumor	primary	3_ICIMac1
NA	3234	1751	azizi	c6172	MACROPHAGE:	Macro	Macro	MACROPHAGE:	NA	BC6	BC6_TUMOR	BC	Tumor	28	primary	NA	NA	3158	1751	8	13	12	12	0	12	0	14	13	13	-4.16594546721113	1.96401581394791	azizi_BC6_TUMOR	azizi_BC6_TUMOR_Tumor	primary	13_CalciumMac
NA	3001	1236	azizi	c6174	MACROPHAGE:	Macro	Macro	MACROPHAGE:	NA	BC6	BC6_TUMOR	BC	Tumor	28	primary	NA	NA	2966	1236	25	7	8	8	9	7	10	7	7	7	5.25785070969927	2.14464375603317	azizi_BC6_TUMOR	azizi_BC6_TUMOR_Tumor	primary	7_IFNMac
NA	3181	1601	azizi	c6176	MACROPHAGE:	Macro	Macro	MACROPHAGE:	NA	BC6	BC6_TUMOR	BC	Tumor	28	primary	NA	NA	3107	1597	18	16	14	14	19	15	2	19	16	16	7.18822676255571	3.17211100685715	azizi_BC6_TUMOR	azizi_BC6_TUMOR_Tumor	primary	16_ECMHomeoMac
NA	2876	1401	azizi	c6183	MACROPHAGE:	Macro	Macro	MACROPHAGE:	NA	BC6	BC6_TUMOR	BC	Tumor	28	primary	NA	NA	2866	1400	14	8	7	7	10	9	9	10	8	8	-4.37482398436201	-1.33338132274032	azizi_BC6_TUMOR	azizi_BC6_TUMOR_Tumor	primary	8_IFNGMac
NA	2891	1377	azizi	c6193	MACROPHAGE:	Macro	Macro	MACROPHAGE:	NA	BC6	BC6_TUMOR	BC	Tumor	28	primary	NA	NA	2879	1377	2	4	4	3	4	4	4	6	4	4	-4.57520717070234	-1.45010056865097	azizi_BC6_TUMOR	azizi_BC6_TUMOR_Tumor	primary	4_ICIMac2
NA	2798	1232	azizi	c6195	MACROPHAGE:	Macro	Macro	MACROPHAGE:	NA	BC6	BC6_TUMOR	BC	Tumor	28	primary	NA	NA	2795	1231	18	16	14	14	19	15	2	19	16	16	6.9968228967415	3.30088994133591	azizi_BC6_TUMOR	azizi_BC6_TUMOR_Tumor	primary	16_ECMHomeoMac
NA	3082	1492	azizi	c6205	MACROPHAGE:	Macro	Macro	MACROPHAGE:	NA	BC6	BC6_TUMOR	BC	Tumor	28	primary	NA	NA	3030	1489	23	8	7	21	10	9	9	18	8	8	-2.66347402022016	-0.379330304979094	azizi_BC6_TUMOR	azizi_BC6_TUMOR_Tumor	primary	8_IFNGMac
NA	2834	1301	azizi	c6210	MACROPHAGE:	Macro	Macro	MACROPHAGE:	NA	BC6	BC6_TUMOR	BC	Tumor	28	primary	NA	NA	2826	1300	2	4	4	3	4	4	4	6	4	4	-5.35869401381147	-0.917707232354888	azizi_BC6_TUMOR	azizi_BC6_TUMOR_Tumor	primary	4_ICIMac2
NA	2772	1439	azizi	c6218	MACROPHAGE:	Macro	Macro	MACROPHAGE:	NA	BC6	BC6_TUMOR	BC	Tumor	28	primary	NA	NA	2770	1437	9	14	13	13	14	14	14	15	14	14	4.86542469575274	7.0681795798552	azizi_BC6_TUMOR	azizi_BC6_TUMOR_Tumor	primary	14_ProliMac
NA	3212	1680	azizi	c6219	MACROPHAGE:	Macro	Macro	MACROPHAGE:	NA	BC6	BC6_TUMOR	BC	Tumor	28	primary	NA	NA	3137	1676	22	1	21	18	13	20	13	1	1	1	-3.65055745527876	0.0341242946994221	azizi_BC6_TUMOR	azizi_BC6_TUMOR_Tumor	primary	1_MetM2Mac
NA	2734	1275	azizi	c6224	MACROPHAGE:	Macro	Macro	MACROPHAGE:	NA	BC6	BC6_TUMOR	BC	Tumor	28	primary	NA	NA	2737	1274	4	3	6	6	2	3	2	3	3	3	7.19964987351763	1.83015832531571	azizi_BC6_TUMOR	azizi_BC6_TUMOR_Tumor	primary	3_ICIMac1
NA	2828	1310	azizi	c6227	MACROPHAGE:	Macro	Macro	MACROPHAGE:	NA	BC6	BC6_TUMOR	BC	Tumor	28	primary	NA	NA	2824	1310	2	4	4	3	4	4	4	6	4	4	-5.68963378355635	-1.34038367640854	azizi_BC6_TUMOR	azizi_BC6_TUMOR_Tumor	primary	4_ICIMac2
NA	3275	1723	azizi	c6230	MACROPHAGE:	Macro	Macro	MACROPHAGE:	NA	BC6	BC6_TUMOR	BC	Tumor	28	primary	NA	NA	3172	1723	2	4	4	3	4	4	4	6	4	4	-4.91557496473921	-3.41935947310806	azizi_BC6_TUMOR	azizi_BC6_TUMOR_Tumor	primary	4_ICIMac2
NA	2652	1198	azizi	c6239	MACROPHAGE:	Macro	Macro	MACROPHAGE:	NA	BC6	BC6_TUMOR	BC	Tumor	28	primary	NA	NA	2667	1195	4	3	6	6	2	3	2	3	3	3	7.42868811204302	0.664871903539888	azizi_BC6_TUMOR	azizi_BC6_TUMOR_Tumor	primary	3_ICIMac1
NA	3118	1485	azizi	c6245	MACROPHAGE:	Macro	Macro	MACROPHAGE:	NA	BC6	BC6_TUMOR	BC	Tumor	28	primary	NA	NA	3064	1485	26	3	23	22	2	3	2	3	3	3	6.66549069001543	1.17329868900894	azizi_BC6_TUMOR	azizi_BC6_TUMOR_Tumor	primary	3_ICIMac1
NA	2824	1328	azizi	c6246	MACROPHAGE:	Macro	Macro	MACROPHAGE:	NA	BC6	BC6_TUMOR	BC	Tumor	28	primary	NA	NA	2820	1328	18	16	14	14	19	15	2	19	16	16	6.7347665460335	3.30426642525314	azizi_BC6_TUMOR	azizi_BC6_TUMOR_Tumor	primary	16_ECMHomeoMac
NA	2927	1521	azizi	c6249	MACROPHAGE:	Macro	Macro	MACROPHAGE:	NA	BC6	BC6_TUMOR	BC	Tumor	28	primary	NA	NA	2915	1520	3	2	16	15	1	19	1	2	2	2	-1.6386876671089	-3.4263706482637	azizi_BC6_TUMOR	azizi_BC6_TUMOR_Tumor	primary	2_C3Mac
NA	2821	1371	azizi	c6270	MACROPHAGE:	Macro	Macro	MACROPHAGE:	NA	BC6	BC6_TUMOR	BC	Tumor	28	primary	NA	NA	2818	1371	18	16	14	14	19	15	2	19	16	16	6.65745312287676	3.52323004830002	azizi_BC6_TUMOR	azizi_BC6_TUMOR_Tumor	primary	16_ECMHomeoMac
NA	3122	1523	azizi	c6272	MACROPHAGE:	Macro	Macro	MACROPHAGE:	NA	BC6	BC6_TUMOR	BC	Tumor	28	primary	NA	NA	3048	1521	4	3	6	6	2	3	2	3	3	3	6.85121447160112	2.63141748535751	azizi_BC6_TUMOR	azizi_BC6_TUMOR_Tumor	primary	3_ICIMac1
NA	2967	1486	azizi	c6274	MACROPHAGE:	Macro	Macro	MACROPHAGE:	NA	BC6	BC6_TUMOR	BC	Tumor	28	primary	NA	NA	2948	1486	18	16	14	14	19	15	2	19	16	16	6.92400318696367	3.31541583168625	azizi_BC6_TUMOR	azizi_BC6_TUMOR_Tumor	primary	16_ECMHomeoMac
NA	2857	1393	azizi	c6276	MACROPHAGE:	Macro	Macro	MACROPHAGE:	NA	BC6	BC6_TUMOR	BC	Tumor	28	primary	NA	NA	2850	1393	26	16	23	14	2	15	2	3	16	16	6.72796017243731	0.683744641424409	azizi_BC6_TUMOR	azizi_BC6_TUMOR_Tumor	primary	16_ECMHomeoMac
NA	3147	1596	azizi	c6277	MACROPHAGE:	Macro	Macro	MACROPHAGE:	NA	BC6	BC6_TUMOR	BC	Tumor	28	primary	NA	NA	3089	1596	8	13	12	12	13	12	13	14	13	13	-2.42378443167341	1.4070877753508	azizi_BC6_TUMOR	azizi_BC6_TUMOR_Tumor	primary	13_CalciumMac
NA	2860	1342	azizi	c6280	MACROPHAGE:	Macro	Macro	MACROPHAGE:	NA	BC6	BC6_TUMOR	BC	Tumor	28	primary	NA	NA	2849	1342	18	16	14	14	19	15	2	19	16	16	7.31331736161577	3.06897065270065	azizi_BC6_TUMOR	azizi_BC6_TUMOR_Tumor	primary	16_ECMHomeoMac
NA	3124	1642	azizi	c6281	MACROPHAGE:	Macro	Macro	MACROPHAGE:	NA	BC6	BC6_TUMOR	BC	Tumor	28	primary	NA	NA	3059	1640	21	10	9	11	7	8	8	8	10	10	2.69152599885332	-2.08351638686539	azizi_BC6_TUMOR	azizi_BC6_TUMOR_Tumor	primary	10_InflamMac
NA	3113	1485	azizi	c6284	MACROPHAGE:	Macro	Macro	MACROPHAGE:	NA	BC6	BC6_TUMOR	BC	Tumor	28	primary	NA	NA	3059	1485	18	16	14	14	19	15	2	19	16	16	7.16627413346636	3.35031554329514	azizi_BC6_TUMOR	azizi_BC6_TUMOR_Tumor	primary	16_ECMHomeoMac
NA	2906	1368	azizi	c6290	MACROPHAGE:	Macro	Macro	MACROPHAGE:	NA	BC6	BC6_TUMOR	BC	Tumor	28	primary	NA	NA	2897	1367	18	16	14	14	19	15	2	19	16	16	6.58886438920366	3.38984152901291	azizi_BC6_TUMOR	azizi_BC6_TUMOR_Tumor	primary	16_ECMHomeoMac
NA	2760	1317	azizi	c6291	MACROPHAGE:	Macro	Macro	MACROPHAGE:	NA	BC6	BC6_TUMOR	BC	Tumor	28	primary	NA	NA	2759	1315	8	13	12	12	0	12	0	14	13	13	-4.89821237013472	1.94026789295792	azizi_BC6_TUMOR	azizi_BC6_TUMOR_Tumor	primary	13_CalciumMac
NA	2090	515	azizi	c6299	MACROPHAGE:	Macro	Macro	MACROPHAGE:	NA	BC6	BC6_TUMOR	BC	Tumor	23	primary	NA	NA	2465	515	8	13	12	12	13	12	13	14	13	13	-3.3214394418968	1.72356102097153	azizi_BC6_TUMOR	azizi_BC6_TUMOR_Tumor	primary	13_CalciumMac
NA	2206	595	azizi	c6305	MACROPHAGE:	Macro	Macro	MACROPHAGE:	NA	BC6	BC6_TUMOR	BC	Tumor	23	primary	NA	NA	2616	595	18	16	14	14	19	15	2	19	16	16	7.00661951615679	3.29621550667404	azizi_BC6_TUMOR	azizi_BC6_TUMOR_Tumor	primary	16_ECMHomeoMac
NA	2828	1288	azizi	c6313	MACROPHAGE:	Macro	Macro	MACROPHAGE:	NA	BC6	BC6_TUMOR	BC	Tumor	23	primary	NA	NA	2821	1286	14	8	7	3	10	9	9	10	8	8	-3.63788169310225	-2.36632588279129	azizi_BC6_TUMOR	azizi_BC6_TUMOR_Tumor	primary	8_IFNGMac
NA	2638	1139	azizi	c6322	MACROPHAGE:	Macro	Macro	MACROPHAGE:	NA	BC6	BC6_TUMOR	BC	Tumor	23	primary	NA	NA	2656	1138	19	12	20	17	12	10	12	13	12	12	-1.35174721167219	1.51895460713028	azizi_BC6_TUMOR	azizi_BC6_TUMOR_Tumor	primary	12_MBMMac
NA	3010	1367	azizi	c6335	MACROPHAGE:	Macro	Macro	MACROPHAGE:	NA	BC6	BC6_TUMOR	BC	Tumor	23	primary	NA	NA	2979	1364	1	1	2	2	3	1	3	1	1	1	0.260365474365826	-5.70543053519607	azizi_BC6_TUMOR	azizi_BC6_TUMOR_Tumor	primary	1_MetM2Mac
NA	2519	781	azizi	c6336	MACROPHAGE:	Macro	Macro	MACROPHAGE:	NA	BC6	BC6_TUMOR	BC	Tumor	23	primary	NA	NA	2573	780	1	1	2	2	3	1	3	1	1	1	0.114452972404833	-5.49773075950027	azizi_BC6_TUMOR	azizi_BC6_TUMOR_Tumor	primary	1_MetM2Mac
NA	2949	1341	azizi	c6337	MACROPHAGE:	Macro	Macro	MACROPHAGE:	NA	BC6	BC6_TUMOR	BC	Tumor	23	primary	NA	NA	2925	1337	13	15	15	7	16	17	9	10	15	15	-2.61566370413435	-1.36212160956741	azizi_BC6_TUMOR	azizi_BC6_TUMOR_Tumor	primary	15_LYZMac
NA	2065	562	azizi	c6339	MACROPHAGE:	Macro	Macro	MACROPHAGE:	NA	BC6	BC6_TUMOR	BC	Tumor	23	primary	NA	NA	2503	562	1	1	2	2	3	1	3	1	1	1	-2.19008463308943	-5.09774544608475	azizi_BC6_TUMOR	azizi_BC6_TUMOR_Tumor	primary	1_MetM2Mac
NA	2361	688	azizi	c6343	MACROPHAGE:	Macro	Macro	MACROPHAGE:	NA	BC6	BC6_TUMOR	BC	Tumor	23	primary	NA	NA	2683	687	1	1	2	2	3	1	3	1	1	1	0.00403170599805838	-5.72338679206253	azizi_BC6_TUMOR	azizi_BC6_TUMOR_Tumor	primary	1_MetM2Mac
NA	3272	1990	azizi	c6364	MACROPHAGE:	Macro	Macro	MACROPHAGE:	NA	BC6	BC6_TUMOR	BC	Tumor	23	primary	NA	NA	3179	1987	12	11	10	9	11	13	11	11	11	11	1.96825796677935	3.4526142798674	azizi_BC6_TUMOR	azizi_BC6_TUMOR_Tumor	primary	11_MetalloMac
NA	2779	1182	azizi	c6367	MACROPHAGE:	Macro	Macro	MACROPHAGE:	NA	BC6	BC6_TUMOR	BC	Tumor	23	primary	NA	NA	2778	1181	21	10	9	11	7	8	8	8	10	10	2.4243028791176	-3.90664580237747	azizi_BC6_TUMOR	azizi_BC6_TUMOR_Tumor	primary	10_InflamMac
NA	2396	786	azizi	c6373	MACROPHAGE:	Macro	Macro	MACROPHAGE:	NA	BC6	BC6_TUMOR	BC	Tumor	23	primary	NA	NA	2539	784	1	1	2	2	3	1	3	1	1	1	-1.01110404417646	-7.06497052085281	azizi_BC6_TUMOR	azizi_BC6_TUMOR_Tumor	primary	1_MetM2Mac
NA	3266	1738	azizi	c6376	MACROPHAGE:	Macro	Macro	MACROPHAGE:	NA	BC6	BC6_TUMOR	BC	Tumor	23	primary	NA	NA	3161	1736	6	9	11	10	8	16	7	9	9	9	0.742380264543171	-0.762909141896972	azizi_BC6_TUMOR	azizi_BC6_TUMOR_Tumor	primary	9_AngioMac
NA	2499	691	azizi	c6384	MACROPHAGE:	Macro	Macro	MACROPHAGE:	NA	BC6	BC6_TUMOR	BC	Tumor	23	primary	NA	NA	2582	690	1	1	2	2	3	1	3	1	1	1	-0.629587766386394	-6.85828354728103	azizi_BC6_TUMOR	azizi_BC6_TUMOR_Tumor	primary	1_MetM2Mac
NA	3134	1668	azizi	c6390	MACROPHAGE:	Macro	Macro	MACROPHAGE:	NA	BC6	BC6_TUMOR	BC	Tumor	23	primary	NA	NA	3077	1666	1	1	2	2	3	1	3	1	1	1	0.779645565293903	-5.55077317130447	azizi_BC6_TUMOR	azizi_BC6_TUMOR_Tumor	primary	1_MetM2Mac
NA	3309	1925	azizi	c6400	MACROPHAGE:	Macro	Macro	MACROPHAGE:	NA	BC6	BC6_TUMOR	BC	Tumor	23	primary	NA	NA	3199	1925	1	1	2	2	3	1	3	1	1	1	0.382317680262203	-5.86075642478348	azizi_BC6_TUMOR	azizi_BC6_TUMOR_Tumor	primary	1_MetM2Mac
NA	3085	1550	azizi	c6402	MACROPHAGE:	Macro	Macro	MACROPHAGE:	NA	BC6	BC6_TUMOR	BC	Tumor	23	primary	NA	NA	3033	1548	11	7	8	8	9	7	10	7	7	7	2.12380045964586	-5.22212794196487	azizi_BC6_TUMOR	azizi_BC6_TUMOR_Tumor	primary	7_IFNMac
NA	2721	1177	azizi	c6422	MACROPHAGE:	Macro	Macro	MACROPHAGE:	NA	BC6	BC6_TUMOR	BC	Tumor	23	primary	NA	NA	2728	1176	1	1	2	2	4	1	3	1	1	1	-3.26317232535017	-4.51180270087601	azizi_BC6_TUMOR	azizi_BC6_TUMOR_Tumor	primary	1_MetM2Mac
NA	3059	1372	azizi	c6423	MACROPHAGE:	Macro	Macro	MACROPHAGE:	NA	BC6	BC6_TUMOR	BC	Tumor	23	primary	NA	NA	3014	1372	1	1	2	2	3	1	3	1	1	1	-2.38113993094099	-5.88001253974319	azizi_BC6_TUMOR	azizi_BC6_TUMOR_Tumor	primary	1_MetM2Mac
NA	2657	1130	azizi	c6425	MACROPHAGE:	Macro	Macro	MACROPHAGE:	NA	BC6	BC6_TUMOR	BC	Tumor	23	primary	NA	NA	2671	1127	30	21	25	25	3	23	3	1	21	21	-3.16348665640486	-4.63211062323929	azizi_BC6_TUMOR	azizi_BC6_TUMOR_Tumor	primary	21_HemeMac
NA	3315	1873	azizi	c6429	MACROPHAGE:	Macro	Macro	MACROPHAGE:	NA	BC6	BC6_TUMOR	BC	Tumor	23	primary	NA	NA	3211	1873	16	9	15	26	8	11	7	12	9	9	0.98147905185091	0.826304527403108	azizi_BC6_TUMOR	azizi_BC6_TUMOR_Tumor	primary	9_AngioMac
NA	2819	1313	azizi	c6447	MACROPHAGE:	Macro	Macro	MACROPHAGE:	NA	BC6	BC6_TUMOR	BC	Tumor	23	primary	NA	NA	2816	1312	30	21	25	25	3	23	3	1	21	21	-2.37638038084639	-5.96806242835403	azizi_BC6_TUMOR	azizi_BC6_TUMOR_Tumor	primary	21_HemeMac
NA	2578	1210	azizi	c6453	MACROPHAGE:	Macro	Macro	MACROPHAGE:	NA	BC6	BC6_TUMOR	BC	Tumor	23	primary	NA	NA	2608	1209	11	7	8	8	9	7	10	7	7	7	1.29687148644793	-6.0566983498323	azizi_BC6_TUMOR	azizi_BC6_TUMOR_Tumor	primary	7_IFNMac
NA	3202	1705	azizi	c6457	MACROPHAGE:	Macro	Macro	MACROPHAGE:	NA	BC6	BC6_TUMOR	BC	Tumor	23	primary	NA	NA	3131	1704	6	9	11	10	8	16	7	9	9	9	-0.266927388168697	-1.52896037471176	azizi_BC6_TUMOR	azizi_BC6_TUMOR_Tumor	primary	9_AngioMac
NA	3166	1726	azizi	c6464	MACROPHAGE:	Macro	Macro	MACROPHAGE:	NA	BC6	BC6_TUMOR	BC	Tumor	23	primary	NA	NA	3106	1725	2	4	4	3	4	4	4	6	4	4	-4.31278747007978	-2.68882229697586	azizi_BC6_TUMOR	azizi_BC6_TUMOR_Tumor	primary	4_ICIMac2
NA	2480	728	azizi	c6466	MACROPHAGE:	Macro	Macro	MACROPHAGE:	NA	BC6	BC6_TUMOR	BC	Tumor	23	primary	NA	NA	2548	728	22	1	21	18	13	20	13	1	1	1	-2.24029534742964	4.10327574837326	azizi_BC6_TUMOR	azizi_BC6_TUMOR_Tumor	primary	1_MetM2Mac
NA	3066	1373	azizi	c6494	MACROPHAGE:	Macro	Macro	MACROPHAGE:	NA	BC6	BC6_TUMOR	BC	Tumor	23	primary	NA	NA	3017	1372	8	13	12	12	0	12	0	14	13	13	-4.55089419767988	0.603239270330659	azizi_BC6_TUMOR	azizi_BC6_TUMOR_Tumor	primary	13_CalciumMac
NA	2642	1267	azizi	c6505	MACROPHAGE:	Macro	Macro	MACROPHAGE:	NA	BC6	BC6_TUMOR	BC	Tumor	23	primary	NA	NA	2657	1264	12	11	10	9	11	13	11	11	11	11	1.59944814755785	2.05910310375809	azizi_BC6_TUMOR	azizi_BC6_TUMOR_Tumor	primary	11_MetalloMac
NA	2717	1394	azizi	c6519	MACROPHAGE:	Macro	Macro	MACROPHAGE:	NA	BC6	BC6_TUMOR	BC	Tumor	23	primary	NA	NA	2720	1393	9	14	13	13	14	14	14	15	14	14	4.78545910432207	7.19691130745529	azizi_BC6_TUMOR	azizi_BC6_TUMOR_Tumor	primary	14_ProliMac
NA	2835	1483	azizi	c6530	MACROPHAGE:	Macro	Macro	MACROPHAGE:	NA	BC6	BC6_TUMOR	BC	Tumor	23	primary	NA	NA	2833	1483	6	9	11	10	8	16	7	9	9	9	1.30741292550432	-0.341571060537108	azizi_BC6_TUMOR	azizi_BC6_TUMOR_Tumor	primary	9_AngioMac
NA	2024	557	azizi	c6537	MACROPHAGE:	Macro	Macro	MACROPHAGE:	NA	BC6	BC6_TUMOR	BC	Tumor	23	primary	NA	NA	2468	556	1	1	2	2	3	1	3	1	1	1	-0.985154208399181	-6.82423689734817	azizi_BC6_TUMOR	azizi_BC6_TUMOR_Tumor	primary	1_MetM2Mac
NA	2514	1111	azizi	c6541	MACROPHAGE:	Macro	Macro	MACROPHAGE:	NA	BC6	BC6_TUMOR	BC	Tumor	23	primary	NA	NA	2562	1111	3	2	1	1	1	2	1	2	2	2	-1.43708163187635	-1.37472656142593	azizi_BC6_TUMOR	azizi_BC6_TUMOR_Tumor	primary	2_C3Mac
NA	2351	997	azizi	c6545	MACROPHAGE:	Macro	Macro	MACROPHAGE:	NA	BC6	BC6_TUMOR	BC	Tumor	23	primary	NA	NA	2540	996	9	14	13	13	14	14	14	15	14	14	3.87622839524614	6.5278210364592	azizi_BC6_TUMOR	azizi_BC6_TUMOR_Tumor	primary	14_ProliMac
NA	3206	1614	azizi	c6546	MACROPHAGE:	Macro	Macro	MACROPHAGE:	NA	BC6	BC6_TUMOR	BC	Tumor	23	primary	NA	NA	3125	1612	6	9	11	10	8	16	7	9	9	9	0.786839249871845	-1.11987820041061	azizi_BC6_TUMOR	azizi_BC6_TUMOR_Tumor	primary	9_AngioMac
NA	3124	1623	azizi	c6548	MACROPHAGE:	Macro	Macro	MACROPHAGE:	NA	BC6	BC6_TUMOR	BC	Tumor	23	primary	NA	NA	3075	1622	8	13	12	12	13	12	13	14	13	13	-3.52267831251753	1.11876544582962	azizi_BC6_TUMOR	azizi_BC6_TUMOR_Tumor	primary	13_CalciumMac
NA	3095	1419	azizi	c6557	MACROPHAGE:	Macro	Macro	MACROPHAGE:	NA	BC6	BC6_TUMOR	BC	Tumor	23	primary	NA	NA	3043	1419	8	13	12	12	0	12	0	14	13	13	-4.95483916685713	1.86217150318741	azizi_BC6_TUMOR	azizi_BC6_TUMOR_Tumor	primary	13_CalciumMac
NA	2402	1002	azizi	c6558	MACROPHAGE:	Macro	Macro	MACROPHAGE:	NA	BC6	BC6_TUMOR	BC	Tumor	23	primary	NA	NA	2546	1000	1	1	2	2	3	1	3	1	1	1	0.694711867116566	-5.35226776969314	azizi_BC6_TUMOR	azizi_BC6_TUMOR_Tumor	primary	1_MetM2Mac
NA	3183	1519	azizi	c6569	MACROPHAGE:	Macro	Macro	MACROPHAGE:	NA	BC6	BC6_TUMOR	BC	Tumor	23	primary	NA	NA	3108	1515	10	2	1	10	1	2	1	2	2	2	0.155367653213615	-2.90372326743484	azizi_BC6_TUMOR	azizi_BC6_TUMOR_Tumor	primary	2_C3Mac
NA	3214	1609	azizi	c6578	MACROPHAGE:	Macro	Macro	MACROPHAGE:	NA	BC6	BC6_TUMOR	BC	Tumor	23	primary	NA	NA	3120	1606	5	5	5	4	6	5	6	4	5	5	3.32307893349993	-4.39087679755569	azizi_BC6_TUMOR	azizi_BC6_TUMOR_Tumor	primary	5_StressMac
NA	3205	1722	azizi	c6592	MACROPHAGE:	Macro	Macro	MACROPHAGE:	NA	BC6	BC6_TUMOR	BC	Tumor	23	primary	NA	NA	3128	1719	30	21	25	25	3	23	3	1	21	21	3.16955310418474	-2.40262177359939	azizi_BC6_TUMOR	azizi_BC6_TUMOR_Tumor	primary	21_HemeMac
NA	2661	1243	azizi	c6599	MACROPHAGE:	Macro	Macro	MACROPHAGE:	NA	BC6	BC6_TUMOR	BC	Tumor	23	primary	NA	NA	2670	1240	18	16	14	14	19	15	20	19	16	16	5.86061865403521	2.52683708298325	azizi_BC6_TUMOR	azizi_BC6_TUMOR_Tumor	primary	16_ECMHomeoMac
NA	3124	1564	azizi	c6606	MACROPHAGE:	Macro	Macro	MACROPHAGE:	NA	BC6	BC6_TUMOR	BC	Tumor	23	primary	NA	NA	3064	1558	6	9	11	10	8	10	7	9	9	9	0.404049295328732	-3.5242779530275	azizi_BC6_TUMOR	azizi_BC6_TUMOR_Tumor	primary	9_AngioMac
NA	3268	1659	azizi	c6609	MACROPHAGE:	Macro	Macro	MACROPHAGE:	NA	BC6	BC6_TUMOR	BC	Tumor	23	primary	NA	NA	3170	1655	13	15	15	7	16	17	17	10	15	15	-4.27770799086225	-0.522900847314605	azizi_BC6_TUMOR	azizi_BC6_TUMOR_Tumor	primary	15_LYZMac
NA	3157	1645	azizi	c6618	MACROPHAGE:	Macro	Macro	MACROPHAGE:	NA	BC6	BC6_TUMOR	BC	Tumor	23	primary	NA	NA	3097	1643	2	4	4	3	4	4	4	6	4	4	-0.942182120539074	-3.7710812367189	azizi_BC6_TUMOR	azizi_BC6_TUMOR_Tumor	primary	4_ICIMac2
NA	2307	604	azizi	c6621	MACROPHAGE:	Macro	Macro	MACROPHAGE:	NA	BC6	BC6_TUMOR	BC	Tumor	23	primary	NA	NA	2624	604	3	2	1	1	1	2	1	2	2	2	-1.59714656756056	-3.10918238532425	azizi_BC6_TUMOR	azizi_BC6_TUMOR_Tumor	primary	2_C3Mac
NA	2167	525	azizi	c6623	MACROPHAGE:	Macro	Macro	MACROPHAGE:	NA	BC6	BC6_TUMOR	BC	Tumor	23	primary	NA	NA	2539	525	3	2	1	1	1	2	1	2	2	2	-1.14106243536604	-2.01883294951797	azizi_BC6_TUMOR	azizi_BC6_TUMOR_Tumor	primary	2_C3Mac
NA	2911	1376	azizi	c6624	MACROPHAGE:	Macro	Macro	MACROPHAGE:	NA	BC6	BC6_TUMOR	BC	Tumor	23	primary	NA	NA	2888	1372	23	8	7	21	10	9	9	18	8	8	1.33872086121904	-0.997489956735381	azizi_BC6_TUMOR	azizi_BC6_TUMOR_Tumor	primary	8_IFNGMac
NA	2937	1454	azizi	c6625	MACROPHAGE:	Macro	Macro	MACROPHAGE:	NA	BC6	BC6_TUMOR	BC	Tumor	23	primary	NA	NA	2917	1452	6	1	9	11	7	1	8	8	1	1	1.28732043816912	-3.45196631324173	azizi_BC6_TUMOR	azizi_BC6_TUMOR_Tumor	primary	1_MetM2Mac
NA	3257	1682	azizi	c6626	MACROPHAGE:	Macro	Macro	MACROPHAGE:	NA	BC6	BC6_TUMOR	BC	Tumor	23	primary	NA	NA	3178	1681	3	2	1	1	1	2	1	2	2	2	-1.62686425135267	-2.18050792586685	azizi_BC6_TUMOR	azizi_BC6_TUMOR_Tumor	primary	2_C3Mac
NA	2135	496	azizi	c6628	MACROPHAGE:	Macro	Macro	MACROPHAGE:	NA	BC6	BC6_TUMOR	BC	Tumor	23	primary	NA	NA	2445	496	10	2	1	1	1	2	1	2	2	2	-0.53787696049345	-1.72586694133163	azizi_BC6_TUMOR	azizi_BC6_TUMOR_Tumor	primary	2_C3Mac
NA	2803	1152	azizi	c6630	MACROPHAGE:	Macro	Macro	MACROPHAGE:	NA	BC6	BC6_TUMOR	BC	Tumor	23	primary	NA	NA	2802	1152	3	2	1	1	1	2	1	2	2	2	-1.58904319689405	-1.04403069388748	azizi_BC6_TUMOR	azizi_BC6_TUMOR_Tumor	primary	2_C3Mac
NA	3210	1579	azizi	c6633	MACROPHAGE:	Macro	Macro	MACROPHAGE:	NA	BC6	BC6_TUMOR	BC	Tumor	23	primary	NA	NA	3139	1576	3	2	1	1	1	2	1	2	2	2	-0.709217545248394	-1.48429658782364	azizi_BC6_TUMOR	azizi_BC6_TUMOR_Tumor	primary	2_C3Mac
NA	3282	1714	azizi	c6648	MACROPHAGE:	Macro	Macro	MACROPHAGE:	NA	BC6	BC6_TUMOR	BC	Tumor	23	primary	NA	NA	3135	1708	23	8	7	21	10	9	9	18	8	8	-0.878521022058849	0.53899085748314	azizi_BC6_TUMOR	azizi_BC6_TUMOR_Tumor	primary	8_IFNGMac
NA	2708	1218	azizi	c6657	MACROPHAGE:	Macro	Macro	MACROPHAGE:	NA	BC6	BC6_TUMOR	BC	Tumor	23	primary	NA	NA	2711	1216	17	17	16	15	17	19	16	17	17	17	3.21927005364763	3.27914282906174	azizi_BC6_TUMOR	azizi_BC6_TUMOR_Tumor	primary	17_IFNMac3
NA	2798	1279	azizi	c6659	MACROPHAGE:	Macro	Macro	MACROPHAGE:	NA	BC6	BC6_TUMOR	BC	Tumor	23	primary	NA	NA	2797	1279	16	10	9	11	7	8	8	8	10	10	2.75043136193621	-1.78166666400314	azizi_BC6_TUMOR	azizi_BC6_TUMOR_Tumor	primary	10_InflamMac
NA	2121	543	azizi	c6660	MACROPHAGE:	Macro	Macro	MACROPHAGE:	NA	BC6	BC6_TUMOR	BC	Tumor	23	primary	NA	NA	2506	543	16	10	9	11	7	8	8	8	10	10	2.73289138390886	-2.01981904876114	azizi_BC6_TUMOR	azizi_BC6_TUMOR_Tumor	primary	10_InflamMac
NA	3180	1720	azizi	c6663	MACROPHAGE:	Macro	Macro	MACROPHAGE:	NA	BC6	BC6_TUMOR	BC	Tumor	23	primary	NA	NA	3120	1718	1	1	2	2	3	1	3	1	1	1	0.320025223635311	-5.86734440696121	azizi_BC6_TUMOR	azizi_BC6_TUMOR_Tumor	primary	1_MetM2Mac
NA	2424	744	azizi	c6667	MACROPHAGE:	Macro	Macro	MACROPHAGE:	NA	BC6	BC6_TUMOR	BC	Tumor	23	primary	NA	NA	2558	741	1	1	2	2	3	1	3	1	1	1	-1.26655238554609	-5.44381430518509	azizi_BC6_TUMOR	azizi_BC6_TUMOR_Tumor	primary	1_MetM2Mac
NA	2473	961	azizi	c6682	MACROPHAGE:	Macro	Macro	MACROPHAGE:	NA	BC6	BC6_TUMOR	BC	Tumor	23	primary	NA	NA	2542	961	1	1	2	2	3	1	3	1	1	1	-1.81784230158461	-5.16474583518387	azizi_BC6_TUMOR	azizi_BC6_TUMOR_Tumor	primary	1_MetM2Mac
NA	3024	1436	azizi	c6686	MACROPHAGE:	Macro	Macro	MACROPHAGE:	NA	BC6	BC6_TUMOR	BC	Tumor	23	primary	NA	NA	2993	1433	1	1	2	2	3	1	3	1	1	1	-1.08499091551435	-6.24492266547561	azizi_BC6_TUMOR	azizi_BC6_TUMOR_Tumor	primary	1_MetM2Mac
NA	3111	1380	azizi	c6692	MACROPHAGE:	Macro	Macro	MACROPHAGE:	NA	BC6	BC6_TUMOR	BC	Tumor	23	primary	NA	NA	3055	1380	12	11	10	9	11	13	11	11	11	11	-5.55116933272016	0.372723417760125	azizi_BC6_TUMOR	azizi_BC6_TUMOR_Tumor	primary	11_MetalloMac
NA	3189	1773	azizi	c6694	MACROPHAGE:	Macro	Macro	MACROPHAGE:	NA	BC6	BC6_TUMOR	BC	Tumor	23	primary	NA	NA	3116	1772	14	8	7	7	10	9	9	10	8	8	-1.02188294813765	-6.02151301276565	azizi_BC6_TUMOR	azizi_BC6_TUMOR_Tumor	primary	8_IFNGMac
NA	3185	1700	azizi	c6702	MACROPHAGE:	Macro	Macro	MACROPHAGE:	NA	BC6	BC6_TUMOR	BC	Tumor	23	primary	NA	NA	3120	1697	1	1	2	2	3	1	3	1	1	1	-0.127735492445354	-4.61649945151687	azizi_BC6_TUMOR	azizi_BC6_TUMOR_Tumor	primary	1_MetM2Mac
NA	3120	1540	azizi	c6706	MACROPHAGE:	Macro	Macro	MACROPHAGE:	NA	BC6	BC6_TUMOR	BC	Tumor	23	primary	NA	NA	3063	1539	11	7	8	8	9	7	10	7	7	7	3.57042533471453	1.92674240696549	azizi_BC6_TUMOR	azizi_BC6_TUMOR_Tumor	primary	7_IFNMac
NA	2426	693	azizi	c6707	MACROPHAGE:	Macro	Macro	MACROPHAGE:	NA	BC6	BC6_TUMOR	BC	Tumor	23	primary	NA	NA	2550	693	2	4	4	3	4	4	4	6	4	4	-5.59277480528486	-1.94309976470352	azizi_BC6_TUMOR	azizi_BC6_TUMOR_Tumor	primary	4_ICIMac2
NA	2669	1203	azizi	c6711	MACROPHAGE:	Macro	Macro	MACROPHAGE:	NA	BC6	BC6_TUMOR	BC	Tumor	23	primary	NA	NA	2680	1202	30	21	25	25	3	23	3	1	21	21	-3.14609020636213	-5.11026909720779	azizi_BC6_TUMOR	azizi_BC6_TUMOR_Tumor	primary	21_HemeMac
NA	2793	1273	azizi	c6714	MACROPHAGE:	Macro	Macro	MACROPHAGE:	NA	BC6	BC6_TUMOR	BC	Tumor	23	primary	NA	NA	2790	1271	13	15	15	7	16	17	4	10	15	15	-5.47791045591963	-0.459156004308471	azizi_BC6_TUMOR	azizi_BC6_TUMOR_Tumor	primary	15_LYZMac
NA	2432	954	azizi	c6716	MACROPHAGE:	Macro	Macro	MACROPHAGE:	NA	BC6	BC6_TUMOR	BC	Tumor	23	primary	NA	NA	2544	953	1	1	2	2	3	1	3	1	1	1	-1.41402429030073	-6.13578799140335	azizi_BC6_TUMOR	azizi_BC6_TUMOR_Tumor	primary	1_MetM2Mac
NA	2467	1058	azizi	c6717	MACROPHAGE:	Macro	Macro	MACROPHAGE:	NA	BC6	BC6_TUMOR	BC	Tumor	23	primary	NA	NA	2542	1056	30	21	25	25	3	23	3	1	21	21	-2.3857647745384	-6.09021189582229	azizi_BC6_TUMOR	azizi_BC6_TUMOR_Tumor	primary	21_HemeMac
NA	2785	1174	azizi	c6718	MACROPHAGE:	Macro	Macro	MACROPHAGE:	NA	BC6	BC6_TUMOR	BC	Tumor	23	primary	NA	NA	2784	1173	18	16	3	5	5	15	2	5	16	16	4.59311539246904	0.957145186544648	azizi_BC6_TUMOR	azizi_BC6_TUMOR_Tumor	primary	16_ECMHomeoMac
NA	3265	1677	azizi	c6720	MACROPHAGE:	Macro	Macro	MACROPHAGE:	NA	BC6	BC6_TUMOR	BC	Tumor	23	primary	NA	NA	3168	1675	10	2	1	1	1	2	1	2	2	2	-0.0759037701858329	-2.44229367148758	azizi_BC6_TUMOR	azizi_BC6_TUMOR_Tumor	primary	2_C3Mac
NA	2621	1157	azizi	c6721	MACROPHAGE:	Macro	Macro	MACROPHAGE:	NA	BC6	BC6_TUMOR	BC	Tumor	23	primary	NA	NA	2640	1153	1	1	2	2	3	1	3	1	1	1	-0.412118491388683	-6.13642409217239	azizi_BC6_TUMOR	azizi_BC6_TUMOR_Tumor	primary	1_MetM2Mac
NA	2148	556	azizi	c6722	MACROPHAGE:	Macro	Macro	MACROPHAGE:	NA	BC6	BC6_TUMOR	BC	Tumor	23	primary	NA	NA	2560	555	3	2	1	1	1	2	1	2	2	2	-1.60152417109144	-2.00085928809524	azizi_BC6_TUMOR	azizi_BC6_TUMOR_Tumor	primary	2_C3Mac
NA	3265	1732	azizi	c6723	MACROPHAGE:	Macro	Macro	MACROPHAGE:	NA	BC6	BC6_TUMOR	BC	Tumor	23	primary	NA	NA	3181	1731	3	2	1	1	1	2	1	2	2	2	-1.89623588011396	-2.55001213919998	azizi_BC6_TUMOR	azizi_BC6_TUMOR_Tumor	primary	2_C3Mac
NA	2841	1417	azizi	c6728	MACROPHAGE:	Macro	Macro	MACROPHAGE:	NA	BC6	BC6_TUMOR	BC	Tumor	23	primary	NA	NA	2835	1415	3	2	1	1	1	2	1	2	2	2	-1.75792509005201	-2.80069425475479	azizi_BC6_TUMOR	azizi_BC6_TUMOR_Tumor	primary	2_C3Mac
NA	2925	1526	azizi	c6729	MACROPHAGE:	Macro	Macro	MACROPHAGE:	NA	BC6	BC6_TUMOR	BC	Tumor	23	primary	NA	NA	2909	1525	11	6	3	5	5	6	5	5	6	6	2.86055308892595	0.836939545751802	azizi_BC6_TUMOR	azizi_BC6_TUMOR_Tumor	primary	6_SPP1AREGMac
NA	3148	1576	azizi	c6743	MACROPHAGE:	Macro	Macro	MACROPHAGE:	NA	BC6	BC6_TUMOR	BC	Tumor	23	primary	NA	NA	3078	1575	1	1	2	2	3	1	3	1	1	1	-0.740761217333202	-6.54731133353592	azizi_BC6_TUMOR	azizi_BC6_TUMOR_Tumor	primary	1_MetM2Mac
NA	3228	1683	azizi	c6749	MACROPHAGE:	Macro	Macro	MACROPHAGE:	NA	BC6	BC6_TUMOR	BC	Tumor	23	primary	NA	NA	3159	1681	1	1	2	2	3	1	3	1	1	1	-2.23639577314985	-5.02215626609207	azizi_BC6_TUMOR	azizi_BC6_TUMOR_Tumor	primary	1_MetM2Mac
NA	3207	1718	azizi	c6751	MACROPHAGE:	Macro	Macro	MACROPHAGE:	NA	BC6	BC6_TUMOR	BC	Tumor	23	primary	NA	NA	3139	1717	8	13	12	12	0	12	0	14	13	13	-3.16852610991133	0.432191523195497	azizi_BC6_TUMOR	azizi_BC6_TUMOR_Tumor	primary	13_CalciumMac
NA	3146	1657	azizi	c6763	MACROPHAGE:	Macro	Macro	MACROPHAGE:	NA	BC6	BC6_TUMOR	BC	Tumor	23	primary	NA	NA	3085	1656	1	1	2	2	3	1	3	1	1	1	0.274444985531445	-5.51436522376419	azizi_BC6_TUMOR	azizi_BC6_TUMOR_Tumor	primary	1_MetM2Mac
NA	3181	1719	azizi	c6764	MACROPHAGE:	Macro	Macro	MACROPHAGE:	NA	BC6	BC6_TUMOR	BC	Tumor	23	primary	NA	NA	3120	1717	23	8	7	21	10	9	9	18	8	8	-0.947406586862926	0.539251568199388	azizi_BC6_TUMOR	azizi_BC6_TUMOR_Tumor	primary	8_IFNGMac
NA	2456	617	azizi	c6766	MACROPHAGE:	Macro	Macro	MACROPHAGE:	NA	BC6	BC6_TUMOR	BC	Tumor	23	primary	NA	NA	2576	617	27	20	22	23	20	21	19	20	20	20	-0.533890184618359	3.31971189606308	azizi_BC6_TUMOR	azizi_BC6_TUMOR_Tumor	primary	20_TDoub
NA	3149	1641	azizi	c6768	MACROPHAGE:	Macro	Macro	MACROPHAGE:	NA	BC6	BC6_TUMOR	BC	Tumor	23	primary	NA	NA	3091	1635	16	10	9	11	7	8	8	8	10	10	0.962033930562611	-1.89885166060806	azizi_BC6_TUMOR	azizi_BC6_TUMOR_Tumor	primary	10_InflamMac
NA	2774	1384	azizi	c6776	MACROPHAGE:	Macro	Macro	MACROPHAGE:	NA	BC6	BC6_TUMOR	BC	Tumor	23	primary	NA	NA	2771	1381	6	9	18	16	8	10	7	9	9	9	0.55677995397913	-1.67802634608627	azizi_BC6_TUMOR	azizi_BC6_TUMOR_Tumor	primary	9_AngioMac
NA	2997	1497	azizi	c6777	MACROPHAGE:	Macro	Macro	MACROPHAGE:	NA	BC6	BC6_TUMOR	BC	Tumor	23	primary	NA	NA	2973	1496	1	1	2	2	3	1	3	1	1	1	-1.49322646544111	-5.28176787268997	azizi_BC6_TUMOR	azizi_BC6_TUMOR_Tumor	primary	1_MetM2Mac
NA	2399	889	azizi	c6779	MACROPHAGE:	Macro	Macro	MACROPHAGE:	NA	BC6	BC6_TUMOR	BC	Tumor	23	primary	NA	NA	2531	888	15	19	17	19	15	11	15	12	19	19	0.612299177192326	2.19636151421188	azizi_BC6_TUMOR	azizi_BC6_TUMOR_Tumor	primary	19_ClassMono
NA	3117	1533	azizi	c6780	MACROPHAGE:	Macro	Macro	MACROPHAGE:	NA	BC6	BC6_TUMOR	BC	Tumor	23	primary	NA	NA	3056	1532	3	2	1	1	1	2	1	2	2	2	-0.971474584795361	-1.36695840728165	azizi_BC6_TUMOR	azizi_BC6_TUMOR_Tumor	primary	2_C3Mac
NA	2516	512	azizi	c6801	MACROPHAGE:	Macro	Macro	MACROPHAGE:	NA	BC6	BC6_TUMOR	BC	Tumor	23	primary	NA	NA	2594	511	30	21	25	25	3	23	3	1	21	21	-4.68236440107954	-2.38446357619644	azizi_BC6_TUMOR	azizi_BC6_TUMOR_Tumor	primary	21_HemeMac
NA	3233	1728	azizi	c6817	MACROPHAGE:	Macro	Macro	MACROPHAGE:	NA	BC6	BC6_TUMOR	BC	Tumor	23	primary	NA	NA	3146	1725	1	1	2	2	3	1	3	1	1	1	-3.11040419027937	-5.1481256760347	azizi_BC6_TUMOR	azizi_BC6_TUMOR_Tumor	primary	1_MetM2Mac
NA	3164	1682	azizi	c6821	MACROPHAGE:	Macro	Macro	MACROPHAGE:	NA	BC6	BC6_TUMOR	BC	Tumor	23	primary	NA	NA	3106	1679	1	1	2	2	3	1	3	1	1	1	-0.936633524156933	-6.81009295356155	azizi_BC6_TUMOR	azizi_BC6_TUMOR_Tumor	primary	1_MetM2Mac
NA	3255	1723	azizi	c6826	MACROPHAGE:	Macro	Macro	MACROPHAGE:	NA	BC6	BC6_TUMOR	BC	Tumor	23	primary	NA	NA	3156	1721	1	1	2	2	3	1	3	1	1	1	-0.446952518679028	-5.21271708381058	azizi_BC6_TUMOR	azizi_BC6_TUMOR_Tumor	primary	1_MetM2Mac
NA	3107	1531	azizi	c6839	MACROPHAGE:	Macro	Macro	MACROPHAGE:	NA	BC6	BC6_TUMOR	BC	Tumor	23	primary	NA	NA	3049	1529	3	2	1	1	1	2	1	2	2	2	-1.76934796259535	-2.32241394889236	azizi_BC6_TUMOR	azizi_BC6_TUMOR_Tumor	primary	2_C3Mac
NA	3280	1736	azizi	c6854	MACROPHAGE:	Macro	Macro	MACROPHAGE:	NA	BC6	BC6_TUMOR	BC	Tumor	23	primary	NA	NA	3188	1731	1	1	2	2	3	1	3	1	1	1	-1.65276246950758	-5.24544527900101	azizi_BC6_TUMOR	azizi_BC6_TUMOR_Tumor	primary	1_MetM2Mac
NA	2836	1377	azizi	c6856	MACROPHAGE:	Macro	Macro	MACROPHAGE:	NA	BC6	BC6_TUMOR	BC	Tumor	23	primary	NA	NA	2832	1376	10	15	15	7	8	17	17	2	15	15	0.271745707236404	-1.82599702250839	azizi_BC6_TUMOR	azizi_BC6_TUMOR_Tumor	primary	15_LYZMac
NA	3226	1527	azizi	c6860	MACROPHAGE:	Macro	Macro	MACROPHAGE:	NA	BC6	BC6_TUMOR	BC	Tumor	23	primary	NA	NA	3138	1526	6	9	11	10	8	16	7	9	9	9	0.0113651634679986	-0.654936400769957	azizi_BC6_TUMOR	azizi_BC6_TUMOR_Tumor	primary	9_AngioMac
NA	2832	1367	azizi	c6864	MACROPHAGE:	Macro	Macro	MACROPHAGE:	NA	BC6	BC6_TUMOR	BC	Tumor	23	primary	NA	NA	2826	1366	2	4	4	3	4	4	4	6	4	4	-5.16022437498701	-2.73674323928238	azizi_BC6_TUMOR	azizi_BC6_TUMOR_Tumor	primary	4_ICIMac2
NA	2569	1160	azizi	c6873	MACROPHAGE:	Macro	Macro	MACROPHAGE:	NA	BC6	BC6_TUMOR	BC	Tumor	23	primary	NA	NA	2598	1158	23	8	7	21	10	9	9	18	8	8	0.719060185693378	-0.479167250512847	azizi_BC6_TUMOR	azizi_BC6_TUMOR_Tumor	primary	8_IFNGMac
NA	2655	1161	azizi	c6878	MACROPHAGE:	Macro	Macro	MACROPHAGE:	NA	BC6	BC6_TUMOR	BC	Tumor	23	primary	NA	NA	2668	1161	2	4	1	3	1	4	4	2	4	4	-2.56487792418135	-3.72628453147293	azizi_BC6_TUMOR	azizi_BC6_TUMOR_Tumor	primary	4_ICIMac2
NA	3199	1677	azizi	c6893	MACROPHAGE:	Macro	Macro	MACROPHAGE:	NA	BC6	BC6_TUMOR	BC	Tumor	23	primary	NA	NA	3131	1672	3	2	1	1	1	2	1	2	2	2	-1.62163823530806	-3.02014496695877	azizi_BC6_TUMOR	azizi_BC6_TUMOR_Tumor	primary	2_C3Mac
NA	3140	1451	azizi	c6894	MACROPHAGE:	Macro	Macro	MACROPHAGE:	NA	BC6	BC6_TUMOR	BC	Tumor	23	primary	NA	NA	3084	1451	3	2	1	1	1	2	1	2	2	2	-1.23647015974653	-1.44478097331406	azizi_BC6_TUMOR	azizi_BC6_TUMOR_Tumor	primary	2_C3Mac
NA	3319	1823	azizi	c6905	MACROPHAGE:	Macro	Macro	MACROPHAGE:	NA	BC6	BC6_TUMOR	BC	Tumor	23	primary	NA	NA	3195	1816	1	1	2	2	3	1	3	1	1	1	-1.57854336187971	-5.51119187247635	azizi_BC6_TUMOR	azizi_BC6_TUMOR_Tumor	primary	1_MetM2Mac
NA	2833	1342	azizi	c6908	MACROPHAGE:	Macro	Macro	MACROPHAGE:	NA	BC6	BC6_TUMOR	BC	Tumor	23	primary	NA	NA	2824	1341	8	13	12	12	0	12	0	14	13	13	-5.5235137312187	0.0769543186139977	azizi_BC6_TUMOR	azizi_BC6_TUMOR_Tumor	primary	13_CalciumMac
NA	3180	1700	azizi	c6915	MACROPHAGE:	Macro	Macro	MACROPHAGE:	NA	BC6	BC6_TUMOR	BC	Tumor	23	primary	NA	NA	3094	1692	6	9	11	10	8	11	7	9	9	9	1.52928024842608	0.0290062077653324	azizi_BC6_TUMOR	azizi_BC6_TUMOR_Tumor	primary	9_AngioMac
NA	2808	1351	azizi	c6917	MACROPHAGE:	Macro	Macro	MACROPHAGE:	NA	BC6	BC6_TUMOR	BC	Tumor	23	primary	NA	NA	2803	1347	21	10	9	11	7	8	8	8	10	10	1.42031306340563	-3.69862988364578	azizi_BC6_TUMOR	azizi_BC6_TUMOR_Tumor	primary	10_InflamMac
NA	2887	1318	azizi	c6920	MACROPHAGE:	Macro	Macro	MACROPHAGE:	NA	BC6	BC6_TUMOR	BC	Tumor	23	primary	NA	NA	2870	1313	12	11	10	9	11	13	4	11	11	11	-0.397268649793987	-2.83270695578934	azizi_BC6_TUMOR	azizi_BC6_TUMOR_Tumor	primary	11_MetalloMac
NA	2926	1255	azizi	c6923	MACROPHAGE:	Macro	Macro	MACROPHAGE:	NA	BC6	BC6_TUMOR	BC	Tumor	23	primary	NA	NA	2913	1255	30	21	25	25	3	23	3	1	21	21	-3.32875722334516	-4.03237154853226	azizi_BC6_TUMOR	azizi_BC6_TUMOR_Tumor	primary	21_HemeMac
NA	2706	1285	azizi	c6925	MACROPHAGE:	Macro	Macro	MACROPHAGE:	NA	BC6	BC6_TUMOR	BC	Tumor	23	primary	NA	NA	2706	1280	9	14	13	13	14	14	14	15	14	14	4.62982851579058	7.14220473396897	azizi_BC6_TUMOR	azizi_BC6_TUMOR_Tumor	primary	14_ProliMac
NA	3064	1365	azizi	c6926	MACROPHAGE:	Macro	Macro	MACROPHAGE:	NA	BC6	BC6_TUMOR	BC	Tumor	23	primary	NA	NA	3015	1365	30	21	25	25	3	23	3	1	21	21	-2.46455043242109	-6.05707123649002	azizi_BC6_TUMOR	azizi_BC6_TUMOR_Tumor	primary	21_HemeMac
NA	2735	1294	azizi	c6944	MACROPHAGE:	Macro	Macro	MACROPHAGE:	NA	BC6	BC6_TUMOR	BC	Tumor	23	primary	NA	NA	2734	1291	11	7	8	8	9	7	10	7	7	7	3.94848805978167	1.61452433693527	azizi_BC6_TUMOR	azizi_BC6_TUMOR_Tumor	primary	7_IFNMac
NA	3136	1553	azizi	c6951	MACROPHAGE:	Macro	Macro	MACROPHAGE:	NA	BC6	BC6_TUMOR	BC	Tumor	23	primary	NA	NA	3079	1552	1	1	2	2	3	1	3	1	1	1	-0.225204256035213	-4.8225732125032	azizi_BC6_TUMOR	azizi_BC6_TUMOR_Tumor	primary	1_MetM2Mac
NA	3143	1682	azizi	c6971	MACROPHAGE:	Macro	Macro	MACROPHAGE:	NA	BC6	BC6_TUMOR	BC	Tumor	23	primary	NA	NA	3029	1645	11	7	8	8	9	7	10	7	7	7	-0.242564973093395	-6.5383935250032	azizi_BC6_TUMOR	azizi_BC6_TUMOR_Tumor	primary	7_IFNMac
NA	3146	1685	azizi	c6973	MACROPHAGE:	Macro	Macro	MACROPHAGE:	NA	BC6	BC6_TUMOR	BC	Tumor	23	primary	NA	NA	3098	1685	6	9	11	10	8	16	7	9	9	9	0.453184369348164	0.0969927240472948	azizi_BC6_TUMOR	azizi_BC6_TUMOR_Tumor	primary	9_AngioMac
NA	3286	1861	azizi	c6982	MACROPHAGE:	Macro	Macro	MACROPHAGE:	NA	BC6	BC6_TUMOR	BC	Tumor	23	primary	NA	NA	3167	1858	17	17	16	15	17	19	16	17	17	17	2.48429805352556	3.25122472870468	azizi_BC6_TUMOR	azizi_BC6_TUMOR_Tumor	primary	17_IFNMac3
NA	3298	1743	azizi	c6986	MACROPHAGE:	Macro	Macro	MACROPHAGE:	NA	BC6	BC6_TUMOR	BC	Tumor	23	primary	NA	NA	3169	1736	30	21	25	25	3	23	3	1	21	21	-1.94549435064924	-6.24336817633987	azizi_BC6_TUMOR	azizi_BC6_TUMOR_Tumor	primary	21_HemeMac
NA	2474	838	azizi	c6990	MACROPHAGE:	Macro	Macro	MACROPHAGE:	NA	BC6	BC6_TUMOR	BC	Tumor	23	primary	NA	NA	2546	837	3	4	1	3	1	2	1	2	4	4	-2.8227924673332	-3.22762778174759	azizi_BC6_TUMOR	azizi_BC6_TUMOR_Tumor	primary	4_ICIMac2
NA	2685	1121	azizi	c7018	MACROPHAGE:	Macro	Macro	MACROPHAGE:	NA	BC6	BC6_TUMOR	BC	Tumor	23	primary	NA	NA	2696	1121	17	17	16	15	17	19	16	17	17	17	2.5597234399544	2.5463380538237	azizi_BC6_TUMOR	azizi_BC6_TUMOR_Tumor	primary	17_IFNMac3
NA	2760	1353	azizi	c7023	MACROPHAGE:	Macro	Macro	MACROPHAGE:	NA	BC6	BC6_TUMOR	BC	Tumor	23	primary	NA	NA	2757	1350	18	16	14	14	19	15	2	19	16	16	6.12279135300982	2.72847363579392	azizi_BC6_TUMOR	azizi_BC6_TUMOR_Tumor	primary	16_ECMHomeoMac
NA	2137	541	azizi	c7035	MACROPHAGE:	Macro	Macro	MACROPHAGE:	NA	BC6	BC6_TUMOR	BC	Tumor	23	primary	NA	NA	2540	541	26	3	23	22	2	3	2	3	3	3	6.86816937043535	1.08955565321564	azizi_BC6_TUMOR	azizi_BC6_TUMOR_Tumor	primary	3_ICIMac1
NA	3147	1681	azizi	c7036	MACROPHAGE:	Macro	Macro	MACROPHAGE:	NA	BC6	BC6_TUMOR	BC	Tumor	23	primary	NA	NA	3083	1680	2	4	4	3	4	4	4	6	4	4	-3.92369740889204	-3.25408866774917	azizi_BC6_TUMOR	azizi_BC6_TUMOR_Tumor	primary	4_ICIMac2
NA	3144	1590	azizi	c7038	MACROPHAGE:	Macro	Macro	MACROPHAGE:	NA	BC6	BC6_TUMOR	BC	Tumor	23	primary	NA	NA	3083	1590	2	2	1	1	1	2	1	2	2	2	-0.301070210195904	-3.11486080062271	azizi_BC6_TUMOR	azizi_BC6_TUMOR_Tumor	primary	2_C3Mac
NA	3164	1788	azizi	c7040	MACROPHAGE:	Macro	Macro	MACROPHAGE:	NA	BC6	BC6_TUMOR	BC	Tumor	23	primary	NA	NA	3096	1787	1	1	2	2	3	1	3	1	1	1	0.633690360330219	-5.872060803293	azizi_BC6_TUMOR	azizi_BC6_TUMOR_Tumor	primary	1_MetM2Mac
NA	2453	823	azizi	c7047	MACROPHAGE:	Macro	Macro	MACROPHAGE:	NA	BC6	BC6_TUMOR	BC	Tumor	23	primary	NA	NA	2525	823	1	1	2	2	3	1	3	1	1	1	-1.64740127012861	-6.29645159613968	azizi_BC6_TUMOR	azizi_BC6_TUMOR_Tumor	primary	1_MetM2Mac
NA	2870	1601	azizi	c7049	MACROPHAGE:	Macro	Macro	MACROPHAGE:	NA	BC6	BC6_TUMOR	BC	Tumor	23	primary	NA	NA	2859	1597	9	14	13	13	14	14	14	15	14	14	3.29803067757952	6.56131312477707	azizi_BC6_TUMOR	azizi_BC6_TUMOR_Tumor	primary	14_ProliMac
NA	2992	1489	azizi	c7068	MACROPHAGE:	Macro	Macro	MACROPHAGE:	NA	BC6	BC6_TUMOR	BC	Tumor	23	primary	NA	NA	2962	1487	3	2	13	1	1	14	1	2	2	2	2.86971336915361	5.78809735405564	azizi_BC6_TUMOR	azizi_BC6_TUMOR_Tumor	primary	2_C3Mac
NA	3099	1588	azizi	c7070	MACROPHAGE:	Macro	Macro	MACROPHAGE:	NA	BC6	BC6_TUMOR	BC	Tumor	23	primary	NA	NA	3051	1588	2	4	4	3	4	4	4	6	4	4	-3.54382270262373	-3.98096897971512	azizi_BC6_TUMOR	azizi_BC6_TUMOR_Tumor	primary	4_ICIMac2
NA	2839	1256	azizi	c7075	MACROPHAGE:	Macro	Macro	MACROPHAGE:	NA	BC6	BC6_TUMOR	BC	Tumor	23	primary	NA	NA	2832	1253	2	4	4	3	7	4	4	8	4	4	-3.60485571310652	-2.59381702315689	azizi_BC6_TUMOR	azizi_BC6_TUMOR_Tumor	primary	4_ICIMac2
NA	2858	1368	azizi	c7077	MACROPHAGE:	Macro	Macro	MACROPHAGE:	NA	BC6	BC6_TUMOR	BC	Tumor	23	primary	NA	NA	2849	1367	7	6	3	5	5	6	5	5	6	6	3.98392826630938	-0.439813701032409	azizi_BC6_TUMOR	azizi_BC6_TUMOR_Tumor	primary	6_SPP1AREGMac
NA	3004	1344	azizi	c7091	MACROPHAGE:	Macro	Macro	MACROPHAGE:	NA	BC6	BC6_TUMOR	BC	Tumor	23	primary	NA	NA	2960	1337	1	1	2	2	3	1	3	1	1	1	0.441500964902515	-5.24311783683182	azizi_BC6_TUMOR	azizi_BC6_TUMOR_Tumor	primary	1_MetM2Mac
NA	2430	822	azizi	c7102	MACROPHAGE:	Macro	Macro	MACROPHAGE:	NA	BC6	BC6_TUMOR	BC	Tumor	23	primary	NA	NA	2559	821	2	16	4	3	4	15	2	19	16	16	6.15767151429522	3.28007576096176	azizi_BC6_TUMOR	azizi_BC6_TUMOR_Tumor	primary	16_ECMHomeoMac
NA	2130	497	azizi	c7108	MACROPHAGE:	Macro	Macro	MACROPHAGE:	NA	BC6	BC6_TUMOR	BC	Tumor	23	primary	NA	NA	2487	497	1	1	2	2	3	1	3	1	1	1	-1.69085198328627	-6.68930342566849	azizi_BC6_TUMOR	azizi_BC6_TUMOR_Tumor	primary	1_MetM2Mac
NA	2648	1196	azizi	c7132	MACROPHAGE:	Macro	Macro	MACROPHAGE:	NA	BC6	BC6_TUMOR	BC	Tumor	23	primary	NA	NA	2656	1192	6	9	11	10	8	16	7	9	9	9	-3.59644573614729	2.0255233966124	azizi_BC6_TUMOR	azizi_BC6_TUMOR_Tumor	primary	9_AngioMac
NA	2948	1583	azizi	c7143	MACROPHAGE:	Macro	Macro	MACROPHAGE:	NA	BC6	BC6_TUMOR	BC	Tumor	23	primary	NA	NA	2931	1579	21	10	9	11	7	8	8	8	10	10	1.89091712548601	-2.941152600168	azizi_BC6_TUMOR	azizi_BC6_TUMOR_Tumor	primary	10_InflamMac
NA	2739	1241	azizi	c7152	MACROPHAGE:	Macro	Macro	MACROPHAGE:	NA	BC6	BC6_TUMOR	BC	Tumor	23	primary	NA	NA	2737	1237	18	16	14	14	19	15	2	19	16	16	6.40084654404985	3.43834540474533	azizi_BC6_TUMOR	azizi_BC6_TUMOR_Tumor	primary	16_ECMHomeoMac
NA	3247	1665	azizi	c7154	MACROPHAGE:	Macro	Macro	MACROPHAGE:	NA	BC6	BC6_TUMOR	BC	Tumor	23	primary	NA	NA	3139	1663	1	1	2	2	3	1	3	1	1	1	-0.47149055884016	-6.70997288596512	azizi_BC6_TUMOR	azizi_BC6_TUMOR_Tumor	primary	1_MetM2Mac
NA	3190	1692	azizi	c7162	MACROPHAGE:	Macro	Macro	MACROPHAGE:	NA	BC6	BC6_TUMOR	BC	Tumor	23	primary	NA	NA	3122	1691	2	16	4	3	4	15	2	19	16	16	5.49730545594561	2.88914057839035	azizi_BC6_TUMOR	azizi_BC6_TUMOR_Tumor	primary	16_ECMHomeoMac
NA	3128	1628	azizi	c7170	MACROPHAGE:	Macro	Macro	MACROPHAGE:	NA	BC6	BC6_TUMOR	BC	Tumor	23	primary	NA	NA	3059	1620	1	1	2	2	3	1	3	1	1	1	-1.8702105848564	-5.58004048240066	azizi_BC6_TUMOR	azizi_BC6_TUMOR_Tumor	primary	1_MetM2Mac
NA	3062	1506	azizi	c7178	MACROPHAGE:	Macro	Macro	MACROPHAGE:	NA	BC6	BC6_TUMOR	BC	Tumor	23	primary	NA	NA	3017	1504	30	21	25	25	3	23	3	1	21	21	-0.550523277975445	-5.3499136246431	azizi_BC6_TUMOR	azizi_BC6_TUMOR_Tumor	primary	21_HemeMac
NA	2671	1055	azizi	c7179	MACROPHAGE:	Macro	Macro	MACROPHAGE:	NA	BC6	BC6_TUMOR	BC	Tumor	23	primary	NA	NA	2688	1055	7	6	3	5	5	6	5	5	6	6	3.26006466462481	-0.720951703904876	azizi_BC6_TUMOR	azizi_BC6_TUMOR_Tumor	primary	6_SPP1AREGMac
NA	2734	1189	azizi	c7182	MACROPHAGE:	Macro	Macro	MACROPHAGE:	NA	BC6	BC6_TUMOR	BC	Tumor	23	primary	NA	NA	2734	1185	14	8	7	7	10	9	9	10	8	8	-2.69367283270491	-1.18620672595383	azizi_BC6_TUMOR	azizi_BC6_TUMOR_Tumor	primary	8_IFNGMac
NA	2442	642	azizi	c7183	MACROPHAGE:	Macro	Macro	MACROPHAGE:	NA	BC6	BC6_TUMOR	BC	Tumor	23	primary	NA	NA	2579	641	8	13	12	12	0	12	0	14	13	13	-4.69429343626631	0.742523285032502	azizi_BC6_TUMOR	azizi_BC6_TUMOR_Tumor	primary	13_CalciumMac
NA	3128	1589	azizi	c7186	MACROPHAGE:	Macro	Macro	MACROPHAGE:	NA	BC6	BC6_TUMOR	BC	Tumor	23	primary	NA	NA	3074	1588	13	15	15	7	16	11	17	12	15	15	-0.0114145098699378	0.818665774942628	azizi_BC6_TUMOR	azizi_BC6_TUMOR_Tumor	primary	15_LYZMac
NA	2366	844	azizi	c7190	MACROPHAGE:	Macro	Macro	MACROPHAGE:	NA	BC6	BC6_TUMOR	BC	Tumor	23	primary	NA	NA	2545	844	1	1	2	2	3	1	3	1	1	1	0.552565100930805	-5.42257407081009	azizi_BC6_TUMOR	azizi_BC6_TUMOR_Tumor	primary	1_MetM2Mac
NA	2397	810	azizi	c7191	MACROPHAGE:	Macro	Macro	MACROPHAGE:	NA	BC6	BC6_TUMOR	BC	Tumor	23	primary	NA	NA	2537	810	6	9	11	10	8	16	7	9	9	9	0.620560708783741	-0.105757442830809	azizi_BC6_TUMOR	azizi_BC6_TUMOR_Tumor	primary	9_AngioMac
NA	2765	1273	azizi	c7222	MACROPHAGE:	Macro	Macro	MACROPHAGE:	NA	BC6	BC6_TUMOR	BC	Tumor	23	primary	NA	NA	2763	1271	8	13	12	12	0	12	0	14	13	13	-4.54256528303755	1.62875339615463	azizi_BC6_TUMOR	azizi_BC6_TUMOR_Tumor	primary	13_CalciumMac
NA	2689	1109	azizi	c7242	MACROPHAGE:	Macro	Macro	MACROPHAGE:	NA	BC6	BC6_TUMOR	BC	Tumor	23	primary	NA	NA	2700	1108	24	6	3	5	5	6	5	5	6	6	2.23074871613848	-2.38300040137649	azizi_BC6_TUMOR	azizi_BC6_TUMOR_Tumor	primary	6_SPP1AREGMac
NA	2340	605	azizi	c7248	MACROPHAGE:	Macro	Macro	MACROPHAGE:	NA	BC6	BC6_TUMOR	BC	Tumor	23	primary	NA	NA	2681	604	1	1	2	2	3	1	3	1	1	1	-0.79621630594862	-6.92679407966019	azizi_BC6_TUMOR	azizi_BC6_TUMOR_Tumor	primary	1_MetM2Mac
NA	2894	1442	azizi	c7249	MACROPHAGE:	Macro	Macro	MACROPHAGE:	NA	BC6	BC6_TUMOR	BC	Tumor	23	primary	NA	NA	2881	1442	22	1	21	18	13	20	13	1	1	1	6.63074499680864	1.48335847485184	azizi_BC6_TUMOR	azizi_BC6_TUMOR_Tumor	primary	1_MetM2Mac
NA	3111	1593	azizi	c7255	MACROPHAGE:	Macro	Macro	MACROPHAGE:	NA	BC6	BC6_TUMOR	BC	Tumor	23	primary	NA	NA	3055	1590	3	4	1	3	1	4	4	2	4	4	-2.93547957823408	-2.85655691993118	azizi_BC6_TUMOR	azizi_BC6_TUMOR_Tumor	primary	4_ICIMac2
NA	2890	1317	azizi	c7269	MACROPHAGE:	Macro	Macro	MACROPHAGE:	NA	BC6	BC6_TUMOR	BC	Tumor	23	primary	NA	NA	2875	1316	1	1	2	2	3	1	3	1	1	1	-1.58710401938093	-4.65224364173294	azizi_BC6_TUMOR	azizi_BC6_TUMOR_Tumor	primary	1_MetM2Mac
NA	3282	1785	azizi	c7276	MACROPHAGE:	Macro	Macro	MACROPHAGE:	NA	BC6	BC6_TUMOR	BC	Tumor	23	primary	NA	NA	3147	1780	1	1	2	2	3	1	3	1	1	1	0.701803687356586	-5.04032376181961	azizi_BC6_TUMOR	azizi_BC6_TUMOR_Tumor	primary	1_MetM2Mac
NA	2934	1419	azizi	c7292	MACROPHAGE:	Macro	Macro	MACROPHAGE:	NA	BC6	BC6_TUMOR	BC	Tumor	23	primary	NA	NA	2914	1418	30	21	25	25	3	23	3	1	21	21	-3.09963720724714	-4.93489363562942	azizi_BC6_TUMOR	azizi_BC6_TUMOR_Tumor	primary	21_HemeMac
NA	2716	1037	azizi	c7294	MACROPHAGE:	Macro	Macro	MACROPHAGE:	NA	BC6	BC6_TUMOR	BC	Tumor	23	primary	NA	NA	2722	1035	21	10	9	11	7	8	8	8	10	10	1.78606373383867	-2.58762886893631	azizi_BC6_TUMOR	azizi_BC6_TUMOR_Tumor	primary	10_InflamMac
NA	2393	676	azizi	c7300	MACROPHAGE:	Macro	Macro	MACROPHAGE:	NA	BC6	BC6_TUMOR	BC	Tumor	23	primary	NA	NA	2566	674	0	0	0	0	0	0	0	0	0	0	-3.47049110815657	2.95728680718063	azizi_BC6_TUMOR	azizi_BC6_TUMOR_Tumor	primary	0_AlvMac
NA	2758	1233	azizi	c7309	MACROPHAGE:	Macro	Macro	MACROPHAGE:	NA	BC6	BC6_TUMOR	BC	Tumor	23	primary	NA	NA	2755	1229	22	1	21	18	13	20	13	1	1	1	-3.83502477095259	-0.35407691967369	azizi_BC6_TUMOR	azizi_BC6_TUMOR_Tumor	primary	1_MetM2Mac
NA	2139	516	azizi	c7322	MACROPHAGE:	Macro	Macro	MACROPHAGE:	NA	BC6	BC6_TUMOR	BC	Tumor	23	primary	NA	NA	2547	516	5	5	5	4	6	5	6	4	5	5	-4.52297585890425	-3.33236029517532	azizi_BC6_TUMOR	azizi_BC6_TUMOR_Tumor	primary	5_StressMac
NA	3039	1430	azizi	c7324	MACROPHAGE:	Macro	Macro	MACROPHAGE:	NA	BC6	BC6_TUMOR	BC	Tumor	23	primary	NA	NA	2995	1425	13	15	15	7	16	17	17	10	15	15	2.01337153031694	3.03205940353989	azizi_BC6_TUMOR	azizi_BC6_TUMOR_Tumor	primary	15_LYZMac
NA	2488	1130	azizi	c7334	MACROPHAGE:	Macro	Macro	MACROPHAGE:	NA	BC6	BC6_TUMOR	BC	Tumor	23	primary	NA	NA	2536	1129	19	12	18	16	12	10	12	1	12	12	-0.887380298830395	-1.01294401061417	azizi_BC6_TUMOR	azizi_BC6_TUMOR_Tumor	primary	12_MBMMac
NA	2846	1283	azizi	c7341	MACROPHAGE:	Macro	Macro	MACROPHAGE:	NA	BC6	BC6_TUMOR	BC	Tumor	23	primary	NA	NA	2838	1279	2	4	1	3	8	4	4	6	4	4	0.257347661398525	-2.82445314299942	azizi_BC6_TUMOR	azizi_BC6_TUMOR_Tumor	primary	4_ICIMac2
NA	3106	1631	azizi	c7345	MACROPHAGE:	Macro	Macro	MACROPHAGE:	NA	BC6	BC6_TUMOR	BC	Tumor	23	primary	NA	NA	3051	1630	23	8	7	21	10	9	9	18	8	8	-1.15508395121229	-0.148443249582061	azizi_BC6_TUMOR	azizi_BC6_TUMOR_Tumor	primary	8_IFNGMac
NA	2164	524	azizi	c7369	MACROPHAGE:	Macro	Macro	MACROPHAGE:	NA	BC6	BC6_TUMOR	BC	Tumor	23	primary	NA	NA	2564	523	1	1	2	2	3	1	3	1	1	1	0.213360558591957	-3.92920210730911	azizi_BC6_TUMOR	azizi_BC6_TUMOR_Tumor	primary	1_MetM2Mac
NA	2911	1235	azizi	c7377	MACROPHAGE:	Macro	Macro	MACROPHAGE:	NA	BC6	BC6_TUMOR	BC	Tumor	23	primary	NA	NA	2893	1233	2	4	4	3	7	4	4	4	4	4	1.1271587045418	-3.85003092658401	azizi_BC6_TUMOR	azizi_BC6_TUMOR_Tumor	primary	4_ICIMac2
NA	3197	1615	azizi	c7380	MACROPHAGE:	Macro	Macro	MACROPHAGE:	NA	BC6	BC6_TUMOR	BC	Tumor	23	primary	NA	NA	3135	1614	8	13	12	12	0	12	0	14	13	13	-4.64103930876387	-0.755552319406279	azizi_BC6_TUMOR	azizi_BC6_TUMOR_Tumor	primary	13_CalciumMac
NA	3195	1596	azizi	c7384	MACROPHAGE:	Macro	Macro	MACROPHAGE:	NA	BC6	BC6_TUMOR	BC	Tumor	23	primary	NA	NA	3132	1593	30	21	25	25	3	23	3	1	21	21	-1.64709943220747	-5.24083474051834	azizi_BC6_TUMOR	azizi_BC6_TUMOR_Tumor	primary	21_HemeMac
NA	2971	1468	azizi	c7388	MACROPHAGE:	Macro	Macro	MACROPHAGE:	NA	BC6	BC6_TUMOR	BC	Tumor	23	primary	NA	NA	2948	1466	2	4	4	3	4	4	4	6	4	4	6.20152908875811	3.57018897163986	azizi_BC6_TUMOR	azizi_BC6_TUMOR_Tumor	primary	4_ICIMac2
NA	3299	1813	azizi	c7397	MACROPHAGE:	Macro	Macro	MACROPHAGE:	NA	BC6	BC6_TUMOR	BC	Tumor	23	primary	NA	NA	3175	1811	1	1	2	2	3	1	3	1	1	1	0.382455709718342	-5.16928675544144	azizi_BC6_TUMOR	azizi_BC6_TUMOR_Tumor	primary	1_MetM2Mac
NA	2878	1448	azizi	c7399	MACROPHAGE:	Macro	Macro	MACROPHAGE:	NA	BC6	BC6_TUMOR	BC	Tumor	23	primary	NA	NA	2865	1446	30	21	25	25	3	23	3	1	21	21	-2.86081856176985	-5.24322321784378	azizi_BC6_TUMOR	azizi_BC6_TUMOR_Tumor	primary	21_HemeMac
NA	2663	1239	azizi	c7400	MACROPHAGE:	Macro	Macro	MACROPHAGE:	NA	BC6	BC6_TUMOR	BC	Tumor	23	primary	NA	NA	2672	1237	6	9	11	10	8	16	7	9	9	9	1.37503725602495	-0.611582604764708	azizi_BC6_TUMOR	azizi_BC6_TUMOR_Tumor	primary	9_AngioMac
NA	2955	1629	azizi	c7404	MACROPHAGE:	Macro	Macro	MACROPHAGE:	NA	BC6	BC6_TUMOR	BC	Tumor	23	primary	NA	NA	2940	1629	9	14	13	13	14	14	14	15	14	14	3.69612390115129	6.8057603560698	azizi_BC6_TUMOR	azizi_BC6_TUMOR_Tumor	primary	14_ProliMac
NA	3196	1668	azizi	c7408	MACROPHAGE:	Macro	Macro	MACROPHAGE:	NA	BC6	BC6_TUMOR	BC	Tumor	23	primary	NA	NA	3110	1661	1	1	2	2	3	1	3	1	1	1	-1.4367788402809	-6.46618655097366	azizi_BC6_TUMOR	azizi_BC6_TUMOR_Tumor	primary	1_MetM2Mac
NA	2875	1431	azizi	c7427	MACROPHAGE:	Macro	Macro	MACROPHAGE:	NA	BC6	BC6_TUMOR	BC	Tumor	23	primary	NA	NA	2863	1426	5	5	5	4	6	5	6	4	5	5	5.99418741776812	-2.65608384978653	azizi_BC6_TUMOR	azizi_BC6_TUMOR_Tumor	primary	5_StressMac
NA	2715	1143	azizi	c7437	MACROPHAGE:	Macro	Macro	MACROPHAGE:	NA	BC6	BC6_TUMOR	BC	Tumor	23	primary	NA	NA	2720	1141	2	4	4	3	1	4	4	2	4	4	-3.63915794775618	-3.01528742682815	azizi_BC6_TUMOR	azizi_BC6_TUMOR_Tumor	primary	4_ICIMac2
NA	2066	508	azizi	c7438	MACROPHAGE:	Macro	Macro	MACROPHAGE:	NA	BC6	BC6_TUMOR	BC	Tumor	23	primary	NA	NA	2477	508	30	21	25	25	3	23	3	1	21	21	-3.08258956358564	-5.12812426459671	azizi_BC6_TUMOR	azizi_BC6_TUMOR_Tumor	primary	21_HemeMac
NA	2613	916	azizi	c7452	MACROPHAGE:	Macro	Macro	MACROPHAGE:	NA	BC6	BC6_TUMOR	BC	Tumor	23	primary	NA	NA	2632	913	1	1	2	2	3	1	3	1	1	1	-2.15031522200239	-5.32911351096512	azizi_BC6_TUMOR	azizi_BC6_TUMOR_Tumor	primary	1_MetM2Mac
NA	2758	1325	azizi	c7457	MACROPHAGE:	Macro	Macro	MACROPHAGE:	NA	BC6	BC6_TUMOR	BC	Tumor	23	primary	NA	NA	2756	1322	2	4	4	3	4	4	4	6	4	4	-4.13378613875044	-3.39928439032913	azizi_BC6_TUMOR	azizi_BC6_TUMOR_Tumor	primary	4_ICIMac2
NA	3284	1819	azizi	c7460	MACROPHAGE:	Macro	Macro	MACROPHAGE:	NA	BC6	BC6_TUMOR	BC	Tumor	23	primary	NA	NA	3176	1816	30	21	25	25	3	23	3	1	21	21	-2.34218328879011	-6.01350310218216	azizi_BC6_TUMOR	azizi_BC6_TUMOR_Tumor	primary	21_HemeMac
NA	3262	1720	azizi	c7463	MACROPHAGE:	Macro	Macro	MACROPHAGE:	NA	BC6	BC6_TUMOR	BC	Tumor	23	primary	NA	NA	3142	1718	16	10	9	11	7	8	8	8	10	10	1.82418030812609	-2.47618058097244	azizi_BC6_TUMOR	azizi_BC6_TUMOR_Tumor	primary	10_InflamMac
NA	3071	1499	azizi	c7466	MACROPHAGE:	Macro	Macro	MACROPHAGE:	NA	BC6	BC6_TUMOR	BC	Tumor	23	primary	NA	NA	3031	1498	27	20	22	23	20	21	19	20	20	20	-0.462983068682079	3.5660655223143	azizi_BC6_TUMOR	azizi_BC6_TUMOR_Tumor	primary	20_TDoub
NA	3177	1546	azizi	c7469	MACROPHAGE:	Macro	Macro	MACROPHAGE:	NA	BC6	BC6_TUMOR	BC	Tumor	23	primary	NA	NA	3104	1545	2	4	4	3	1	4	4	6	4	4	-2.59737866804731	-3.29780342948318	azizi_BC6_TUMOR	azizi_BC6_TUMOR_Tumor	primary	4_ICIMac2
NA	2298	641	azizi	c7487	MACROPHAGE:	Macro	Macro	MACROPHAGE:	NA	BC6	BC6_TUMOR	BC	Tumor	23	primary	NA	NA	2652	641	10	2	1	1	1	2	1	2	2	2	-0.238056060530071	-2.77269389998794	azizi_BC6_TUMOR	azizi_BC6_TUMOR_Tumor	primary	2_C3Mac
NA	2748	1369	azizi	c7492	MACROPHAGE:	Macro	Macro	MACROPHAGE:	NA	BC6	BC6_TUMOR	BC	Tumor	23	primary	NA	NA	2748	1368	2	4	4	3	4	4	4	6	4	4	-3.96694463179243	-2.90821912658096	azizi_BC6_TUMOR	azizi_BC6_TUMOR_Tumor	primary	4_ICIMac2
NA	2039	573	azizi	c7497	MACROPHAGE:	Macro	Macro	MACROPHAGE:	NA	BC6	BC6_TUMOR	BC	Tumor	23	primary	NA	NA	2469	572	10	2	1	24	7	8	1	2	2	2	0.60012427284586	-3.26721074950577	azizi_BC6_TUMOR	azizi_BC6_TUMOR_Tumor	primary	2_C3Mac
NA	2876	1356	azizi	c7498	MACROPHAGE:	Macro	Macro	MACROPHAGE:	NA	BC6	BC6_TUMOR	BC	Tumor	23	primary	NA	NA	2858	1350	1	1	2	2	3	1	3	1	1	1	-2.23690956518782	-5.28434994590164	azizi_BC6_TUMOR	azizi_BC6_TUMOR_Tumor	primary	1_MetM2Mac
NA	3301	1832	azizi	c7499	MACROPHAGE:	Macro	Macro	MACROPHAGE:	NA	BC6	BC6_TUMOR	BC	Tumor	23	primary	NA	NA	3161	1824	10	2	1	1	1	2	1	2	2	2	0.387430074952717	-3.34570339095474	azizi_BC6_TUMOR	azizi_BC6_TUMOR_Tumor	primary	2_C3Mac
NA	2846	1382	azizi	c7514	MACROPHAGE:	Macro	Macro	MACROPHAGE:	NA	BC6	BC6_TUMOR	BC	Tumor	23	primary	NA	NA	2840	1380	8	13	12	12	13	12	13	14	13	13	2.74831492020952	1.22450849640488	azizi_BC6_TUMOR	azizi_BC6_TUMOR_Tumor	primary	13_CalciumMac
NA	2704	1307	azizi	c7521	MACROPHAGE:	Macro	Macro	MACROPHAGE:	NA	BC6	BC6_TUMOR	BC	Tumor	23	primary	NA	NA	2708	1305	9	14	13	13	14	14	14	15	14	14	4.82161623551714	7.24888894188522	azizi_BC6_TUMOR	azizi_BC6_TUMOR_Tumor	primary	14_ProliMac
NA	3283	1757	azizi	c7529	MACROPHAGE:	Macro	Macro	MACROPHAGE:	NA	BC6	BC6_TUMOR	BC	Tumor	23	primary	NA	NA	3187	1754	30	21	25	25	3	23	3	1	21	21	-2.3034095136894	-5.98010018241287	azizi_BC6_TUMOR	azizi_BC6_TUMOR_Tumor	primary	21_HemeMac
NA	3011	1349	azizi	c7533	MACROPHAGE:	Macro	Macro	MACROPHAGE:	NA	BC6	BC6_TUMOR	BC	Tumor	23	primary	NA	NA	2974	1345	3	2	1	1	1	2	1	2	2	2	-1.4741505949272	-1.88425710570694	azizi_BC6_TUMOR	azizi_BC6_TUMOR_Tumor	primary	2_C3Mac
NA	3033	1656	azizi	c7542	MACROPHAGE:	Macro	Macro	MACROPHAGE:	NA	BC6	BC6_TUMOR	BC	Tumor	23	primary	NA	NA	3000	1653	9	14	13	13	14	14	14	15	14	14	3.83065492226946	6.29314038384079	azizi_BC6_TUMOR	azizi_BC6_TUMOR_Tumor	primary	14_ProliMac
NA	2710	1220	azizi	c7543	MACROPHAGE:	Macro	Macro	MACROPHAGE:	NA	BC6	BC6_TUMOR	BC	Tumor	23	primary	NA	NA	2718	1220	8	13	12	12	0	12	0	14	13	13	-5.26757090971601	0.482924314619294	azizi_BC6_TUMOR	azizi_BC6_TUMOR_Tumor	primary	13_CalciumMac
NA	2829	1540	azizi	c7546	MACROPHAGE:	Macro	Macro	MACROPHAGE:	NA	BC6	BC6_TUMOR	BC	Tumor	23	primary	NA	NA	2824	1536	9	14	13	13	14	14	14	15	14	14	3.27889973237383	6.51293561089157	azizi_BC6_TUMOR	azizi_BC6_TUMOR_Tumor	primary	14_ProliMac
NA	2754	1242	azizi	c7549	MACROPHAGE:	Macro	Macro	MACROPHAGE:	NA	BC6	BC6_TUMOR	BC	Tumor	23	primary	NA	NA	2753	1240	21	10	9	11	7	8	8	8	10	10	3.13748652055132	-1.6093677557695	azizi_BC6_TUMOR	azizi_BC6_TUMOR_Tumor	primary	10_InflamMac
NA	3122	1537	azizi	c7553	MACROPHAGE:	Macro	Macro	MACROPHAGE:	NA	BC6	BC6_TUMOR	BC	Tumor	23	primary	NA	NA	3053	1537	23	8	7	21	10	9	9	18	8	8	-1.73027795241011	-0.723848012803801	azizi_BC6_TUMOR	azizi_BC6_TUMOR_Tumor	primary	8_IFNGMac
NA	2865	1347	azizi	c7563	MACROPHAGE:	Macro	Macro	MACROPHAGE:	NA	BC6	BC6_TUMOR	BC	Tumor	23	primary	NA	NA	2855	1343	6	9	11	10	8	16	7	9	9	9	1.50404686047899	0.326581689001313	azizi_BC6_TUMOR	azizi_BC6_TUMOR_Tumor	primary	9_AngioMac
NA	2828	1262	azizi	c7567	MACROPHAGE:	Macro	Macro	MACROPHAGE:	NA	BC6	BC6_TUMOR	BC	Tumor	23	primary	NA	NA	2824	1262	6	9	11	10	8	10	7	9	9	9	0.071723970912571	-1.42561355006576	azizi_BC6_TUMOR	azizi_BC6_TUMOR_Tumor	primary	9_AngioMac
NA	3203	1617	azizi	c7569	MACROPHAGE:	Macro	Macro	MACROPHAGE:	NA	BC6	BC6_TUMOR	BC	Tumor	23	primary	NA	NA	3120	1616	2	4	4	3	4	4	4	6	4	4	-3.60984247610701	-3.35028221976639	azizi_BC6_TUMOR	azizi_BC6_TUMOR_Tumor	primary	4_ICIMac2
NA	2740	1172	azizi	c7577	MACROPHAGE:	Macro	Macro	MACROPHAGE:	NA	BC6	BC6_TUMOR	BC	Tumor	23	primary	NA	NA	2742	1171	12	11	10	9	11	13	11	11	11	11	-2.48210853026045	-1.72396924865127	azizi_BC6_TUMOR	azizi_BC6_TUMOR_Tumor	primary	11_MetalloMac
NA	3081	1401	azizi	c7590	MACROPHAGE:	Macro	Macro	MACROPHAGE:	NA	BC6	BC6_TUMOR	BC	Tumor	23	primary	NA	NA	3019	1401	17	17	16	15	17	19	16	17	17	17	3.36313158585894	3.23114750015854	azizi_BC6_TUMOR	azizi_BC6_TUMOR_Tumor	primary	17_IFNMac3
NA	2773	1227	azizi	c7600	MACROPHAGE:	Macro	Macro	MACROPHAGE:	NA	BC6	BC6_TUMOR	BC	Tumor	23	primary	NA	NA	2771	1225	1	1	2	2	4	1	3	1	1	1	-2.57060306952131	-4.94407608878494	azizi_BC6_TUMOR	azizi_BC6_TUMOR_Tumor	primary	1_MetM2Mac
NA	3097	1421	azizi	c7601	MACROPHAGE:	Macro	Macro	MACROPHAGE:	NA	BC6	BC6_TUMOR	BC	Tumor	23	primary	NA	NA	3054	1420	10	2	1	24	7	8	1	2	2	2	1.35304767205584	-3.71578290831924	azizi_BC6_TUMOR	azizi_BC6_TUMOR_Tumor	primary	2_C3Mac
NA	3244	1692	azizi	c7602	MACROPHAGE:	Macro	Macro	MACROPHAGE:	NA	BC6	BC6_TUMOR	BC	Tumor	23	primary	NA	NA	3159	1689	2	4	4	3	1	4	4	6	4	4	-1.56437092707289	-3.56626561057449	azizi_BC6_TUMOR	azizi_BC6_TUMOR_Tumor	primary	4_ICIMac2
NA	3221	1734	azizi	c7617	MACROPHAGE:	Macro	Macro	MACROPHAGE:	NA	BC6	BC6_TUMOR	BC	Tumor	23	primary	NA	NA	3131	1734	30	21	25	25	3	23	3	1	21	21	-2.59021800444258	-5.49343159568191	azizi_BC6_TUMOR	azizi_BC6_TUMOR_Tumor	primary	21_HemeMac
NA	2892	1460	azizi	c7618	MACROPHAGE:	Macro	Macro	MACROPHAGE:	NA	BC6	BC6_TUMOR	BC	Tumor	23	primary	NA	NA	2882	1460	4	3	6	6	2	3	2	3	3	3	7.88763767793047	1.53376528847336	azizi_BC6_TUMOR	azizi_BC6_TUMOR_Tumor	primary	3_ICIMac1
NA	2731	1202	azizi	c7619	MACROPHAGE:	Macro	Macro	MACROPHAGE:	NA	BC6	BC6_TUMOR	BC	Tumor	23	primary	NA	NA	2731	1199	11	7	8	8	9	7	10	7	7	7	3.11642057015764	2.37600442993759	azizi_BC6_TUMOR	azizi_BC6_TUMOR_Tumor	primary	7_IFNMac
NA	2852	1161	azizi	c7621	MACROPHAGE:	Macro	Macro	MACROPHAGE:	NA	BC6	BC6_TUMOR	BC	Tumor	23	primary	NA	NA	2845	1159	18	16	14	14	15	15	15	12	16	16	4.58154493882525	1.97293779480576	azizi_BC6_TUMOR	azizi_BC6_TUMOR_Tumor	primary	16_ECMHomeoMac
NA	3165	1671	azizi	c7622	MACROPHAGE:	Macro	Macro	MACROPHAGE:	NA	BC6	BC6_TUMOR	BC	Tumor	23	primary	NA	NA	3090	1666	21	1	9	11	7	1	8	8	1	1	1.09791505648958	-4.70665743720413	azizi_BC6_TUMOR	azizi_BC6_TUMOR_Tumor	primary	1_MetM2Mac
NA	3033	1504	azizi	c7637	MACROPHAGE:	Macro	Macro	MACROPHAGE:	NA	BC6	BC6_TUMOR	BC	Tumor	23	primary	NA	NA	2996	1502	1	1	2	2	3	1	3	1	1	1	-2.14903658316267	-5.9866528786409	azizi_BC6_TUMOR	azizi_BC6_TUMOR_Tumor	primary	1_MetM2Mac
NA	2478	987	azizi	c7638	MACROPHAGE:	Macro	Macro	MACROPHAGE:	NA	BC6	BC6_TUMOR	BC	Tumor	23	primary	NA	NA	2578	986	17	17	16	15	17	19	16	17	17	17	3.20411306931841	3.24760720360397	azizi_BC6_TUMOR	azizi_BC6_TUMOR_Tumor	primary	17_IFNMac3
NA	2984	1161	azizi	c7651	MACROPHAGE:	Macro	Macro	MACROPHAGE:	NA	BC6	BC6_TUMOR	BC	Tumor	23	primary	NA	NA	2952	1161	3	2	1	1	1	2	1	2	2	2	-1.91629928038252	-2.46406677138687	azizi_BC6_TUMOR	azizi_BC6_TUMOR_Tumor	primary	2_C3Mac
NA	2722	1185	azizi	c7666	MACROPHAGE:	Macro	Macro	MACROPHAGE:	NA	BC6	BC6_TUMOR	BC	Tumor	23	primary	NA	NA	2721	1181	1	1	2	2	3	1	3	1	1	1	0.0171346397625161	-5.50175574195267	azizi_BC6_TUMOR	azizi_BC6_TUMOR_Tumor	primary	1_MetM2Mac
NA	3188	1608	azizi	c7673	MACROPHAGE:	Macro	Macro	MACROPHAGE:	NA	BC6	BC6_TUMOR	BC	Tumor	23	primary	NA	NA	3109	1606	8	13	12	12	0	12	0	14	13	13	-4.66891759321821	-0.614451316713103	azizi_BC6_TUMOR	azizi_BC6_TUMOR_Tumor	primary	13_CalciumMac
NA	3096	1347	azizi	c7687	MACROPHAGE:	Macro	Macro	MACROPHAGE:	NA	BC6	BC6_TUMOR	BC	Tumor	23	primary	NA	NA	3044	1347	3	2	1	1	1	2	1	2	2	2	-2.28283589766157	-3.25788309943558	azizi_BC6_TUMOR	azizi_BC6_TUMOR_Tumor	primary	2_C3Mac
NA	2878	1399	azizi	c7689	MACROPHAGE:	Macro	Macro	MACROPHAGE:	NA	BC6	BC6_TUMOR	BC	Tumor	23	primary	NA	NA	2866	1399	8	13	12	12	0	12	0	14	13	13	-4.49774402067793	1.64253816235184	azizi_BC6_TUMOR	azizi_BC6_TUMOR_Tumor	primary	13_CalciumMac
NA	3291	1784	azizi	c7694	MACROPHAGE:	Macro	Macro	MACROPHAGE:	NA	BC6	BC6_TUMOR	BC	Tumor	23	primary	NA	NA	3182	1781	10	4	1	3	1	4	4	2	4	4	-0.0838894514812278	-3.17038586509109	azizi_BC6_TUMOR	azizi_BC6_TUMOR_Tumor	primary	4_ICIMac2
NA	3149	1520	azizi	c7729	MACROPHAGE:	Macro	Macro	MACROPHAGE:	NA	BC6	BC6_TUMOR	BC	Tumor	23	primary	NA	NA	3100	1520	23	8	7	21	10	9	9	18	8	8	-2.77495497152937	-1.27407267463089	azizi_BC6_TUMOR	azizi_BC6_TUMOR_Tumor	primary	8_IFNGMac
NA	2860	1287	azizi	c7731	MACROPHAGE:	Macro	Macro	MACROPHAGE:	NA	BC6	BC6_TUMOR	BC	Tumor	23	primary	NA	NA	2851	1283	21	1	9	11	7	1	8	8	1	1	1.12070435597765	-4.07373049628616	azizi_BC6_TUMOR	azizi_BC6_TUMOR_Tumor	primary	1_MetM2Mac
NA	3147	1673	azizi	c7737	MACROPHAGE:	Macro	Macro	MACROPHAGE:	NA	BC6	BC6_TUMOR	BC	Tumor	23	primary	NA	NA	3087	1668	8	13	12	12	0	12	0	14	13	13	-3.33567350790632	-2.28923418891312	azizi_BC6_TUMOR	azizi_BC6_TUMOR_Tumor	primary	13_CalciumMac
NA	2707	1041	azizi	c7740	MACROPHAGE:	Macro	Macro	MACROPHAGE:	NA	BC6	BC6_TUMOR	BC	Tumor	23	primary	NA	NA	2715	1041	1	1	2	2	3	1	3	1	1	1	-2.4408516256584	-5.17366650473953	azizi_BC6_TUMOR	azizi_BC6_TUMOR_Tumor	primary	1_MetM2Mac
NA	2213	595	azizi	c7747	MACROPHAGE:	Macro	Macro	MACROPHAGE:	NA	BC6	BC6_TUMOR	BC	Tumor	23	primary	NA	NA	2641	595	30	21	25	25	3	23	3	1	21	21	-2.39101904318464	-6.02353575599075	azizi_BC6_TUMOR	azizi_BC6_TUMOR_Tumor	primary	21_HemeMac
NA	2795	1265	azizi	c7758	MACROPHAGE:	Macro	Macro	MACROPHAGE:	NA	BC6	BC6_TUMOR	BC	Tumor	23	primary	NA	NA	2786	1258	30	21	25	25	3	23	3	1	21	21	-2.06798666403425	-5.84145930182815	azizi_BC6_TUMOR	azizi_BC6_TUMOR_Tumor	primary	21_HemeMac
NA	3227	1569	azizi	c7763	MACROPHAGE:	Macro	Macro	MACROPHAGE:	NA	BC6	BC6_TUMOR	BC	Tumor	23	primary	NA	NA	3124	1568	30	21	25	25	3	23	3	1	21	21	-3.8518714277519	-4.43143132102371	azizi_BC6_TUMOR	azizi_BC6_TUMOR_Tumor	primary	21_HemeMac
NA	3166	1525	azizi	c7765	MACROPHAGE:	Macro	Macro	MACROPHAGE:	NA	BC6	BC6_TUMOR	BC	Tumor	23	primary	NA	NA	3096	1522	5	5	5	4	6	5	6	4	5	5	1.80026525571215	-4.03747370612503	azizi_BC6_TUMOR	azizi_BC6_TUMOR_Tumor	primary	5_StressMac
NA	3030	1623	azizi	c7789	MACROPHAGE:	Macro	Macro	MACROPHAGE:	NA	BC6	BC6_TUMOR	BC	Tumor	23	primary	NA	NA	3002	1621	4	3	6	6	2	3	2	3	3	3	6.90317493989336	1.54510173428177	azizi_BC6_TUMOR	azizi_BC6_TUMOR_Tumor	primary	3_ICIMac1
NA	3285	1766	azizi	c7790	MACROPHAGE:	Macro	Macro	MACROPHAGE:	NA	BC6	BC6_TUMOR	BC	Tumor	23	primary	NA	NA	3167	1763	1	1	2	2	3	1	3	1	1	1	-1.37388473436964	-4.96363928687454	azizi_BC6_TUMOR	azizi_BC6_TUMOR_Tumor	primary	1_MetM2Mac
NA	3282	1757	azizi	c7791	MACROPHAGE:	Macro	Macro	MACROPHAGE:	NA	BC6	BC6_TUMOR	BC	Tumor	23	primary	NA	NA	3173	1756	14	8	7	7	10	9	9	10	8	8	-2.79792731688154	-2.11849429976822	azizi_BC6_TUMOR	azizi_BC6_TUMOR_Tumor	primary	8_IFNGMac
NA	2581	1049	azizi	c7812	MACROPHAGE:	Macro	Macro	MACROPHAGE:	NA	BC6	BC6_TUMOR	BC	Tumor	23	primary	NA	NA	2612	1049	21	1	9	11	7	8	8	8	1	1	1.94807297303545	-3.38286784064651	azizi_BC6_TUMOR	azizi_BC6_TUMOR_Tumor	primary	1_MetM2Mac
NA	3107	1591	azizi	c7824	MACROPHAGE:	Macro	Macro	MACROPHAGE:	NA	BC6	BC6_TUMOR	BC	Tumor	23	primary	NA	NA	3045	1590	2	4	4	3	4	4	4	6	4	4	-4.26074260161055	-2.30903389823318	azizi_BC6_TUMOR	azizi_BC6_TUMOR_Tumor	primary	4_ICIMac2
NA	2494	775	azizi	c7826	MACROPHAGE:	Macro	Macro	MACROPHAGE:	NA	BC6	BC6_TUMOR	BC	Tumor	23	primary	NA	NA	2587	775	1	1	2	2	3	1	3	1	1	1	-1.42989355013502	-6.9047231949556	azizi_BC6_TUMOR	azizi_BC6_TUMOR_Tumor	primary	1_MetM2Mac
NA	2937	1263	azizi	c7828	MACROPHAGE:	Macro	Macro	MACROPHAGE:	NA	BC6	BC6_TUMOR	BC	Tumor	23	primary	NA	NA	2914	1262	17	17	16	9	11	13	16	17	17	17	3.77850324227678	2.59311220276474	azizi_BC6_TUMOR	azizi_BC6_TUMOR_Tumor	primary	17_IFNMac3
NA	3082	1497	azizi	c7832	MACROPHAGE:	Macro	Macro	MACROPHAGE:	NA	BC6	BC6_TUMOR	BC	Tumor	23	primary	NA	NA	3039	1497	14	8	7	7	10	9	9	10	8	8	-2.54674738333357	-1.60506966483475	azizi_BC6_TUMOR	azizi_BC6_TUMOR_Tumor	primary	8_IFNGMac
NA	2446	621	azizi	c7834	MACROPHAGE:	Macro	Macro	MACROPHAGE:	NA	BC6	BC6_TUMOR	BC	Tumor	23	primary	NA	NA	2586	621	30	21	25	25	3	23	3	1	21	21	-2.88992708609236	-5.30315926444412	azizi_BC6_TUMOR	azizi_BC6_TUMOR_Tumor	primary	21_HemeMac
NA	2795	1167	azizi	c7837	MACROPHAGE:	Macro	Macro	MACROPHAGE:	NA	BC6	BC6_TUMOR	BC	Tumor	23	primary	NA	NA	2792	1165	14	8	7	7	10	9	9	10	8	8	-2.99354141638411	-1.79717030894638	azizi_BC6_TUMOR	azizi_BC6_TUMOR_Tumor	primary	8_IFNGMac
NA	2537	1086	azizi	c7855	MACROPHAGE:	Macro	Macro	MACROPHAGE:	NA	BC6	BC6_TUMOR	BC	Tumor	23	primary	NA	NA	2570	1085	1	1	2	2	3	1	3	1	1	1	-0.220213529325848	-5.48744585883499	azizi_BC6_TUMOR	azizi_BC6_TUMOR_Tumor	primary	1_MetM2Mac
NA	2387	809	azizi	c7862	MACROPHAGE:	Macro	Macro	MACROPHAGE:	NA	BC6	BC6_TUMOR	BC	Tumor	23	primary	NA	NA	2557	809	1	1	2	2	3	1	3	1	1	1	-1.39967566416395	-5.94913628470779	azizi_BC6_TUMOR	azizi_BC6_TUMOR_Tumor	primary	1_MetM2Mac
NA	2039	546	azizi	c7867	MACROPHAGE:	Macro	Macro	MACROPHAGE:	NA	BC6	BC6_TUMOR	BC	Tumor	23	primary	NA	NA	2469	546	1	1	2	2	3	1	3	1	1	1	-1.26062661097181	-5.41248896491409	azizi_BC6_TUMOR	azizi_BC6_TUMOR_Tumor	primary	1_MetM2Mac
NA	2488	984	azizi	c7910	MACROPHAGE:	Macro	Macro	MACROPHAGE:	NA	BC6	BC6_TUMOR	BC	Tumor	23	primary	NA	NA	2549	983	1	1	2	2	3	1	3	1	1	1	-0.907991465784435	-5.88999464881302	azizi_BC6_TUMOR	azizi_BC6_TUMOR_Tumor	primary	1_MetM2Mac
NA	3281	1814	azizi	c7920	MACROPHAGE:	Macro	Macro	MACROPHAGE:	NA	BC6	BC6_TUMOR	BC	Tumor	23	primary	NA	NA	3183	1812	12	11	10	9	11	13	11	11	11	11	0.737744990132923	3.52930829155563	azizi_BC6_TUMOR	azizi_BC6_TUMOR_Tumor	primary	11_MetalloMac
NA	3230	1653	azizi	c7926	MACROPHAGE:	Macro	Macro	MACROPHAGE:	NA	BC6	BC6_TUMOR	BC	Tumor	23	primary	NA	NA	3148	1652	8	13	12	12	0	12	0	14	13	13	-3.6215156881584	1.16040024387955	azizi_BC6_TUMOR	azizi_BC6_TUMOR_Tumor	primary	13_CalciumMac
NA	3263	1794	azizi	c7936	MACROPHAGE:	Macro	Macro	MACROPHAGE:	NA	BC6	BC6_TUMOR	BC	Tumor	23	primary	NA	NA	3156	1793	2	16	4	3	4	15	2	19	16	16	6.00669056489336	3.38827607262253	azizi_BC6_TUMOR	azizi_BC6_TUMOR_Tumor	primary	16_ECMHomeoMac
NA	3122	1394	azizi	c7941	MACROPHAGE:	Macro	Macro	MACROPHAGE:	NA	BC6	BC6_TUMOR	BC	Tumor	23	primary	NA	NA	3058	1392	13	15	15	7	16	17	4	10	15	15	-5.10993522093428	-1.87904551398636	azizi_BC6_TUMOR	azizi_BC6_TUMOR_Tumor	primary	15_LYZMac
NA	2443	847	azizi	c7950	MACROPHAGE:	Macro	Macro	MACROPHAGE:	NA	BC6	BC6_TUMOR	BC	Tumor	23	primary	NA	NA	2557	844	3	2	1	1	1	2	1	2	2	2	-2.0633098451866	-3.01264431846023	azizi_BC6_TUMOR	azizi_BC6_TUMOR_Tumor	primary	2_C3Mac
NA	2380	782	azizi	c7951	MACROPHAGE:	Macro	Macro	MACROPHAGE:	NA	BC6	BC6_TUMOR	BC	Tumor	23	primary	NA	NA	2558	779	1	1	2	2	3	1	3	1	1	1	0.991029027246113	-5.80012419593216	azizi_BC6_TUMOR	azizi_BC6_TUMOR_Tumor	primary	1_MetM2Mac
NA	2607	1190	azizi	c7960	MACROPHAGE:	Macro	Macro	MACROPHAGE:	NA	BC6	BC6_TUMOR	BC	Tumor	23	primary	NA	NA	2622	1187	1	1	2	2	3	1	3	1	1	1	-1.05761402533186	-6.71563103568436	azizi_BC6_TUMOR	azizi_BC6_TUMOR_Tumor	primary	1_MetM2Mac
NA	3129	1733	azizi	c7961	MACROPHAGE:	Macro	Macro	MACROPHAGE:	NA	BC6	BC6_TUMOR	BC	Tumor	23	primary	NA	NA	3075	1730	9	14	13	13	14	14	14	15	14	14	4.65666681840288	7.27909180748581	azizi_BC6_TUMOR	azizi_BC6_TUMOR_Tumor	primary	14_ProliMac
NA	3219	1650	azizi	c7968	MACROPHAGE:	Macro	Macro	MACROPHAGE:	NA	BC6	BC6_TUMOR	BC	Tumor	23	primary	NA	NA	3133	1646	2	16	4	3	4	15	2	19	16	16	6.06000620438921	3.23516890633225	azizi_BC6_TUMOR	azizi_BC6_TUMOR_Tumor	primary	16_ECMHomeoMac
NA	3131	1544	azizi	c7973	MACROPHAGE:	Macro	Macro	MACROPHAGE:	NA	BC6	BC6_TUMOR	BC	Tumor	23	primary	NA	NA	3061	1544	5	5	5	4	6	5	6	4	5	5	3.33398157670366	-4.61534264457107	azizi_BC6_TUMOR	azizi_BC6_TUMOR_Tumor	primary	5_StressMac
NA	2613	1150	azizi	c7975	MACROPHAGE:	Macro	Macro	MACROPHAGE:	NA	BC6	BC6_TUMOR	BC	Tumor	23	primary	NA	NA	2631	1146	1	1	2	2	3	1	3	1	1	1	-1.51105528757704	-5.02115347754837	azizi_BC6_TUMOR	azizi_BC6_TUMOR_Tumor	primary	1_MetM2Mac
NA	3237	1537	azizi	c7979	MACROPHAGE:	Macro	Macro	MACROPHAGE:	NA	BC6	BC6_TUMOR	BC	Tumor	23	primary	NA	NA	3139	1535	14	8	7	7	10	9	9	10	8	8	-2.86639970228804	-3.60367801558853	azizi_BC6_TUMOR	azizi_BC6_TUMOR_Tumor	primary	8_IFNGMac
NA	2986	1301	azizi	c7999	MACROPHAGE:	Macro	Macro	MACROPHAGE:	NA	BC6	BC6_TUMOR	BC	Tumor	23	primary	NA	NA	2947	1295	27	20	22	23	20	21	19	20	20	20	-0.856921252466564	2.36214968788742	azizi_BC6_TUMOR	azizi_BC6_TUMOR_Tumor	primary	20_TDoub
NA	3141	1684	azizi	c8002	MACROPHAGE:	Macro	Macro	MACROPHAGE:	NA	BC6	BC6_TUMOR	BC	Tumor	23	primary	NA	NA	3089	1682	8	13	12	12	0	12	0	14	13	13	-4.13008922026289	1.91695448982834	azizi_BC6_TUMOR	azizi_BC6_TUMOR_Tumor	primary	13_CalciumMac
NA	3244	1853	azizi	c8019	MACROPHAGE:	Macro	Macro	MACROPHAGE:	NA	BC6	BC6_TUMOR	BC	Tumor	23	primary	NA	NA	3158	1850	1	1	2	2	3	1	3	1	1	1	0.320045563720341	-6.00976422202469	azizi_BC6_TUMOR	azizi_BC6_TUMOR_Tumor	primary	1_MetM2Mac
NA	3109	1499	azizi	c8026	MACROPHAGE:	Macro	Macro	MACROPHAGE:	NA	BC6	BC6_TUMOR	BC	Tumor	23	primary	NA	NA	3045	1495	10	2	5	24	7	8	6	4	2	2	1.74574095322954	-3.93194678199173	azizi_BC6_TUMOR	azizi_BC6_TUMOR_Tumor	primary	2_C3Mac
NA	2887	1321	azizi	c8027	MACROPHAGE:	Macro	Macro	MACROPHAGE:	NA	BC6	BC6_TUMOR	BC	Tumor	23	primary	NA	NA	2873	1320	2	16	4	3	4	15	2	19	16	16	5.66283899857866	3.04197690117478	azizi_BC6_TUMOR	azizi_BC6_TUMOR_Tumor	primary	16_ECMHomeoMac
NA	2384	633	azizi	c8035	MACROPHAGE:	Macro	Macro	MACROPHAGE:	NA	BC6	BC6_TUMOR	BC	Tumor	23	primary	NA	NA	2678	633	30	21	25	25	3	23	3	1	21	21	-2.20195072577131	-6.04695799720169	azizi_BC6_TUMOR	azizi_BC6_TUMOR_Tumor	primary	21_HemeMac
NA	2770	1256	azizi	c8036	MACROPHAGE:	Macro	Macro	MACROPHAGE:	NA	BC6	BC6_TUMOR	BC	Tumor	23	primary	NA	NA	2768	1254	18	16	6	14	19	15	2	19	16	16	6.63942200257647	2.71911975968002	azizi_BC6_TUMOR	azizi_BC6_TUMOR_Tumor	primary	16_ECMHomeoMac
NA	2499	703	azizi	c8037	MACROPHAGE:	Macro	Macro	MACROPHAGE:	NA	BC6	BC6_TUMOR	BC	Tumor	23	primary	NA	NA	2585	703	19	12	18	16	12	10	12	13	12	12	-3.58686440870893	0.0806526191842472	azizi_BC6_TUMOR	azizi_BC6_TUMOR_Tumor	primary	12_MBMMac
NA	3184	1603	azizi	c8040	MACROPHAGE:	Macro	Macro	MACROPHAGE:	NA	BC6	BC6_TUMOR	BC	Tumor	23	primary	NA	NA	3104	1599	6	9	11	10	8	16	7	9	9	9	0.416962596915836	-0.488264469026336	azizi_BC6_TUMOR	azizi_BC6_TUMOR_Tumor	primary	9_AngioMac
NA	2990	1310	azizi	c8046	MACROPHAGE:	Macro	Macro	MACROPHAGE:	NA	BC6	BC6_TUMOR	BC	Tumor	23	primary	NA	NA	2959	1307	1	1	2	2	3	1	3	1	1	1	0.186498984091158	-5.31185057532669	azizi_BC6_TUMOR	azizi_BC6_TUMOR_Tumor	primary	1_MetM2Mac
NA	2698	1250	azizi	c8072	MACROPHAGE:	Macro	Macro	MACROPHAGE:	NA	BC6	BC6_TUMOR	BC	Tumor	23	primary	NA	NA	2703	1248	12	11	10	9	11	13	11	11	11	11	0.426591935895557	-1.64624371898056	azizi_BC6_TUMOR	azizi_BC6_TUMOR_Tumor	primary	11_MetalloMac
NA	2183	617	azizi	c6302	MACROPHAGE:	Macro	Macro	MACROPHAGE:	NA	BC6	BC6_TUMOR	BC	Tumor	25	primary	NA	NA	2611	617	8	13	12	12	13	12	13	14	13	13	-3.00715726301802	2.06415507423996	azizi_BC6_TUMOR	azizi_BC6_TUMOR_Tumor	primary	13_CalciumMac
NA	2074	517	azizi	c6307	MACROPHAGE:	Macro	Macro	MACROPHAGE:	NA	BC6	BC6_TUMOR	BC	Tumor	25	primary	NA	NA	2478	517	12	11	10	9	11	13	11	11	11	11	-2.88007491514814	3.82142707932114	azizi_BC6_TUMOR	azizi_BC6_TUMOR_Tumor	primary	11_MetalloMac
NA	2067	570	azizi	c6317	MACROPHAGE:	Macro	Macro	MACROPHAGE:	NA	BC6	BC6_TUMOR	BC	Tumor	25	primary	NA	NA	2452	570	18	16	14	14	19	15	2	19	16	16	7.55518919541704	3.28725621330856	azizi_BC6_TUMOR	azizi_BC6_TUMOR_Tumor	primary	16_ECMHomeoMac
NA	3190	1622	azizi	c6321	MACROPHAGE:	Macro	Macro	MACROPHAGE:	NA	BC6	BC6_TUMOR	BC	Tumor	25	primary	NA	NA	3114	1621	2	4	4	3	4	4	4	6	4	4	-5.87298148558271	-0.793573466657409	azizi_BC6_TUMOR	azizi_BC6_TUMOR_Tumor	primary	4_ICIMac2
NA	3078	1418	azizi	c6325	MACROPHAGE:	Macro	Macro	MACROPHAGE:	NA	BC6	BC6_TUMOR	BC	Tumor	25	primary	NA	NA	3029	1418	2	4	4	3	4	4	4	6	4	4	-5.83492606566084	-0.924425152658233	azizi_BC6_TUMOR	azizi_BC6_TUMOR_Tumor	primary	4_ICIMac2
NA	2100	545	azizi	c6327	MACROPHAGE:	Macro	Macro	MACROPHAGE:	NA	BC6	BC6_TUMOR	BC	Tumor	25	primary	NA	NA	2487	545	0	0	0	0	0	0	0	0	0	0	-5.53148501799238	3.34813663590073	azizi_BC6_TUMOR	azizi_BC6_TUMOR_Tumor	primary	0_AlvMac
NA	2092	562	azizi	c6328	MACROPHAGE:	Macro	Macro	MACROPHAGE:	NA	BC6	BC6_TUMOR	BC	Tumor	25	primary	NA	NA	2520	562	2	4	4	3	4	4	4	6	4	4	-4.59301799223555	2.18711158859848	azizi_BC6_TUMOR	azizi_BC6_TUMOR_Tumor	primary	4_ICIMac2
NA	2409	703	azizi	c6331	MACROPHAGE:	Macro	Macro	MACROPHAGE:	NA	BC6	BC6_TUMOR	BC	Tumor	25	primary	NA	NA	2632	703	18	16	14	14	19	15	2	19	16	16	6.8590341241585	3.35290166962265	azizi_BC6_TUMOR	azizi_BC6_TUMOR_Tumor	primary	16_ECMHomeoMac
NA	2028	539	azizi	c6340	MACROPHAGE:	Macro	Macro	MACROPHAGE:	NA	BC6	BC6_TUMOR	BC	Tumor	25	primary	NA	NA	2498	539	1	1	2	2	3	1	3	1	1	1	-2.33322471068037	-5.33574822318436	azizi_BC6_TUMOR	azizi_BC6_TUMOR_Tumor	primary	1_MetM2Mac
NA	2121	574	azizi	c6341	MACROPHAGE:	Macro	Macro	MACROPHAGE:	NA	BC6	BC6_TUMOR	BC	Tumor	25	primary	NA	NA	2554	574	18	16	14	14	19	15	2	12	16	16	4.89163500382769	1.46812650787949	azizi_BC6_TUMOR	azizi_BC6_TUMOR_Tumor	primary	16_ECMHomeoMac
NA	3085	1436	azizi	c6342	MACROPHAGE:	Macro	Macro	MACROPHAGE:	NA	BC6	BC6_TUMOR	BC	Tumor	25	primary	NA	NA	3034	1433	18	16	14	14	19	15	2	19	16	16	5.63636690690386	2.24004981148361	azizi_BC6_TUMOR	azizi_BC6_TUMOR_Tumor	primary	16_ECMHomeoMac
NA	2455	725	azizi	c6357	MACROPHAGE:	Macro	Macro	MACROPHAGE:	NA	BC6	BC6_TUMOR	BC	Tumor	25	primary	NA	NA	2534	724	8	13	12	12	0	12	0	14	13	13	-4.7394093839897	0.66688022244095	azizi_BC6_TUMOR	azizi_BC6_TUMOR_Tumor	primary	13_CalciumMac
NA	3175	1700	azizi	c6359	MACROPHAGE:	Macro	Macro	MACROPHAGE:	NA	BC6	BC6_TUMOR	BC	Tumor	25	primary	NA	NA	3110	1700	29	11	10	9	11	13	11	11	11	11	6.43017155244219	2.77475974190354	azizi_BC6_TUMOR	azizi_BC6_TUMOR_Tumor	primary	11_MetalloMac
NA	2324	672	azizi	c6374	MACROPHAGE:	Macro	Macro	MACROPHAGE:	NA	BC6	BC6_TUMOR	BC	Tumor	25	primary	NA	NA	2630	671	18	16	14	14	19	15	2	19	16	16	7.53787476136553	3.31484648811936	azizi_BC6_TUMOR	azizi_BC6_TUMOR_Tumor	primary	16_ECMHomeoMac
NA	2078	511	azizi	c6375	MACROPHAGE:	Macro	Macro	MACROPHAGE:	NA	BC6	BC6_TUMOR	BC	Tumor	25	primary	NA	NA	2472	511	28	12	20	17	12	22	12	13	12	12	-2.44846123144758	2.95604440796494	azizi_BC6_TUMOR	azizi_BC6_TUMOR_Tumor	primary	12_MBMMac
NA	2402	747	azizi	c6379	MACROPHAGE:	Macro	Macro	MACROPHAGE:	NA	BC6	BC6_TUMOR	BC	Tumor	25	primary	NA	NA	2670	746	4	3	6	6	2	3	2	3	3	3	6.91655403687822	2.1606130324614	azizi_BC6_TUMOR	azizi_BC6_TUMOR_Tumor	primary	3_ICIMac1
NA	3114	1552	azizi	c6392	MACROPHAGE:	Macro	Macro	MACROPHAGE:	NA	BC6	BC6_TUMOR	BC	Tumor	25	primary	NA	NA	3070	1552	8	13	12	12	13	12	13	14	13	13	-3.10246199057234	0.898422988535157	azizi_BC6_TUMOR	azizi_BC6_TUMOR_Tumor	primary	13_CalciumMac
NA	2094	555	azizi	c6412	MACROPHAGE:	Macro	Macro	MACROPHAGE:	NA	BC6	BC6_TUMOR	BC	Tumor	25	primary	NA	NA	2504	553	14	8	7	14	10	15	9	10	8	8	-2.47203248427046	2.29431173431992	azizi_BC6_TUMOR	azizi_BC6_TUMOR_Tumor	primary	8_IFNGMac
NA	3054	1513	azizi	c6416	MACROPHAGE:	Macro	Macro	MACROPHAGE:	NA	BC6	BC6_TUMOR	BC	Tumor	25	primary	NA	NA	3011	1511	2	4	4	3	4	4	4	6	4	4	-5.09296077177656	-1.93997457396866	azizi_BC6_TUMOR	azizi_BC6_TUMOR_Tumor	primary	4_ICIMac2
NA	2363	813	azizi	c6418	MACROPHAGE:	Macro	Macro	MACROPHAGE:	NA	BC6	BC6_TUMOR	BC	Tumor	25	primary	NA	NA	2494	811	18	16	14	14	19	15	2	19	16	16	6.61965042664873	2.95021769631027	azizi_BC6_TUMOR	azizi_BC6_TUMOR_Tumor	primary	16_ECMHomeoMac
NA	2062	534	azizi	c6430	MACROPHAGE:	Macro	Macro	MACROPHAGE:	NA	BC6	BC6_TUMOR	BC	Tumor	25	primary	NA	NA	2486	533	4	3	6	6	2	3	2	3	3	3	6.34224230363237	1.35913524258255	azizi_BC6_TUMOR	azizi_BC6_TUMOR_Tumor	primary	3_ICIMac1
NA	2995	1408	azizi	c6437	MACROPHAGE:	Macro	Macro	MACROPHAGE:	NA	BC6	BC6_TUMOR	BC	Tumor	25	primary	NA	NA	2967	1407	4	3	6	6	2	3	2	3	3	3	6.83629471375811	2.49686357605576	azizi_BC6_TUMOR	azizi_BC6_TUMOR_Tumor	primary	3_ICIMac1
NA	2365	661	azizi	c6443	MACROPHAGE:	Macro	Macro	MACROPHAGE:	NA	BC6	BC6_TUMOR	BC	Tumor	25	primary	NA	NA	2648	661	3	2	1	1	1	2	1	2	2	2	-1.80660861418379	-3.24756148230911	azizi_BC6_TUMOR	azizi_BC6_TUMOR_Tumor	primary	2_C3Mac
NA	2496	683	azizi	c6445	MACROPHAGE:	Macro	Macro	MACROPHAGE:	NA	BC6	BC6_TUMOR	BC	Tumor	25	primary	NA	NA	2568	683	4	3	6	6	2	3	2	3	3	3	7.03836924149859	2.84686252701401	azizi_BC6_TUMOR	azizi_BC6_TUMOR_Tumor	primary	3_ICIMac1
NA	3092	1551	azizi	c6463	MACROPHAGE:	Macro	Macro	MACROPHAGE:	NA	BC6	BC6_TUMOR	BC	Tumor	25	primary	NA	NA	3038	1547	4	3	6	6	2	3	2	3	3	3	6.2762065561043	1.11951384174942	azizi_BC6_TUMOR	azizi_BC6_TUMOR_Tumor	primary	3_ICIMac1
NA	2477	1097	azizi	c6469	MACROPHAGE:	Macro	Macro	MACROPHAGE:	NA	BC6	BC6_TUMOR	BC	Tumor	25	primary	NA	NA	2533	1096	18	16	14	14	19	15	2	19	16	16	6.78821522309649	3.42219063866257	azizi_BC6_TUMOR	azizi_BC6_TUMOR_Tumor	primary	16_ECMHomeoMac
NA	2093	523	azizi	c6481	MACROPHAGE:	Macro	Macro	MACROPHAGE:	NA	BC6	BC6_TUMOR	BC	Tumor	25	primary	NA	NA	2479	523	26	3	23	22	2	3	2	3	3	3	7.06884771897661	0.879256757379762	azizi_BC6_TUMOR	azizi_BC6_TUMOR_Tumor	primary	3_ICIMac1
NA	2080	514	azizi	c6484	MACROPHAGE:	Macro	Macro	MACROPHAGE:	NA	BC6	BC6_TUMOR	BC	Tumor	25	primary	NA	NA	2475	514	27	12	20	17	12	21	12	13	12	12	-2.58586448118818	2.88776943314194	azizi_BC6_TUMOR	azizi_BC6_TUMOR_Tumor	primary	12_MBMMac
NA	2511	775	azizi	c6491	MACROPHAGE:	Macro	Macro	MACROPHAGE:	NA	BC6	BC6_TUMOR	BC	Tumor	25	primary	NA	NA	2571	775	26	3	23	22	2	3	2	3	3	3	6.70974833085405	-0.0754992194163883	azizi_BC6_TUMOR	azizi_BC6_TUMOR_Tumor	primary	3_ICIMac1
NA	2478	730	azizi	c6492	MACROPHAGE:	Macro	Macro	MACROPHAGE:	NA	BC6	BC6_TUMOR	BC	Tumor	25	primary	NA	NA	2531	730	9	14	13	13	14	14	14	15	14	14	4.9038749368416	7.2632798873198	azizi_BC6_TUMOR	azizi_BC6_TUMOR_Tumor	primary	14_ProliMac
NA	2150	574	azizi	c6496	MACROPHAGE:	Macro	Macro	MACROPHAGE:	NA	BC6	BC6_TUMOR	BC	Tumor	25	primary	NA	NA	2592	573	6	9	11	10	8	16	7	9	9	9	0.855359259389515	-0.693632272599944	azizi_BC6_TUMOR	azizi_BC6_TUMOR_Tumor	primary	9_AngioMac
NA	2104	542	azizi	c6497	MACROPHAGE:	Macro	Macro	MACROPHAGE:	NA	BC6	BC6_TUMOR	BC	Tumor	25	primary	NA	NA	2504	542	8	13	12	12	0	12	0	14	13	13	-4.32329553053511	0.804749759317628	azizi_BC6_TUMOR	azizi_BC6_TUMOR_Tumor	primary	13_CalciumMac
NA	2098	510	azizi	c6498	MACROPHAGE:	Macro	Macro	MACROPHAGE:	NA	BC6	BC6_TUMOR	BC	Tumor	25	primary	NA	NA	2478	510	8	13	12	12	0	12	0	14	13	13	-4.38825457975996	0.877433034063569	azizi_BC6_TUMOR	azizi_BC6_TUMOR_Tumor	primary	13_CalciumMac
NA	2057	547	azizi	c6508	MACROPHAGE:	Macro	Macro	MACROPHAGE:	NA	BC6	BC6_TUMOR	BC	Tumor	25	primary	NA	NA	2475	547	8	13	12	12	0	12	0	14	13	13	-2.06391018316877	3.21771022904038	azizi_BC6_TUMOR	azizi_BC6_TUMOR_Tumor	primary	13_CalciumMac
NA	2064	549	azizi	c6510	MACROPHAGE:	Macro	Macro	MACROPHAGE:	NA	BC6	BC6_TUMOR	BC	Tumor	25	primary	NA	NA	2507	549	4	3	6	6	2	3	2	3	3	3	6.85277849748003	2.31259271729111	azizi_BC6_TUMOR	azizi_BC6_TUMOR_Tumor	primary	3_ICIMac1
NA	2920	1560	azizi	c6514	MACROPHAGE:	Macro	Macro	MACROPHAGE:	NA	BC6	BC6_TUMOR	BC	Tumor	25	primary	NA	NA	2906	1560	9	14	13	13	14	14	14	15	14	14	5.05383736207354	6.89767787087082	azizi_BC6_TUMOR	azizi_BC6_TUMOR_Tumor	primary	14_ProliMac
NA	2075	563	azizi	c6517	MACROPHAGE:	Macro	Macro	MACROPHAGE:	NA	BC6	BC6_TUMOR	BC	Tumor	25	primary	NA	NA	2479	562	18	16	14	14	19	15	2	19	16	16	7.25456911637651	3.15532133209824	azizi_BC6_TUMOR	azizi_BC6_TUMOR_Tumor	primary	16_ECMHomeoMac
NA	2436	911	azizi	c6518	MACROPHAGE:	Macro	Macro	MACROPHAGE:	NA	BC6	BC6_TUMOR	BC	Tumor	25	primary	NA	NA	2539	911	2	4	4	3	4	4	4	6	4	4	-5.02494567320478	-1.52903917205215	azizi_BC6_TUMOR	azizi_BC6_TUMOR_Tumor	primary	4_ICIMac2
NA	2478	766	azizi	c6525	MACROPHAGE:	Macro	Macro	MACROPHAGE:	NA	BC6	BC6_TUMOR	BC	Tumor	25	primary	NA	NA	2558	764	27	20	22	23	20	21	19	20	20	20	-0.457829472280865	3.54664752113937	azizi_BC6_TUMOR	azizi_BC6_TUMOR_Tumor	primary	20_TDoub
NA	2059	573	azizi	c6528	MACROPHAGE:	Macro	Macro	MACROPHAGE:	NA	BC6	BC6_TUMOR	BC	Tumor	25	primary	NA	NA	2491	573	6	9	11	10	8	16	7	9	9	9	1.32699030949938	-0.378876713632354	azizi_BC6_TUMOR	azizi_BC6_TUMOR_Tumor	primary	9_AngioMac
NA	2088	524	azizi	c6536	MACROPHAGE:	Macro	Macro	MACROPHAGE:	NA	BC6	BC6_TUMOR	BC	Tumor	25	primary	NA	NA	2472	524	14	8	7	7	10	9	9	10	8	8	-0.989695486284618	2.08164629566788	azizi_BC6_TUMOR	azizi_BC6_TUMOR_Tumor	primary	8_IFNGMac
NA	2078	569	azizi	c6539	MACROPHAGE:	Macro	Macro	MACROPHAGE:	NA	BC6	BC6_TUMOR	BC	Tumor	25	primary	NA	NA	2508	568	18	16	14	14	19	15	2	19	16	16	7.41328341081011	3.1384896956694	azizi_BC6_TUMOR	azizi_BC6_TUMOR_Tumor	primary	16_ECMHomeoMac
NA	2137	577	azizi	c6540	MACROPHAGE:	Macro	Macro	MACROPHAGE:	NA	BC6	BC6_TUMOR	BC	Tumor	25	primary	NA	NA	2589	577	18	16	14	14	19	15	2	19	16	16	5.86644941880571	2.15665576088547	azizi_BC6_TUMOR	azizi_BC6_TUMOR_Tumor	primary	16_ECMHomeoMac
NA	2070	533	azizi	c6542	MACROPHAGE:	Macro	Macro	MACROPHAGE:	NA	BC6	BC6_TUMOR	BC	Tumor	25	primary	NA	NA	2478	533	27	20	22	23	20	21	19	20	20	20	-0.911060389734631	3.61745974648117	azizi_BC6_TUMOR	azizi_BC6_TUMOR_Tumor	primary	20_TDoub
NA	2066	511	azizi	c6547	MACROPHAGE:	Macro	Macro	MACROPHAGE:	NA	BC6	BC6_TUMOR	BC	Tumor	25	primary	NA	NA	2483	511	15	19	17	19	15	11	15	12	19	19	0.522151234887714	2.09661337959885	azizi_BC6_TUMOR	azizi_BC6_TUMOR_Tumor	primary	19_ClassMono
NA	2160	621	azizi	c6550	MACROPHAGE:	Macro	Macro	MACROPHAGE:	NA	BC6	BC6_TUMOR	BC	Tumor	25	primary	NA	NA	2609	621	4	3	6	6	2	3	2	3	3	3	7.05311256959307	2.60280081856369	azizi_BC6_TUMOR	azizi_BC6_TUMOR_Tumor	primary	3_ICIMac1
NA	2093	548	azizi	c6552	MACROPHAGE:	Macro	Macro	MACROPHAGE:	NA	BC6	BC6_TUMOR	BC	Tumor	25	primary	NA	NA	2492	547	27	20	22	23	20	21	19	20	20	20	-1.67812353060377	3.26376053917526	azizi_BC6_TUMOR	azizi_BC6_TUMOR_Tumor	primary	20_TDoub
NA	2398	629	azizi	c6554	MACROPHAGE:	Macro	Macro	MACROPHAGE:	NA	BC6	BC6_TUMOR	BC	Tumor	25	primary	NA	NA	2632	629	2	4	4	3	4	4	4	6	4	4	-5.35731309340132	-1.85057571303726	azizi_BC6_TUMOR	azizi_BC6_TUMOR_Tumor	primary	4_ICIMac2
NA	2053	520	azizi	c6555	MACROPHAGE:	Macro	Macro	MACROPHAGE:	NA	BC6	BC6_TUMOR	BC	Tumor	25	primary	NA	NA	2457	519	12	11	10	9	11	13	11	11	11	11	-1.64392822668684	3.99748155701279	azizi_BC6_TUMOR	azizi_BC6_TUMOR_Tumor	primary	11_MetalloMac
NA	2810	1320	azizi	c6560	MACROPHAGE:	Macro	Macro	MACROPHAGE:	NA	BC6	BC6_TUMOR	BC	Tumor	25	primary	NA	NA	2804	1316	4	3	6	6	2	3	2	3	3	3	7.02398926331865	2.87458297836899	azizi_BC6_TUMOR	azizi_BC6_TUMOR_Tumor	primary	3_ICIMac1
NA	2330	897	azizi	c6563	MACROPHAGE:	Macro	Macro	MACROPHAGE:	NA	BC6	BC6_TUMOR	BC	Tumor	25	primary	NA	NA	2516	896	9	14	13	13	14	14	14	15	14	14	3.86190611436235	6.40854498970627	azizi_BC6_TUMOR	azizi_BC6_TUMOR_Tumor	primary	14_ProliMac
NA	2293	708	azizi	c6564	MACROPHAGE:	Macro	Macro	MACROPHAGE:	NA	BC6	BC6_TUMOR	BC	Tumor	25	primary	NA	NA	2685	708	9	14	13	13	14	14	14	15	14	14	4.29630810334551	6.94379517662644	azizi_BC6_TUMOR	azizi_BC6_TUMOR_Tumor	primary	14_ProliMac
NA	2227	636	azizi	c6566	MACROPHAGE:	Macro	Macro	MACROPHAGE:	NA	BC6	BC6_TUMOR	BC	Tumor	25	primary	NA	NA	2640	635	9	14	13	13	14	14	14	15	14	14	4.50881487443316	6.64482304680466	azizi_BC6_TUMOR	azizi_BC6_TUMOR_Tumor	primary	14_ProliMac
NA	2015	575	azizi	c6567	MACROPHAGE:	Macro	Macro	MACROPHAGE:	NA	BC6	BC6_TUMOR	BC	Tumor	25	primary	NA	NA	2492	574	9	14	13	13	14	14	14	15	14	14	2.9602201612221	6.5946368895781	azizi_BC6_TUMOR	azizi_BC6_TUMOR_Tumor	primary	14_ProliMac
NA	2103	544	azizi	c6574	MACROPHAGE:	Macro	Macro	MACROPHAGE:	NA	BC6	BC6_TUMOR	BC	Tumor	25	primary	NA	NA	2528	544	4	3	6	6	2	3	2	3	3	3	7.31859499528276	1.44230494129776	azizi_BC6_TUMOR	azizi_BC6_TUMOR_Tumor	primary	3_ICIMac1
NA	2117	538	azizi	c6580	MACROPHAGE:	Macro	Macro	MACROPHAGE:	NA	BC6	BC6_TUMOR	BC	Tumor	25	primary	NA	NA	2526	538	5	5	5	4	6	5	6	4	5	5	4.08064943864214	-4.24702074897171	azizi_BC6_TUMOR	azizi_BC6_TUMOR_Tumor	primary	5_StressMac
NA	2060	583	azizi	c6581	MACROPHAGE:	Macro	Macro	MACROPHAGE:	NA	BC6	BC6_TUMOR	BC	Tumor	25	primary	NA	NA	2526	583	27	20	22	23	20	21	19	20	20	20	-2.90726345465315	2.91398021805405	azizi_BC6_TUMOR	azizi_BC6_TUMOR_Tumor	primary	20_TDoub
NA	2057	566	azizi	c6584	MACROPHAGE:	Macro	Macro	MACROPHAGE:	NA	BC6	BC6_TUMOR	BC	Tumor	25	primary	NA	NA	2460	566	2	4	4	3	4	4	4	6	4	4	-4.06906407759321	1.60210129845261	azizi_BC6_TUMOR	azizi_BC6_TUMOR_Tumor	primary	4_ICIMac2
NA	2596	1141	azizi	c6586	MACROPHAGE:	Macro	Macro	MACROPHAGE:	NA	BC6	BC6_TUMOR	BC	Tumor	25	primary	NA	NA	2621	1140	4	3	6	6	2	3	2	3	3	3	7.26210886552202	1.84549436199783	azizi_BC6_TUMOR	azizi_BC6_TUMOR_Tumor	primary	3_ICIMac1
NA	2032	564	azizi	c6596	MACROPHAGE:	Macro	Macro	MACROPHAGE:	NA	BC6	BC6_TUMOR	BC	Tumor	25	primary	NA	NA	2495	564	2	4	4	3	4	4	4	6	4	4	-4.9637688963188	-1.54030051600815	azizi_BC6_TUMOR	azizi_BC6_TUMOR_Tumor	primary	4_ICIMac2
NA	2049	571	azizi	c6598	MACROPHAGE:	Macro	Macro	MACROPHAGE:	NA	BC6	BC6_TUMOR	BC	Tumor	25	primary	NA	NA	2457	571	2	4	4	3	4	4	4	6	4	4	7.09306580140459	3.37876555550217	azizi_BC6_TUMOR	azizi_BC6_TUMOR_Tumor	primary	4_ICIMac2
NA	2093	585	azizi	c6604	MACROPHAGE:	Macro	Macro	MACROPHAGE:	NA	BC6	BC6_TUMOR	BC	Tumor	25	primary	NA	NA	2542	582	27	20	22	23	20	21	19	20	20	20	-3.43016045973433	3.5489506446135	azizi_BC6_TUMOR	azizi_BC6_TUMOR_Tumor	primary	20_TDoub
NA	2426	976	azizi	c6634	MACROPHAGE:	Macro	Macro	MACROPHAGE:	NA	BC6	BC6_TUMOR	BC	Tumor	25	primary	NA	NA	2532	976	2	4	4	3	4	4	4	6	4	4	-5.28095906660688	-2.37480929267288	azizi_BC6_TUMOR	azizi_BC6_TUMOR_Tumor	primary	4_ICIMac2
NA	2363	613	azizi	c6641	MACROPHAGE:	Macro	Macro	MACROPHAGE:	NA	BC6	BC6_TUMOR	BC	Tumor	25	primary	NA	NA	2640	612	18	16	14	14	19	15	2	19	16	16	7.04671389176714	2.39051339256882	azizi_BC6_TUMOR	azizi_BC6_TUMOR_Tumor	primary	16_ECMHomeoMac
NA	2115	562	azizi	c6647	MACROPHAGE:	Macro	Macro	MACROPHAGE:	NA	BC6	BC6_TUMOR	BC	Tumor	25	primary	NA	NA	2556	560	27	20	22	23	20	21	19	20	20	20	-1.64634436056746	3.07053491699814	azizi_BC6_TUMOR	azizi_BC6_TUMOR_Tumor	primary	20_TDoub
NA	2102	530	azizi	c6651	MACROPHAGE:	Macro	Macro	MACROPHAGE:	NA	BC6	BC6_TUMOR	BC	Tumor	25	primary	NA	NA	2495	530	30	12	20	17	12	23	12	13	12	12	-3.14145797178877	2.54438516724228	azizi_BC6_TUMOR	azizi_BC6_TUMOR_Tumor	primary	12_MBMMac
NA	2033	552	azizi	c6655	MACROPHAGE:	Macro	Macro	MACROPHAGE:	NA	BC6	BC6_TUMOR	BC	Tumor	25	primary	NA	NA	2490	551	12	11	10	9	11	13	11	11	11	11	-1.34058493063581	4.19857880699753	azizi_BC6_TUMOR	azizi_BC6_TUMOR_Tumor	primary	11_MetalloMac
NA	2073	545	azizi	c6665	MACROPHAGE:	Macro	Macro	MACROPHAGE:	NA	BC6	BC6_TUMOR	BC	Tumor	25	primary	NA	NA	2463	545	18	16	14	14	19	15	2	19	16	16	6.93741470887529	2.48589059937119	azizi_BC6_TUMOR	azizi_BC6_TUMOR_Tumor	primary	16_ECMHomeoMac
NA	2080	516	azizi	c6681	MACROPHAGE:	Macro	Macro	MACROPHAGE:	NA	BC6	BC6_TUMOR	BC	Tumor	25	primary	NA	NA	2494	516	18	16	14	14	19	15	2	19	16	16	7.57967526032793	3.34880230057358	azizi_BC6_TUMOR	azizi_BC6_TUMOR_Tumor	primary	16_ECMHomeoMac
NA	2220	646	azizi	c6688	MACROPHAGE:	Macro	Macro	MACROPHAGE:	NA	BC6	BC6_TUMOR	BC	Tumor	25	primary	NA	NA	2631	645	2	4	4	3	4	4	4	14	4	4	-5.75667136595381	0.506754668833009	azizi_BC6_TUMOR	azizi_BC6_TUMOR_Tumor	primary	4_ICIMac2
NA	2133	578	azizi	c6689	MACROPHAGE:	Macro	Macro	MACROPHAGE:	NA	BC6	BC6_TUMOR	BC	Tumor	25	primary	NA	NA	2564	578	11	7	8	8	9	7	10	7	7	7	2.69315678193438	1.75991699326157	azizi_BC6_TUMOR	azizi_BC6_TUMOR_Tumor	primary	7_IFNMac
NA	2056	583	azizi	c6698	MACROPHAGE:	Macro	Macro	MACROPHAGE:	NA	BC6	BC6_TUMOR	BC	Tumor	25	primary	NA	NA	2454	583	2	4	4	3	4	4	4	6	4	4	-4.76837104246748	-1.19142046344162	azizi_BC6_TUMOR	azizi_BC6_TUMOR_Tumor	primary	4_ICIMac2
NA	2082	524	azizi	c6709	MACROPHAGE:	Macro	Macro	MACROPHAGE:	NA	BC6	BC6_TUMOR	BC	Tumor	25	primary	NA	NA	2502	524	28	12	20	17	12	22	12	13	12	12	-3.03377407477034	3.25345871079086	azizi_BC6_TUMOR	azizi_BC6_TUMOR_Tumor	primary	12_MBMMac
NA	2464	734	azizi	c6733	MACROPHAGE:	Macro	Macro	MACROPHAGE:	NA	BC6	BC6_TUMOR	BC	Tumor	25	primary	NA	NA	2571	734	18	16	14	14	19	15	2	19	16	16	7.28103405549395	3.08614275086044	azizi_BC6_TUMOR	azizi_BC6_TUMOR_Tumor	primary	16_ECMHomeoMac
NA	2059	535	azizi	c6735	MACROPHAGE:	Macro	Macro	MACROPHAGE:	NA	BC6	BC6_TUMOR	BC	Tumor	25	primary	NA	NA	2494	534	28	12	20	17	12	22	12	13	12	12	-2.91473406241072	2.74056956398605	azizi_BC6_TUMOR	azizi_BC6_TUMOR_Tumor	primary	12_MBMMac
NA	2075	543	azizi	c6752	MACROPHAGE:	Macro	Macro	MACROPHAGE:	NA	BC6	BC6_TUMOR	BC	Tumor	25	primary	NA	NA	2461	543	12	11	10	9	11	13	11	11	11	11	-1.5584338276161	3.93685218918442	azizi_BC6_TUMOR	azizi_BC6_TUMOR_Tumor	primary	11_MetalloMac
NA	2076	543	azizi	c6753	MACROPHAGE:	Macro	Macro	MACROPHAGE:	NA	BC6	BC6_TUMOR	BC	Tumor	25	primary	NA	NA	2472	543	27	20	22	23	20	21	19	20	20	20	-2.43440073416365	3.40803525078415	azizi_BC6_TUMOR	azizi_BC6_TUMOR_Tumor	primary	20_TDoub
NA	2826	1297	azizi	c6756	MACROPHAGE:	Macro	Macro	MACROPHAGE:	NA	BC6	BC6_TUMOR	BC	Tumor	25	primary	NA	NA	2822	1297	2	4	4	3	4	4	4	6	4	4	-4.52027314589155	-3.40536454093338	azizi_BC6_TUMOR	azizi_BC6_TUMOR_Tumor	primary	4_ICIMac2
NA	2091	565	azizi	c6769	MACROPHAGE:	Macro	Macro	MACROPHAGE:	NA	BC6	BC6_TUMOR	BC	Tumor	25	primary	NA	NA	2520	564	31	15	24	26	21	24	17	21	15	15	-1.78114205286634	2.6807956420195	azizi_BC6_TUMOR	azizi_BC6_TUMOR_Tumor	primary	15_LYZMac
NA	2113	553	azizi	c6775	MACROPHAGE:	Macro	Macro	MACROPHAGE:	NA	BC6	BC6_TUMOR	BC	Tumor	25	primary	NA	NA	2541	553	18	16	14	14	19	15	2	19	16	16	6.06700092866289	2.60997745621323	azizi_BC6_TUMOR	azizi_BC6_TUMOR_Tumor	primary	16_ECMHomeoMac
NA	3035	1451	azizi	c6794	MACROPHAGE:	Macro	Macro	MACROPHAGE:	NA	BC6	BC6_TUMOR	BC	Tumor	25	primary	NA	NA	2998	1450	11	7	8	8	9	7	10	7	7	7	4.96158701493609	1.18272349465012	azizi_BC6_TUMOR	azizi_BC6_TUMOR_Tumor	primary	7_IFNMac
NA	2069	542	azizi	c6795	MACROPHAGE:	Macro	Macro	MACROPHAGE:	NA	BC6	BC6_TUMOR	BC	Tumor	25	primary	NA	NA	2482	542	27	20	22	23	20	21	19	20	20	20	-2.53342955992353	3.61231634247421	azizi_BC6_TUMOR	azizi_BC6_TUMOR_Tumor	primary	20_TDoub
NA	2553	952	azizi	c6804	MACROPHAGE:	Macro	Macro	MACROPHAGE:	NA	BC6	BC6_TUMOR	BC	Tumor	25	primary	NA	NA	2600	952	2	4	4	3	4	4	4	10	4	4	-4.87883799955976	-0.74404164922119	azizi_BC6_TUMOR	azizi_BC6_TUMOR_Tumor	primary	4_ICIMac2
NA	2504	718	azizi	c6809	MACROPHAGE:	Macro	Macro	MACROPHAGE:	NA	BC6	BC6_TUMOR	BC	Tumor	25	primary	NA	NA	2554	718	30	21	25	25	3	23	3	1	21	21	-5.21637767241133	-2.85985663306595	azizi_BC6_TUMOR	azizi_BC6_TUMOR_Tumor	primary	21_HemeMac
NA	2268	675	azizi	c6810	MACROPHAGE:	Macro	Macro	MACROPHAGE:	NA	BC6	BC6_TUMOR	BC	Tumor	25	primary	NA	NA	2636	675	8	13	12	12	0	12	0	14	13	13	-3.99715846464766	1.71478793251633	azizi_BC6_TUMOR	azizi_BC6_TUMOR_Tumor	primary	13_CalciumMac
NA	2055	520	azizi	c6811	MACROPHAGE:	Macro	Macro	MACROPHAGE:	NA	BC6	BC6_TUMOR	BC	Tumor	25	primary	NA	NA	2484	520	27	20	22	23	20	21	19	20	20	20	-0.547616717077618	3.36596581566452	azizi_BC6_TUMOR	azizi_BC6_TUMOR_Tumor	primary	20_TDoub
NA	2423	694	azizi	c6813	MACROPHAGE:	Macro	Macro	MACROPHAGE:	NA	BC6	BC6_TUMOR	BC	Tumor	25	primary	NA	NA	2596	694	18	16	14	14	19	15	2	19	16	16	6.78099733903276	3.34946272003769	azizi_BC6_TUMOR	azizi_BC6_TUMOR_Tumor	primary	16_ECMHomeoMac
NA	2084	510	azizi	c6822	MACROPHAGE:	Macro	Macro	MACROPHAGE:	NA	BC6	BC6_TUMOR	BC	Tumor	25	primary	NA	NA	2473	509	27	12	20	17	12	22	12	13	12	12	-2.2462863294853	3.31036374199509	azizi_BC6_TUMOR	azizi_BC6_TUMOR_Tumor	primary	12_MBMMac
NA	2070	557	azizi	c6823	MACROPHAGE:	Macro	Macro	MACROPHAGE:	NA	BC6	BC6_TUMOR	BC	Tumor	25	primary	NA	NA	2492	556	27	20	22	23	20	21	19	20	20	20	-1.90663641379011	3.29842159378647	azizi_BC6_TUMOR	azizi_BC6_TUMOR_Tumor	primary	20_TDoub
NA	3322	1878	azizi	c6834	MACROPHAGE:	Macro	Macro	MACROPHAGE:	NA	BC6	BC6_TUMOR	BC	Tumor	25	primary	NA	NA	3200	1875	6	9	11	10	8	16	7	9	9	9	-0.525654491640453	2.43943616974472	azizi_BC6_TUMOR	azizi_BC6_TUMOR_Tumor	primary	9_AngioMac
NA	3326	1861	azizi	c6846	MACROPHAGE:	Macro	Macro	MACROPHAGE:	NA	BC6	BC6_TUMOR	BC	Tumor	25	primary	NA	NA	3156	1859	9	14	13	13	14	14	14	15	14	14	4.71164709641802	7.37885949242233	azizi_BC6_TUMOR	azizi_BC6_TUMOR_Tumor	primary	14_ProliMac
NA	2280	618	azizi	c6866	MACROPHAGE:	Macro	Macro	MACROPHAGE:	NA	BC6	BC6_TUMOR	BC	Tumor	25	primary	NA	NA	2594	617	8	13	12	12	0	12	0	14	13	13	-3.99596017286909	1.91412076580643	azizi_BC6_TUMOR	azizi_BC6_TUMOR_Tumor	primary	13_CalciumMac
NA	2104	586	azizi	c6869	MACROPHAGE:	Macro	Macro	MACROPHAGE:	NA	BC6	BC6_TUMOR	BC	Tumor	25	primary	NA	NA	2575	586	16	10	9	11	7	8	8	8	10	10	1.57550138547289	0.311897056580774	azizi_BC6_TUMOR	azizi_BC6_TUMOR_Tumor	primary	10_InflamMac
NA	3071	1408	azizi	c6870	MACROPHAGE:	Macro	Macro	MACROPHAGE:	NA	BC6	BC6_TUMOR	BC	Tumor	25	primary	NA	NA	3019	1405	6	9	11	10	8	16	7	9	9	9	0.416539105914707	-0.845400480149993	azizi_BC6_TUMOR	azizi_BC6_TUMOR_Tumor	primary	9_AngioMac
NA	2187	574	azizi	c6880	MACROPHAGE:	Macro	Macro	MACROPHAGE:	NA	BC6	BC6_TUMOR	BC	Tumor	25	primary	NA	NA	2569	574	3	2	1	1	1	2	1	2	2	2	-2.31445449278486	-3.09231903922439	azizi_BC6_TUMOR	azizi_BC6_TUMOR_Tumor	primary	2_C3Mac
NA	2426	755	azizi	c6889	MACROPHAGE:	Macro	Macro	MACROPHAGE:	NA	BC6	BC6_TUMOR	BC	Tumor	25	primary	NA	NA	2536	755	22	1	21	18	13	20	13	1	1	1	-4.63658088133467	-3.98609974753738	azizi_BC6_TUMOR	azizi_BC6_TUMOR_Tumor	primary	1_MetM2Mac
NA	3185	1555	azizi	c6898	MACROPHAGE:	Macro	Macro	MACROPHAGE:	NA	BC6	BC6_TUMOR	BC	Tumor	25	primary	NA	NA	3107	1555	26	3	23	22	2	3	2	3	3	3	6.38511568620073	-0.0709655411231602	azizi_BC6_TUMOR	azizi_BC6_TUMOR_Tumor	primary	3_ICIMac1
NA	2143	574	azizi	c6899	MACROPHAGE:	Macro	Macro	MACROPHAGE:	NA	BC6	BC6_TUMOR	BC	Tumor	25	primary	NA	NA	2565	573	4	3	6	6	2	3	2	3	3	3	6.173130098127	1.39250239956497	azizi_BC6_TUMOR	azizi_BC6_TUMOR_Tumor	primary	3_ICIMac1
NA	2026	543	azizi	c6900	MACROPHAGE:	Macro	Macro	MACROPHAGE:	NA	BC6	BC6_TUMOR	BC	Tumor	25	primary	NA	NA	2470	543	2	4	4	3	4	4	4	6	4	4	5.77749163224566	3.34929749596237	azizi_BC6_TUMOR	azizi_BC6_TUMOR_Tumor	primary	4_ICIMac2
NA	2808	1333	azizi	c6903	MACROPHAGE:	Macro	Macro	MACROPHAGE:	NA	BC6	BC6_TUMOR	BC	Tumor	25	primary	NA	NA	2806	1332	18	16	14	14	19	15	2	19	16	16	6.91818720414507	2.98279950249313	azizi_BC6_TUMOR	azizi_BC6_TUMOR_Tumor	primary	16_ECMHomeoMac
NA	2176	600	azizi	c6907	MACROPHAGE:	Macro	Macro	MACROPHAGE:	NA	BC6	BC6_TUMOR	BC	Tumor	25	primary	NA	NA	2579	600	18	16	14	14	19	15	2	19	16	16	7.28740459992754	3.27400562393784	azizi_BC6_TUMOR	azizi_BC6_TUMOR_Tumor	primary	16_ECMHomeoMac
NA	2746	1342	azizi	c6941	MACROPHAGE:	Macro	Macro	MACROPHAGE:	NA	BC6	BC6_TUMOR	BC	Tumor	25	primary	NA	NA	2743	1338	9	14	13	13	14	14	14	15	14	14	2.41129476144182	5.91736456978439	azizi_BC6_TUMOR	azizi_BC6_TUMOR_Tumor	primary	14_ProliMac
NA	2072	539	azizi	c6943	MACROPHAGE:	Macro	Macro	MACROPHAGE:	NA	BC6	BC6_TUMOR	BC	Tumor	25	primary	NA	NA	2500	539	19	12	22	17	12	10	19	13	12	12	2.25283605172503	5.94757792580246	azizi_BC6_TUMOR	azizi_BC6_TUMOR_Tumor	primary	12_MBMMac
NA	2073	507	azizi	c6946	MACROPHAGE:	Macro	Macro	MACROPHAGE:	NA	BC6	BC6_TUMOR	BC	Tumor	25	primary	NA	NA	2457	507	15	19	17	19	15	11	15	12	19	19	-0.21539839789999	2.18568513023972	azizi_BC6_TUMOR	azizi_BC6_TUMOR_Tumor	primary	19_ClassMono
NA	2712	1280	azizi	c6947	MACROPHAGE:	Macro	Macro	MACROPHAGE:	NA	BC6	BC6_TUMOR	BC	Tumor	25	primary	NA	NA	2715	1277	8	13	12	12	0	12	0	14	13	13	-4.85919755385054	1.83643481361984	azizi_BC6_TUMOR	azizi_BC6_TUMOR_Tumor	primary	13_CalciumMac
NA	2056	548	azizi	c6948	MACROPHAGE:	Macro	Macro	MACROPHAGE:	NA	BC6	BC6_TUMOR	BC	Tumor	25	primary	NA	NA	2488	547	27	20	22	23	20	21	19	20	20	20	-1.4590069620384	3.24231288063645	azizi_BC6_TUMOR	azizi_BC6_TUMOR_Tumor	primary	20_TDoub
NA	2063	540	azizi	c6952	MACROPHAGE:	Macro	Macro	MACROPHAGE:	NA	BC6	BC6_TUMOR	BC	Tumor	25	primary	NA	NA	2457	540	4	3	6	6	2	22	1	3	3	3	-2.79419320509565	2.14887330162644	azizi_BC6_TUMOR	azizi_BC6_TUMOR_Tumor	primary	3_ICIMac1
NA	2056	549	azizi	c6962	MACROPHAGE:	Macro	Macro	MACROPHAGE:	NA	BC6	BC6_TUMOR	BC	Tumor	25	primary	NA	NA	2476	549	27	20	22	23	20	21	19	20	20	20	-1.2196727363838	3.53573772537827	azizi_BC6_TUMOR	azizi_BC6_TUMOR_Tumor	primary	20_TDoub
NA	2316	602	azizi	c6966	MACROPHAGE:	Macro	Macro	MACROPHAGE:	NA	BC6	BC6_TUMOR	BC	Tumor	25	primary	NA	NA	2598	601	8	13	12	12	13	12	13	14	13	13	-3.55122631476057	1.63364765274643	azizi_BC6_TUMOR	azizi_BC6_TUMOR_Tumor	primary	13_CalciumMac
NA	2191	563	azizi	c6967	MACROPHAGE:	Macro	Macro	MACROPHAGE:	NA	BC6	BC6_TUMOR	BC	Tumor	25	primary	NA	NA	2582	562	8	13	12	12	0	12	0	14	13	13	-3.56635945723188	1.49390015232681	azizi_BC6_TUMOR	azizi_BC6_TUMOR_Tumor	primary	13_CalciumMac
NA	2276	614	azizi	c6970	MACROPHAGE:	Macro	Macro	MACROPHAGE:	NA	BC6	BC6_TUMOR	BC	Tumor	25	primary	NA	NA	2618	613	8	13	12	12	0	12	0	14	13	13	-3.95680755064619	1.73542401421188	azizi_BC6_TUMOR	azizi_BC6_TUMOR_Tumor	primary	13_CalciumMac
NA	2313	632	azizi	c6974	MACROPHAGE:	Macro	Macro	MACROPHAGE:	NA	BC6	BC6_TUMOR	BC	Tumor	25	primary	NA	NA	2632	632	4	3	6	6	2	3	2	3	3	3	6.76816326691973	2.89932057488083	azizi_BC6_TUMOR	azizi_BC6_TUMOR_Tumor	primary	3_ICIMac1
NA	2495	763	azizi	c6978	MACROPHAGE:	Macro	Macro	MACROPHAGE:	NA	BC6	BC6_TUMOR	BC	Tumor	25	primary	NA	NA	2556	761	18	16	14	14	19	15	2	19	16	16	6.9871211679207	3.46979066956162	azizi_BC6_TUMOR	azizi_BC6_TUMOR_Tumor	primary	16_ECMHomeoMac
NA	2465	954	azizi	c6985	MACROPHAGE:	Macro	Macro	MACROPHAGE:	NA	BC6	BC6_TUMOR	BC	Tumor	25	primary	NA	NA	2539	953	22	1	21	18	13	20	13	1	1	1	-3.021862920977	-4.65869000327469	azizi_BC6_TUMOR	azizi_BC6_TUMOR_Tumor	primary	1_MetM2Mac
NA	2080	549	azizi	c6991	MACROPHAGE:	Macro	Macro	MACROPHAGE:	NA	BC6	BC6_TUMOR	BC	Tumor	25	primary	NA	NA	2487	549	2	4	4	3	1	4	4	2	4	4	-4.62489694044722	-0.23090648424507	azizi_BC6_TUMOR	azizi_BC6_TUMOR_Tumor	primary	4_ICIMac2
NA	2083	517	azizi	c6997	MACROPHAGE:	Macro	Macro	MACROPHAGE:	NA	BC6	BC6_TUMOR	BC	Tumor	25	primary	NA	NA	2464	517	4	3	6	6	2	3	19	3	3	3	-1.98509090826643	3.03327724564194	azizi_BC6_TUMOR	azizi_BC6_TUMOR_Tumor	primary	3_ICIMac1
NA	2861	1244	azizi	c7005	MACROPHAGE:	Macro	Macro	MACROPHAGE:	NA	BC6	BC6_TUMOR	BC	Tumor	25	primary	NA	NA	2855	1244	18	16	14	14	19	15	2	19	16	16	7.13783318116533	3.35567400086044	azizi_BC6_TUMOR	azizi_BC6_TUMOR_Tumor	primary	16_ECMHomeoMac
NA	2059	520	azizi	c7009	MACROPHAGE:	Macro	Macro	MACROPHAGE:	NA	BC6	BC6_TUMOR	BC	Tumor	25	primary	NA	NA	2472	520	28	12	20	17	12	22	12	13	12	12	-3.04290216848982	2.91097042191147	azizi_BC6_TUMOR	azizi_BC6_TUMOR_Tumor	primary	12_MBMMac
NA	2266	728	azizi	c7046	MACROPHAGE:	Macro	Macro	MACROPHAGE:	NA	BC6	BC6_TUMOR	BC	Tumor	25	primary	NA	NA	2682	727	27	20	13	13	14	14	14	20	20	20	-0.423962470747356	3.67925593483566	azizi_BC6_TUMOR	azizi_BC6_TUMOR_Tumor	primary	20_TDoub
NA	2062	557	azizi	c7054	MACROPHAGE:	Macro	Macro	MACROPHAGE:	NA	BC6	BC6_TUMOR	BC	Tumor	25	primary	NA	NA	2496	557	27	20	22	23	20	21	19	20	20	20	-2.50042289183271	3.39311692345261	azizi_BC6_TUMOR	azizi_BC6_TUMOR_Tumor	primary	20_TDoub
NA	2063	531	azizi	c7066	MACROPHAGE:	Macro	Macro	MACROPHAGE:	NA	BC6	BC6_TUMOR	BC	Tumor	25	primary	NA	NA	2448	531	13	15	15	7	16	11	17	12	15	15	-0.220904496170406	1.29367968666672	azizi_BC6_TUMOR	azizi_BC6_TUMOR_Tumor	primary	15_LYZMac
NA	2060	589	azizi	c7067	MACROPHAGE:	Macro	Macro	MACROPHAGE:	NA	BC6	BC6_TUMOR	BC	Tumor	25	primary	NA	NA	2490	588	3	2	1	1	1	2	1	2	2	2	-2.35801428244246	-2.98638418090225	azizi_BC6_TUMOR	azizi_BC6_TUMOR_Tumor	primary	2_C3Mac
NA	2155	565	azizi	c7080	MACROPHAGE:	Macro	Macro	MACROPHAGE:	NA	BC6	BC6_TUMOR	BC	Tumor	25	primary	NA	NA	2568	565	4	3	6	6	2	3	2	3	3	3	-0.351599988199596	3.45724818337082	azizi_BC6_TUMOR	azizi_BC6_TUMOR_Tumor	primary	3_ICIMac1
NA	2061	525	azizi	c7097	MACROPHAGE:	Macro	Macro	MACROPHAGE:	NA	BC6	BC6_TUMOR	BC	Tumor	25	primary	NA	NA	2466	525	27	20	22	23	20	21	19	20	20	20	-2.23499697134626	3.32286522019028	azizi_BC6_TUMOR	azizi_BC6_TUMOR_Tumor	primary	20_TDoub
NA	2438	981	azizi	c7100	MACROPHAGE:	Macro	Macro	MACROPHAGE:	NA	BC6	BC6_TUMOR	BC	Tumor	25	primary	NA	NA	2518	980	18	16	14	14	19	15	2	19	16	16	6.30164105012285	3.26293441879868	azizi_BC6_TUMOR	azizi_BC6_TUMOR_Tumor	primary	16_ECMHomeoMac
NA	2503	1128	azizi	c7101	MACROPHAGE:	Macro	Macro	MACROPHAGE:	NA	BC6	BC6_TUMOR	BC	Tumor	25	primary	NA	NA	2554	1128	1	1	2	2	12	1	3	1	1	1	-0.881138500429516	-5.69776442420364	azizi_BC6_TUMOR	azizi_BC6_TUMOR_Tumor	primary	1_MetM2Mac
NA	2446	625	azizi	c7103	MACROPHAGE:	Macro	Macro	MACROPHAGE:	NA	BC6	BC6_TUMOR	BC	Tumor	25	primary	NA	NA	2581	625	4	3	6	6	2	3	2	3	3	3	7.18009621217119	2.00118836987137	azizi_BC6_TUMOR	azizi_BC6_TUMOR_Tumor	primary	3_ICIMac1
NA	2416	768	azizi	c7112	MACROPHAGE:	Macro	Macro	MACROPHAGE:	NA	BC6	BC6_TUMOR	BC	Tumor	25	primary	NA	NA	2534	767	8	13	12	12	0	12	0	14	13	13	-3.93099826262129	1.5081003628981	azizi_BC6_TUMOR	azizi_BC6_TUMOR_Tumor	primary	13_CalciumMac
NA	2041	555	azizi	c7120	MACROPHAGE:	Macro	Macro	MACROPHAGE:	NA	BC6	BC6_TUMOR	BC	Tumor	25	primary	NA	NA	2523	555	28	12	20	17	12	22	12	13	12	12	-2.63474696562422	2.88188573944687	azizi_BC6_TUMOR	azizi_BC6_TUMOR_Tumor	primary	12_MBMMac
NA	2415	909	azizi	c7127	MACROPHAGE:	Macro	Macro	MACROPHAGE:	NA	BC6	BC6_TUMOR	BC	Tumor	25	primary	NA	NA	2547	909	18	16	14	14	19	15	2	19	16	16	6.69160992219317	3.04558441269516	azizi_BC6_TUMOR	azizi_BC6_TUMOR_Tumor	primary	16_ECMHomeoMac
NA	2076	529	azizi	c7139	MACROPHAGE:	Macro	Macro	MACROPHAGE:	NA	BC6	BC6_TUMOR	BC	Tumor	25	primary	NA	NA	2459	528	27	20	22	23	20	21	19	20	20	20	-0.575116750456219	3.20699331390976	azizi_BC6_TUMOR	azizi_BC6_TUMOR_Tumor	primary	20_TDoub
NA	2787	1326	azizi	c7141	MACROPHAGE:	Macro	Macro	MACROPHAGE:	NA	BC6	BC6_TUMOR	BC	Tumor	25	primary	NA	NA	2787	1326	22	1	21	18	13	20	13	1	1	1	-3.35958975241316	-4.48460915458084	azizi_BC6_TUMOR	azizi_BC6_TUMOR_Tumor	primary	1_MetM2Mac
NA	3075	1434	azizi	c7144	MACROPHAGE:	Macro	Macro	MACROPHAGE:	NA	BC6	BC6_TUMOR	BC	Tumor	25	primary	NA	NA	3026	1433	18	16	14	14	19	15	2	19	16	16	7.53733021333086	3.17270776856064	azizi_BC6_TUMOR	azizi_BC6_TUMOR_Tumor	primary	16_ECMHomeoMac
NA	2912	1261	azizi	c7160	MACROPHAGE:	Macro	Macro	MACROPHAGE:	NA	BC6	BC6_TUMOR	BC	Tumor	25	primary	NA	NA	2898	1261	8	13	12	12	0	12	0	14	13	13	-4.54887288496626	1.26793191063522	azizi_BC6_TUMOR	azizi_BC6_TUMOR_Tumor	primary	13_CalciumMac
NA	2091	587	azizi	c7161	MACROPHAGE:	Macro	Macro	MACROPHAGE:	NA	BC6	BC6_TUMOR	BC	Tumor	25	primary	NA	NA	2523	587	18	16	14	14	19	15	20	19	16	16	6.03226858689653	2.57916280853867	azizi_BC6_TUMOR	azizi_BC6_TUMOR_Tumor	primary	16_ECMHomeoMac
NA	2410	882	azizi	c7166	MACROPHAGE:	Macro	Macro	MACROPHAGE:	NA	BC6	BC6_TUMOR	BC	Tumor	25	primary	NA	NA	2542	882	8	13	12	12	0	12	0	14	13	13	-4.71898883268965	1.51236817467331	azizi_BC6_TUMOR	azizi_BC6_TUMOR_Tumor	primary	13_CalciumMac
NA	3199	1613	azizi	c7193	MACROPHAGE:	Macro	Macro	MACROPHAGE:	NA	BC6	BC6_TUMOR	BC	Tumor	25	primary	NA	NA	3129	1613	18	16	14	14	19	15	2	19	16	16	6.47137457444536	3.3410477362883	azizi_BC6_TUMOR	azizi_BC6_TUMOR_Tumor	primary	16_ECMHomeoMac
NA	2091	576	azizi	c7194	MACROPHAGE:	Macro	Macro	MACROPHAGE:	NA	BC6	BC6_TUMOR	BC	Tumor	25	primary	NA	NA	2528	576	18	16	14	14	19	15	2	19	16	16	6.52896648957598	3.31487557518601	azizi_BC6_TUMOR	azizi_BC6_TUMOR_Tumor	primary	16_ECMHomeoMac
NA	2064	539	azizi	c7195	MACROPHAGE:	Macro	Macro	MACROPHAGE:	NA	BC6	BC6_TUMOR	BC	Tumor	25	primary	NA	NA	2468	539	18	16	14	14	19	15	2	19	16	16	6.68802219941484	3.52171942818283	azizi_BC6_TUMOR	azizi_BC6_TUMOR_Tumor	primary	16_ECMHomeoMac
NA	2171	598	azizi	c7196	MACROPHAGE:	Macro	Macro	MACROPHAGE:	NA	BC6	BC6_TUMOR	BC	Tumor	25	primary	NA	NA	2586	598	18	16	14	14	19	15	2	19	16	16	6.73147923066484	3.46884295570969	azizi_BC6_TUMOR	azizi_BC6_TUMOR_Tumor	primary	16_ECMHomeoMac
NA	2947	1277	azizi	c7198	MACROPHAGE:	Macro	Macro	MACROPHAGE:	NA	BC6	BC6_TUMOR	BC	Tumor	25	primary	NA	NA	2923	1276	11	7	8	8	9	7	10	7	7	7	0.113216574631805	-6.59151747596145	azizi_BC6_TUMOR	azizi_BC6_TUMOR_Tumor	primary	7_IFNMac
NA	2514	972	azizi	c7213	MACROPHAGE:	Macro	Macro	MACROPHAGE:	NA	BC6	BC6_TUMOR	BC	Tumor	25	primary	NA	NA	2569	969	18	16	14	14	19	15	2	19	16	16	7.33927303864824	3.30762312042832	azizi_BC6_TUMOR	azizi_BC6_TUMOR_Tumor	primary	16_ECMHomeoMac
NA	2062	528	azizi	c7217	MACROPHAGE:	Macro	Macro	MACROPHAGE:	NA	BC6	BC6_TUMOR	BC	Tumor	25	primary	NA	NA	2500	528	27	20	22	23	8	21	19	9	20	20	-4.05031960890425	3.56145808327316	azizi_BC6_TUMOR	azizi_BC6_TUMOR_Tumor	primary	20_TDoub
NA	2069	555	azizi	c7223	MACROPHAGE:	Macro	Macro	MACROPHAGE:	NA	BC6	BC6_TUMOR	BC	Tumor	25	primary	NA	NA	2487	555	15	19	17	19	15	11	15	12	19	19	2.10702520921099	1.79398271668076	azizi_BC6_TUMOR	azizi_BC6_TUMOR_Tumor	primary	19_ClassMono
NA	2090	481	azizi	c7225	MACROPHAGE:	Macro	Macro	MACROPHAGE:	NA	BC6	BC6_TUMOR	BC	Tumor	25	primary	NA	NA	2458	481	10	2	18	16	8	10	6	9	2	2	0.677307310842152	-2.90830638778091	azizi_BC6_TUMOR	azizi_BC6_TUMOR_Tumor	primary	2_C3Mac
NA	2207	567	azizi	c7226	MACROPHAGE:	Macro	Macro	MACROPHAGE:	NA	BC6	BC6_TUMOR	BC	Tumor	25	primary	NA	NA	2592	567	27	20	22	23	20	21	19	20	20	20	-1.76969235823286	3.35238287079453	azizi_BC6_TUMOR	azizi_BC6_TUMOR_Tumor	primary	20_TDoub
NA	2037	546	azizi	c7233	MACROPHAGE:	Macro	Macro	MACROPHAGE:	NA	BC6	BC6_TUMOR	BC	Tumor	25	primary	NA	NA	2441	545	18	16	14	14	19	15	2	19	16	16	7.68525988175737	3.33809873688339	azizi_BC6_TUMOR	azizi_BC6_TUMOR_Tumor	primary	16_ECMHomeoMac
NA	3235	1710	azizi	c7235	MACROPHAGE:	Macro	Macro	MACROPHAGE:	NA	BC6	BC6_TUMOR	BC	Tumor	25	primary	NA	NA	3155	1708	18	16	14	14	19	15	2	19	16	16	6.9067259462105	3.16275283920883	azizi_BC6_TUMOR	azizi_BC6_TUMOR_Tumor	primary	16_ECMHomeoMac
NA	2945	1191	azizi	c7256	MACROPHAGE:	Macro	Macro	MACROPHAGE:	NA	BC6	BC6_TUMOR	BC	Tumor	25	primary	NA	NA	2921	1191	18	16	14	14	19	15	2	19	16	16	7.04214340760576	3.11990472900986	azizi_BC6_TUMOR	azizi_BC6_TUMOR_Tumor	primary	16_ECMHomeoMac
NA	3268	1727	azizi	c7274	MACROPHAGE:	Macro	Macro	MACROPHAGE:	NA	BC6	BC6_TUMOR	BC	Tumor	25	primary	NA	NA	3157	1725	2	4	4	3	4	4	4	6	4	4	-5.6719717352165	-0.624080685495147	azizi_BC6_TUMOR	azizi_BC6_TUMOR_Tumor	primary	4_ICIMac2
NA	2437	650	azizi	c7279	MACROPHAGE:	Macro	Macro	MACROPHAGE:	NA	BC6	BC6_TUMOR	BC	Tumor	25	primary	NA	NA	2592	650	18	16	14	14	19	15	2	19	16	16	6.54211193635332	2.76550480949997	azizi_BC6_TUMOR	azizi_BC6_TUMOR_Tumor	primary	16_ECMHomeoMac
NA	2498	655	azizi	c7286	MACROPHAGE:	Macro	Macro	MACROPHAGE:	NA	BC6	BC6_TUMOR	BC	Tumor	25	primary	NA	NA	2586	655	18	16	14	14	19	15	2	19	16	16	6.99304396226275	2.94794914353012	azizi_BC6_TUMOR	azizi_BC6_TUMOR_Tumor	primary	16_ECMHomeoMac
NA	2093	570	azizi	c7306	MACROPHAGE:	Macro	Macro	MACROPHAGE:	NA	BC6	BC6_TUMOR	BC	Tumor	25	primary	NA	NA	2511	570	22	1	21	18	13	20	13	1	1	1	-3.17492669508589	-4.59915593039871	azizi_BC6_TUMOR	azizi_BC6_TUMOR_Tumor	primary	1_MetM2Mac
NA	2024	556	azizi	c7307	MACROPHAGE:	Macro	Macro	MACROPHAGE:	NA	BC6	BC6_TUMOR	BC	Tumor	25	primary	NA	NA	2493	556	27	20	22	16	8	10	19	9	20	20	-0.508596476770763	2.52443096268295	azizi_BC6_TUMOR	azizi_BC6_TUMOR_Tumor	primary	20_TDoub
NA	2142	600	azizi	c7315	MACROPHAGE:	Macro	Macro	MACROPHAGE:	NA	BC6	BC6_TUMOR	BC	Tumor	25	primary	NA	NA	2573	599	19	12	20	17	12	10	12	13	12	12	-3.20309823439253	2.53948232758164	azizi_BC6_TUMOR	azizi_BC6_TUMOR_Tumor	primary	12_MBMMac
NA	2066	523	azizi	c7337	MACROPHAGE:	Macro	Macro	MACROPHAGE:	NA	BC6	BC6_TUMOR	BC	Tumor	25	primary	NA	NA	2464	522	6	9	11	10	8	16	7	9	9	9	0.132346398525114	0.214626590193502	azizi_BC6_TUMOR	azizi_BC6_TUMOR_Tumor	primary	9_AngioMac
NA	2046	500	azizi	c7352	MACROPHAGE:	Macro	Macro	MACROPHAGE:	NA	BC6	BC6_TUMOR	BC	Tumor	25	primary	NA	NA	2445	500	4	3	6	6	2	3	2	3	3	3	7.01784664704668	2.3246469222319	azizi_BC6_TUMOR	azizi_BC6_TUMOR_Tumor	primary	3_ICIMac1
NA	2086	520	azizi	c7356	MACROPHAGE:	Macro	Macro	MACROPHAGE:	NA	BC6	BC6_TUMOR	BC	Tumor	25	primary	NA	NA	2487	520	2	4	4	3	4	4	4	6	4	4	-3.47479146406782	0.889286132932893	azizi_BC6_TUMOR	azizi_BC6_TUMOR_Tumor	primary	4_ICIMac2
NA	2085	529	azizi	c7364	MACROPHAGE:	Macro	Macro	MACROPHAGE:	NA	BC6	BC6_TUMOR	BC	Tumor	25	primary	NA	NA	2478	528	26	3	23	22	2	3	2	3	3	3	7.01429516389238	1.64186617958664	azizi_BC6_TUMOR	azizi_BC6_TUMOR_Tumor	primary	3_ICIMac1
NA	3068	1369	azizi	c7375	MACROPHAGE:	Macro	Macro	MACROPHAGE:	NA	BC6	BC6_TUMOR	BC	Tumor	25	primary	NA	NA	3022	1369	18	16	14	14	19	15	2	19	16	16	6.75925642564165	3.34712812531113	azizi_BC6_TUMOR	azizi_BC6_TUMOR_Tumor	primary	16_ECMHomeoMac
NA	2759	1276	azizi	c7381	MACROPHAGE:	Macro	Macro	MACROPHAGE:	NA	BC6	BC6_TUMOR	BC	Tumor	25	primary	NA	NA	2757	1274	8	13	12	12	0	12	0	14	13	13	-3.99893325255049	1.42253741848587	azizi_BC6_TUMOR	azizi_BC6_TUMOR_Tumor	primary	13_CalciumMac
NA	3213	1598	azizi	c7391	MACROPHAGE:	Macro	Macro	MACROPHAGE:	NA	BC6	BC6_TUMOR	BC	Tumor	25	primary	NA	NA	3135	1598	18	16	14	14	19	15	2	19	16	16	6.73799091889727	3.58739158737778	azizi_BC6_TUMOR	azizi_BC6_TUMOR_Tumor	primary	16_ECMHomeoMac
NA	2456	876	azizi	c7414	MACROPHAGE:	Macro	Macro	MACROPHAGE:	NA	BC6	BC6_TUMOR	BC	Tumor	25	primary	NA	NA	2541	876	8	13	12	12	0	12	0	14	13	13	-3.82483786032331	1.08622542250275	azizi_BC6_TUMOR	azizi_BC6_TUMOR_Tumor	primary	13_CalciumMac
NA	2084	518	azizi	c7418	MACROPHAGE:	Macro	Macro	MACROPHAGE:	NA	BC6	BC6_TUMOR	BC	Tumor	25	primary	NA	NA	2471	518	19	12	20	17	12	10	12	13	12	12	-2.79406875059736	2.81255433189987	azizi_BC6_TUMOR	azizi_BC6_TUMOR_Tumor	primary	12_MBMMac
NA	2452	711	azizi	c7424	MACROPHAGE:	Macro	Macro	MACROPHAGE:	NA	BC6	BC6_TUMOR	BC	Tumor	25	primary	NA	NA	2563	710	7	6	3	5	5	6	5	5	6	6	2.84136134698259	-0.586794821141967	azizi_BC6_TUMOR	azizi_BC6_TUMOR_Tumor	primary	6_SPP1AREGMac
NA	2107	526	azizi	c7428	MACROPHAGE:	Macro	Macro	MACROPHAGE:	NA	BC6	BC6_TUMOR	BC	Tumor	25	primary	NA	NA	2491	526	17	17	16	15	17	19	16	17	17	17	-5.55149358198774	1.51924082863449	azizi_BC6_TUMOR	azizi_BC6_TUMOR_Tumor	primary	17_IFNMac3
NA	2463	917	azizi	c7430	MACROPHAGE:	Macro	Macro	MACROPHAGE:	NA	BC6	BC6_TUMOR	BC	Tumor	25	primary	NA	NA	2536	914	8	13	12	12	13	12	13	14	13	13	-2.82450335905683	1.83316943276047	azizi_BC6_TUMOR	azizi_BC6_TUMOR_Tumor	primary	13_CalciumMac
NA	2214	574	azizi	c7436	MACROPHAGE:	Macro	Macro	MACROPHAGE:	NA	BC6	BC6_TUMOR	BC	Tumor	25	primary	NA	NA	2609	572	6	9	11	10	8	16	7	9	9	9	0.33755053892004	-0.219932673095473	azizi_BC6_TUMOR	azizi_BC6_TUMOR_Tumor	primary	9_AngioMac
NA	2070	536	azizi	c7443	MACROPHAGE:	Macro	Macro	MACROPHAGE:	NA	BC6	BC6_TUMOR	BC	Tumor	25	primary	NA	NA	2481	536	28	12	20	17	12	22	12	13	12	12	-2.7570182649864	3.24623295891403	azizi_BC6_TUMOR	azizi_BC6_TUMOR_Tumor	primary	12_MBMMac
NA	2070	542	azizi	c7446	MACROPHAGE:	Macro	Macro	MACROPHAGE:	NA	BC6	BC6_TUMOR	BC	Tumor	25	primary	NA	NA	2490	542	28	12	20	17	12	22	12	13	12	12	-2.508515056826	3.17392918694138	azizi_BC6_TUMOR	azizi_BC6_TUMOR_Tumor	primary	12_MBMMac
NA	2917	1412	azizi	c7447	MACROPHAGE:	Macro	Macro	MACROPHAGE:	NA	BC6	BC6_TUMOR	BC	Tumor	25	primary	NA	NA	2900	1411	2	4	4	3	4	4	4	6	4	4	-5.24178594038618	2.19855925667404	azizi_BC6_TUMOR	azizi_BC6_TUMOR_Tumor	primary	4_ICIMac2
NA	2819	1313	azizi	c7456	MACROPHAGE:	Macro	Macro	MACROPHAGE:	NA	BC6	BC6_TUMOR	BC	Tumor	25	primary	NA	NA	2814	1310	22	1	21	18	13	20	13	1	1	1	3.53047973229754	2.53106662857651	azizi_BC6_TUMOR	azizi_BC6_TUMOR_Tumor	primary	1_MetM2Mac
NA	2436	739	azizi	c7461	MACROPHAGE:	Macro	Macro	MACROPHAGE:	NA	BC6	BC6_TUMOR	BC	Tumor	25	primary	NA	NA	2563	739	18	16	14	14	19	15	2	19	16	16	6.31370503022539	2.6498536788237	azizi_BC6_TUMOR	azizi_BC6_TUMOR_Tumor	primary	16_ECMHomeoMac
NA	2094	543	azizi	c7467	MACROPHAGE:	Macro	Macro	MACROPHAGE:	NA	BC6	BC6_TUMOR	BC	Tumor	25	primary	NA	NA	2509	543	4	3	6	6	2	3	2	3	3	3	7.49958807542192	1.97599825489639	azizi_BC6_TUMOR	azizi_BC6_TUMOR_Tumor	primary	3_ICIMac1
NA	2701	1047	azizi	c7473	MACROPHAGE:	Macro	Macro	MACROPHAGE:	NA	BC6	BC6_TUMOR	BC	Tumor	25	primary	NA	NA	2710	1047	18	16	14	14	19	15	2	19	16	16	6.27445084168779	2.81753370392441	azizi_BC6_TUMOR	azizi_BC6_TUMOR_Tumor	primary	16_ECMHomeoMac
NA	2163	617	azizi	c7479	MACROPHAGE:	Macro	Macro	MACROPHAGE:	NA	BC6	BC6_TUMOR	BC	Tumor	25	primary	NA	NA	2589	617	18	16	14	14	19	15	2	19	16	16	6.25197893693316	3.10115620720505	azizi_BC6_TUMOR	azizi_BC6_TUMOR_Tumor	primary	16_ECMHomeoMac
NA	2255	614	azizi	c7481	MACROPHAGE:	Macro	Macro	MACROPHAGE:	NA	BC6	BC6_TUMOR	BC	Tumor	25	primary	NA	NA	2640	613	6	9	11	10	8	16	7	9	9	9	-0.156273004270916	0.815780016065828	azizi_BC6_TUMOR	azizi_BC6_TUMOR_Tumor	primary	9_AngioMac
NA	2068	514	azizi	c7482	MACROPHAGE:	Macro	Macro	MACROPHAGE:	NA	BC6	BC6_TUMOR	BC	Tumor	25	primary	NA	NA	2492	513	19	12	20	17	12	10	12	13	12	12	-2.12341803000105	3.17058822739243	azizi_BC6_TUMOR	azizi_BC6_TUMOR_Tumor	primary	12_MBMMac
NA	2856	1191	azizi	c7486	MACROPHAGE:	Macro	Macro	MACROPHAGE:	NA	BC6	BC6_TUMOR	BC	Tumor	25	primary	NA	NA	2850	1191	8	13	12	12	0	12	0	14	13	13	-4.26574891493452	1.60742125141739	azizi_BC6_TUMOR	azizi_BC6_TUMOR_Tumor	primary	13_CalciumMac
NA	2073	562	azizi	c7494	MACROPHAGE:	Macro	Macro	MACROPHAGE:	NA	BC6	BC6_TUMOR	BC	Tumor	25	primary	NA	NA	2506	562	15	19	17	19	15	11	15	12	19	19	-1.3366822569145	2.11889013874649	azizi_BC6_TUMOR	azizi_BC6_TUMOR_Tumor	primary	19_ClassMono
NA	2113	553	azizi	c7496	MACROPHAGE:	Macro	Macro	MACROPHAGE:	NA	BC6	BC6_TUMOR	BC	Tumor	25	primary	NA	NA	2517	552	1	1	2	2	3	1	3	1	1	1	-2.11041420385969	-5.27155640494705	azizi_BC6_TUMOR	azizi_BC6_TUMOR_Tumor	primary	1_MetM2Mac
NA	2933	1382	azizi	c7500	MACROPHAGE:	Macro	Macro	MACROPHAGE:	NA	BC6	BC6_TUMOR	BC	Tumor	25	primary	NA	NA	2912	1382	8	13	12	12	0	12	0	14	13	13	-5.11827510283125	0.597330959917298	azizi_BC6_TUMOR	azizi_BC6_TUMOR_Tumor	primary	13_CalciumMac
NA	2076	552	azizi	c7505	MACROPHAGE:	Macro	Macro	MACROPHAGE:	NA	BC6	BC6_TUMOR	BC	Tumor	25	primary	NA	NA	2515	552	3	2	1	1	1	2	4	2	2	2	-1.99146192953718	-2.84914877784134	azizi_BC6_TUMOR	azizi_BC6_TUMOR_Tumor	primary	2_C3Mac
NA	2806	1046	azizi	c7512	MACROPHAGE:	Macro	Macro	MACROPHAGE:	NA	BC6	BC6_TUMOR	BC	Tumor	25	primary	NA	NA	2804	1046	18	16	14	14	19	15	2	19	16	16	7.25462585999834	2.18361684906601	azizi_BC6_TUMOR	azizi_BC6_TUMOR_Tumor	primary	16_ECMHomeoMac
NA	2266	561	azizi	c7522	MACROPHAGE:	Macro	Macro	MACROPHAGE:	NA	BC6	BC6_TUMOR	BC	Tumor	25	primary	NA	NA	2603	561	1	1	2	2	3	1	3	1	1	1	-1.90937989637983	-6.51469376456619	azizi_BC6_TUMOR	azizi_BC6_TUMOR_Tumor	primary	1_MetM2Mac
NA	2062	509	azizi	c7523	MACROPHAGE:	Macro	Macro	MACROPHAGE:	NA	BC6	BC6_TUMOR	BC	Tumor	25	primary	NA	NA	2486	508	27	20	22	23	20	21	19	20	20	20	-1.99787300512922	2.42979690659165	azizi_BC6_TUMOR	azizi_BC6_TUMOR_Tumor	primary	20_TDoub
NA	2049	522	azizi	c7528	MACROPHAGE:	Macro	Macro	MACROPHAGE:	NA	BC6	BC6_TUMOR	BC	Tumor	25	primary	NA	NA	2483	520	27	20	22	23	8	21	19	9	20	20	-2.1606830923332	3.29984209168076	azizi_BC6_TUMOR	azizi_BC6_TUMOR_Tumor	primary	20_TDoub
NA	2074	534	azizi	c7580	MACROPHAGE:	Macro	Macro	MACROPHAGE:	NA	BC6	BC6_TUMOR	BC	Tumor	25	primary	NA	NA	2475	533	20	18	19	20	18	18	18	16	18	18	-1.35459249899519	3.65321991074204	azizi_BC6_TUMOR	azizi_BC6_TUMOR_Tumor	primary	18_ECMMac
NA	2282	648	azizi	c7582	MACROPHAGE:	Macro	Macro	MACROPHAGE:	NA	BC6	BC6_TUMOR	BC	Tumor	25	primary	NA	NA	2678	648	3	2	1	1	1	2	1	2	2	2	-0.909071025110607	-3.36796262633682	azizi_BC6_TUMOR	azizi_BC6_TUMOR_Tumor	primary	2_C3Mac
NA	2075	540	azizi	c7585	MACROPHAGE:	Macro	Macro	MACROPHAGE:	NA	BC6	BC6_TUMOR	BC	Tumor	25	primary	NA	NA	2464	540	27	20	22	23	20	21	19	20	20	20	-1.76944166109694	2.98743793594956	azizi_BC6_TUMOR	azizi_BC6_TUMOR_Tumor	primary	20_TDoub
NA	2055	540	azizi	c7589	MACROPHAGE:	Macro	Macro	MACROPHAGE:	NA	BC6	BC6_TUMOR	BC	Tumor	25	primary	NA	NA	2504	540	6	9	11	10	8	16	7	9	9	9	0.255518841885204	0.183026524664155	azizi_BC6_TUMOR	azizi_BC6_TUMOR_Tumor	primary	9_AngioMac
NA	2207	581	azizi	c7591	MACROPHAGE:	Macro	Macro	MACROPHAGE:	NA	BC6	BC6_TUMOR	BC	Tumor	25	primary	NA	NA	2604	581	3	2	1	1	1	2	1	2	2	2	-1.77382903978956	-3.31918409240127	azizi_BC6_TUMOR	azizi_BC6_TUMOR_Tumor	primary	2_C3Mac
NA	2404	814	azizi	c7595	MACROPHAGE:	Macro	Macro	MACROPHAGE:	NA	BC6	BC6_TUMOR	BC	Tumor	25	primary	NA	NA	2559	814	18	16	14	14	19	15	2	19	16	16	6.30973202302324	3.18980452644943	azizi_BC6_TUMOR	azizi_BC6_TUMOR_Tumor	primary	16_ECMHomeoMac
NA	2047	540	azizi	c7605	MACROPHAGE:	Macro	Macro	MACROPHAGE:	NA	BC6	BC6_TUMOR	BC	Tumor	25	primary	NA	NA	2470	540	18	16	14	14	19	15	2	19	16	16	7.02638250901567	3.35457775223374	azizi_BC6_TUMOR	azizi_BC6_TUMOR_Tumor	primary	16_ECMHomeoMac
NA	2886	1364	azizi	c7606	MACROPHAGE:	Macro	Macro	MACROPHAGE:	NA	BC6	BC6_TUMOR	BC	Tumor	25	primary	NA	NA	2869	1361	5	5	5	4	6	5	6	4	5	5	5.88333851411211	-3.02068140876175	azizi_BC6_TUMOR	azizi_BC6_TUMOR_Tumor	primary	5_StressMac
NA	2048	522	azizi	c7630	MACROPHAGE:	Macro	Macro	MACROPHAGE:	NA	BC6	BC6_TUMOR	BC	Tumor	25	primary	NA	NA	2478	522	18	16	14	14	19	15	2	19	16	16	7.66443354203569	3.34067437279343	azizi_BC6_TUMOR	azizi_BC6_TUMOR_Tumor	primary	16_ECMHomeoMac
NA	3162	1583	azizi	c7635	MACROPHAGE:	Macro	Macro	MACROPHAGE:	NA	BC6	BC6_TUMOR	BC	Tumor	25	primary	NA	NA	3078	1581	22	1	21	18	13	20	13	1	1	1	7.07881170823442	0.957339378477327	azizi_BC6_TUMOR	azizi_BC6_TUMOR_Tumor	primary	1_MetM2Mac
NA	2076	516	azizi	c7663	MACROPHAGE:	Macro	Macro	MACROPHAGE:	NA	BC6	BC6_TUMOR	BC	Tumor	25	primary	NA	NA	2476	516	20	20	22	23	20	21	19	20	20	20	-1.98833268568647	3.52713057625412	azizi_BC6_TUMOR	azizi_BC6_TUMOR_Tumor	primary	20_TDoub
NA	2074	503	azizi	c7665	MACROPHAGE:	Macro	Macro	MACROPHAGE:	NA	BC6	BC6_TUMOR	BC	Tumor	25	primary	NA	NA	2471	503	6	16	14	14	15	15	15	12	16	16	-1.582485136248	3.07344672310471	azizi_BC6_TUMOR	azizi_BC6_TUMOR_Tumor	primary	16_ECMHomeoMac
NA	2985	1394	azizi	c7709	MACROPHAGE:	Macro	Macro	MACROPHAGE:	NA	BC6	BC6_TUMOR	BC	Tumor	25	primary	NA	NA	2957	1391	8	13	12	12	0	12	0	14	13	13	-4.03986495421064	1.91496893990158	azizi_BC6_TUMOR	azizi_BC6_TUMOR_Tumor	primary	13_CalciumMac
NA	2498	716	azizi	c7722	MACROPHAGE:	Macro	Macro	MACROPHAGE:	NA	BC6	BC6_TUMOR	BC	Tumor	25	primary	NA	NA	2579	715	13	15	15	7	16	11	17	12	15	15	-0.272609469152813	1.33976921665787	azizi_BC6_TUMOR	azizi_BC6_TUMOR_Tumor	primary	15_LYZMac
NA	2219	562	azizi	c7735	MACROPHAGE:	Macro	Macro	MACROPHAGE:	NA	BC6	BC6_TUMOR	BC	Tumor	25	primary	NA	NA	2576	562	26	16	23	22	2	15	2	3	16	16	5.26195675446856	0.469647827030412	azizi_BC6_TUMOR	azizi_BC6_TUMOR_Tumor	primary	16_ECMHomeoMac
NA	2162	548	azizi	c7741	MACROPHAGE:	Macro	Macro	MACROPHAGE:	NA	BC6	BC6_TUMOR	BC	Tumor	25	primary	NA	NA	2562	548	18	16	14	14	19	15	2	19	16	16	7.4371271760689	3.25969812500595	azizi_BC6_TUMOR	azizi_BC6_TUMOR_Tumor	primary	16_ECMHomeoMac
NA	2042	506	azizi	c7742	MACROPHAGE:	Macro	Macro	MACROPHAGE:	NA	BC6	BC6_TUMOR	BC	Tumor	25	primary	NA	NA	2449	506	8	13	12	12	13	12	4	14	13	13	-4.4312548010124	1.79967770207047	azizi_BC6_TUMOR	azizi_BC6_TUMOR_Tumor	primary	13_CalciumMac
NA	2281	588	azizi	c7744	MACROPHAGE:	Macro	Macro	MACROPHAGE:	NA	BC6	BC6_TUMOR	BC	Tumor	25	primary	NA	NA	2620	588	2	4	4	3	1	4	4	2	4	4	-3.18449014113081	-2.9345915592897	azizi_BC6_TUMOR	azizi_BC6_TUMOR_Tumor	primary	4_ICIMac2
NA	3055	1429	azizi	c7746	MACROPHAGE:	Macro	Macro	MACROPHAGE:	NA	BC6	BC6_TUMOR	BC	Tumor	25	primary	NA	NA	3022	1428	8	13	12	12	13	12	13	14	13	13	-5.17241424009932	2.79907891380905	azizi_BC6_TUMOR	azizi_BC6_TUMOR_Tumor	primary	13_CalciumMac
NA	3239	1820	azizi	c7753	MACROPHAGE:	Macro	Macro	MACROPHAGE:	NA	BC6	BC6_TUMOR	BC	Tumor	25	primary	NA	NA	3164	1816	18	16	14	14	19	15	2	19	16	16	7.08879858567583	3.27479145157456	azizi_BC6_TUMOR	azizi_BC6_TUMOR_Tumor	primary	16_ECMHomeoMac
NA	2310	609	azizi	c7757	MACROPHAGE:	Macro	Macro	MACROPHAGE:	NA	BC6	BC6_TUMOR	BC	Tumor	25	primary	NA	NA	2616	608	18	16	14	14	19	15	2	19	16	16	6.65762240006792	2.97897073853134	azizi_BC6_TUMOR	azizi_BC6_TUMOR_Tumor	primary	16_ECMHomeoMac
NA	2403	747	azizi	c7761	MACROPHAGE:	Macro	Macro	MACROPHAGE:	NA	BC6	BC6_TUMOR	BC	Tumor	25	primary	NA	NA	2548	747	8	13	12	12	0	12	0	14	13	13	-4.01745646879805	1.99250921833634	azizi_BC6_TUMOR	azizi_BC6_TUMOR_Tumor	primary	13_CalciumMac
NA	2703	1265	azizi	c7771	MACROPHAGE:	Macro	Macro	MACROPHAGE:	NA	BC6	BC6_TUMOR	BC	Tumor	25	primary	NA	NA	2703	1259	29	11	10	9	11	13	11	11	11	11	4.95231730058062	3.60355946648239	azizi_BC6_TUMOR	azizi_BC6_TUMOR_Tumor	primary	11_MetalloMac
NA	2459	1022	azizi	c7772	MACROPHAGE:	Macro	Macro	MACROPHAGE:	NA	BC6	BC6_TUMOR	BC	Tumor	25	primary	NA	NA	2537	1022	2	4	4	3	4	4	4	6	4	4	-4.06444018767012	0.929959686876527	azizi_BC6_TUMOR	azizi_BC6_TUMOR_Tumor	primary	4_ICIMac2
NA	2443	958	azizi	c7779	MACROPHAGE:	Macro	Macro	MACROPHAGE:	NA	BC6	BC6_TUMOR	BC	Tumor	25	primary	NA	NA	2526	957	2	4	4	3	4	4	4	6	4	4	-4.70936530516279	-3.63774063956619	azizi_BC6_TUMOR	azizi_BC6_TUMOR_Tumor	primary	4_ICIMac2
NA	3035	1417	azizi	c7781	MACROPHAGE:	Macro	Macro	MACROPHAGE:	NA	BC6	BC6_TUMOR	BC	Tumor	25	primary	NA	NA	3000	1416	18	16	14	14	19	15	2	19	16	16	6.54206520631182	3.37465998757004	azizi_BC6_TUMOR	azizi_BC6_TUMOR_Tumor	primary	16_ECMHomeoMac
NA	2663	1255	azizi	c7782	MACROPHAGE:	Macro	Macro	MACROPHAGE:	NA	BC6	BC6_TUMOR	BC	Tumor	25	primary	NA	NA	2675	1254	18	16	14	14	19	15	2	19	16	16	6.84827524735796	3.10853025543808	azizi_BC6_TUMOR	azizi_BC6_TUMOR_Tumor	primary	16_ECMHomeoMac
NA	2513	678	azizi	c7786	MACROPHAGE:	Macro	Macro	MACROPHAGE:	NA	BC6	BC6_TUMOR	BC	Tumor	25	primary	NA	NA	2590	678	26	3	23	22	2	3	2	3	3	3	6.50880438401567	0.880205544115297	azizi_BC6_TUMOR	azizi_BC6_TUMOR_Tumor	primary	3_ICIMac1
NA	2218	586	azizi	c7804	MACROPHAGE:	Macro	Macro	MACROPHAGE:	NA	BC6	BC6_TUMOR	BC	Tumor	25	primary	NA	NA	2582	586	4	3	6	6	2	3	2	3	3	3	6.35660988404619	2.2597226821196	azizi_BC6_TUMOR	azizi_BC6_TUMOR_Tumor	primary	3_ICIMac1
NA	2222	610	azizi	c7822	MACROPHAGE:	Macro	Macro	MACROPHAGE:	NA	BC6	BC6_TUMOR	BC	Tumor	25	primary	NA	NA	2640	610	9	14	13	13	14	14	14	15	14	14	4.83621365144121	5.94455477821945	azizi_BC6_TUMOR	azizi_BC6_TUMOR_Tumor	primary	14_ProliMac
NA	3119	1576	azizi	c7823	MACROPHAGE:	Macro	Macro	MACROPHAGE:	NA	BC6	BC6_TUMOR	BC	Tumor	25	primary	NA	NA	3060	1573	30	21	25	25	3	23	3	1	21	21	-2.09815472052229	-5.95314648520828	azizi_BC6_TUMOR	azizi_BC6_TUMOR_Tumor	primary	21_HemeMac
NA	2065	535	azizi	c7846	MACROPHAGE:	Macro	Macro	MACROPHAGE:	NA	BC6	BC6_TUMOR	BC	Tumor	25	primary	NA	NA	2478	535	3	2	1	1	1	2	1	2	2	2	-3.57211011335981	-1.24463012587906	azizi_BC6_TUMOR	azizi_BC6_TUMOR_Tumor	primary	2_C3Mac
NA	2946	1423	azizi	c7848	MACROPHAGE:	Macro	Macro	MACROPHAGE:	NA	BC6	BC6_TUMOR	BC	Tumor	25	primary	NA	NA	2923	1422	8	13	12	12	0	12	0	14	13	13	-5.2977303831352	0.261240022660485	azizi_BC6_TUMOR	azizi_BC6_TUMOR_Tumor	primary	13_CalciumMac
NA	2390	764	azizi	c7860	MACROPHAGE:	Macro	Macro	MACROPHAGE:	NA	BC6	BC6_TUMOR	BC	Tumor	25	primary	NA	NA	2552	764	4	3	6	6	2	3	2	3	3	3	6.8504663140999	0.324710565091363	azizi_BC6_TUMOR	azizi_BC6_TUMOR_Tumor	primary	3_ICIMac1
NA	2334	588	azizi	c7868	MACROPHAGE:	Macro	Macro	MACROPHAGE:	NA	BC6	BC6_TUMOR	BC	Tumor	25	primary	NA	NA	2634	587	30	21	25	2	3	1	3	1	21	21	-1.96212333128584	-6.39201929938675	azizi_BC6_TUMOR	azizi_BC6_TUMOR_Tumor	primary	21_HemeMac
NA	3112	1446	azizi	c7869	MACROPHAGE:	Macro	Macro	MACROPHAGE:	NA	BC6	BC6_TUMOR	BC	Tumor	25	primary	NA	NA	3061	1445	6	9	11	10	8	16	7	9	9	9	0.490439000867481	-0.96070459258438	azizi_BC6_TUMOR	azizi_BC6_TUMOR_Tumor	primary	9_AngioMac
NA	2419	740	azizi	c7871	MACROPHAGE:	Macro	Macro	MACROPHAGE:	NA	BC6	BC6_TUMOR	BC	Tumor	25	primary	NA	NA	2537	740	25	7	8	8	9	7	10	7	7	7	5.38047653748858	2.21448394882797	azizi_BC6_TUMOR	azizi_BC6_TUMOR_Tumor	primary	7_IFNMac
NA	2338	636	azizi	c7873	MACROPHAGE:	Macro	Macro	MACROPHAGE:	NA	BC6	BC6_TUMOR	BC	Tumor	25	primary	NA	NA	2627	636	18	16	14	14	19	15	2	19	16	16	7.50074583604204	3.04082820046066	azizi_BC6_TUMOR	azizi_BC6_TUMOR_Tumor	primary	16_ECMHomeoMac
NA	3089	1380	azizi	c7874	MACROPHAGE:	Macro	Macro	MACROPHAGE:	NA	BC6	BC6_TUMOR	BC	Tumor	25	primary	NA	NA	3043	1378	3	2	1	1	1	2	1	2	2	2	-0.743504044271831	-1.22323527705551	azizi_BC6_TUMOR	azizi_BC6_TUMOR_Tumor	primary	2_C3Mac
NA	2456	935	azizi	c7876	MACROPHAGE:	Macro	Macro	MACROPHAGE:	NA	BC6	BC6_TUMOR	BC	Tumor	25	primary	NA	NA	2560	934	30	21	25	25	3	23	3	1	21	21	-2.58405321524275	-5.91703751456619	azizi_BC6_TUMOR	azizi_BC6_TUMOR_Tumor	primary	21_HemeMac
NA	2387	790	azizi	c7879	MACROPHAGE:	Macro	Macro	MACROPHAGE:	NA	BC6	BC6_TUMOR	BC	Tumor	25	primary	NA	NA	2555	790	2	4	4	3	4	4	4	6	4	4	5.88185745789873	3.43261739838242	azizi_BC6_TUMOR	azizi_BC6_TUMOR_Tumor	primary	4_ICIMac2
NA	3207	1627	azizi	c7882	MACROPHAGE:	Macro	Macro	MACROPHAGE:	NA	BC6	BC6_TUMOR	BC	Tumor	25	primary	NA	NA	3119	1624	23	8	7	21	10	9	9	18	8	8	-2.61583178923262	0.157961180837146	azizi_BC6_TUMOR	azizi_BC6_TUMOR_Tumor	primary	8_IFNGMac
NA	2089	542	azizi	c7889	MACROPHAGE:	Macro	Macro	MACROPHAGE:	NA	BC6	BC6_TUMOR	BC	Tumor	25	primary	NA	NA	2508	542	19	12	20	17	12	10	12	13	12	12	-3.58591431067121	2.40956327545761	azizi_BC6_TUMOR	azizi_BC6_TUMOR_Tumor	primary	12_MBMMac
NA	2353	632	azizi	c7892	MACROPHAGE:	Macro	Macro	MACROPHAGE:	NA	BC6	BC6_TUMOR	BC	Tumor	25	primary	NA	NA	2633	632	4	3	6	6	2	3	2	3	3	3	6.63740307404863	2.15512678253769	azizi_BC6_TUMOR	azizi_BC6_TUMOR_Tumor	primary	3_ICIMac1
NA	2075	546	azizi	c7893	MACROPHAGE:	Macro	Macro	MACROPHAGE:	NA	BC6	BC6_TUMOR	BC	Tumor	25	primary	NA	NA	2489	546	30	21	25	25	3	23	3	1	21	21	-2.14802640364302	-5.89088204276443	azizi_BC6_TUMOR	azizi_BC6_TUMOR_Tumor	primary	21_HemeMac
NA	2225	581	azizi	c7902	MACROPHAGE:	Macro	Macro	MACROPHAGE:	NA	BC6	BC6_TUMOR	BC	Tumor	25	primary	NA	NA	2599	581	12	11	10	9	11	13	11	11	11	11	-1.41009729788435	3.84162804710983	azizi_BC6_TUMOR	azizi_BC6_TUMOR_Tumor	primary	11_MetalloMac
NA	3230	1633	azizi	c7904	MACROPHAGE:	Macro	Macro	MACROPHAGE:	NA	BC6	BC6_TUMOR	BC	Tumor	25	primary	NA	NA	3144	1632	8	13	12	7	0	12	0	10	13	13	-4.52800601408613	-0.155738321660765	azizi_BC6_TUMOR	azizi_BC6_TUMOR_Tumor	primary	13_CalciumMac
NA	2158	561	azizi	c7906	MACROPHAGE:	Macro	Macro	MACROPHAGE:	NA	BC6	BC6_TUMOR	BC	Tumor	25	primary	NA	NA	2571	561	18	16	14	14	19	15	2	19	16	16	6.89843279435503	3.22326728928208	azizi_BC6_TUMOR	azizi_BC6_TUMOR_Tumor	primary	16_ECMHomeoMac
NA	2067	509	azizi	c7911	MACROPHAGE:	Macro	Macro	MACROPHAGE:	NA	BC6	BC6_TUMOR	BC	Tumor	25	primary	NA	NA	2451	509	27	20	22	23	20	21	19	20	20	20	-2.17300289557112	3.59707948792099	azizi_BC6_TUMOR	azizi_BC6_TUMOR_Tumor	primary	20_TDoub
NA	2044	538	azizi	c7917	MACROPHAGE:	Macro	Macro	MACROPHAGE:	NA	BC6	BC6_TUMOR	BC	Tumor	25	primary	NA	NA	2493	538	6	9	11	10	8	16	7	9	9	9	0.0301238627659035	0.438308002830735	azizi_BC6_TUMOR	azizi_BC6_TUMOR_Tumor	primary	9_AngioMac
NA	2062	554	azizi	c7929	MACROPHAGE:	Macro	Macro	MACROPHAGE:	NA	BC6	BC6_TUMOR	BC	Tumor	25	primary	NA	NA	2460	554	8	13	12	12	0	12	0	14	13	13	-4.18048995421064	1.96161923039078	azizi_BC6_TUMOR	azizi_BC6_TUMOR_Tumor	primary	13_CalciumMac
NA	2047	573	azizi	c7930	MACROPHAGE:	Macro	Macro	MACROPHAGE:	NA	BC6	BC6_TUMOR	BC	Tumor	25	primary	NA	NA	2478	573	17	17	16	15	17	19	16	17	17	17	2.25299102380144	2.92407986748337	azizi_BC6_TUMOR	azizi_BC6_TUMOR_Tumor	primary	17_IFNMac3
NA	2099	564	azizi	c7931	MACROPHAGE:	Macro	Macro	MACROPHAGE:	NA	BC6	BC6_TUMOR	BC	Tumor	25	primary	NA	NA	2532	564	2	4	4	3	4	4	4	6	4	4	-3.75065606520308	0.585904570699922	azizi_BC6_TUMOR	azizi_BC6_TUMOR_Tumor	primary	4_ICIMac2
NA	2073	547	azizi	c7932	MACROPHAGE:	Macro	Macro	MACROPHAGE:	NA	BC6	BC6_TUMOR	BC	Tumor	25	primary	NA	NA	2461	547	8	13	12	12	13	12	13	14	13	13	-4.05910628721846	0.497804822803727	azizi_BC6_TUMOR	azizi_BC6_TUMOR_Tumor	primary	13_CalciumMac
NA	2074	559	azizi	c7933	MACROPHAGE:	Macro	Macro	MACROPHAGE:	NA	BC6	BC6_TUMOR	BC	Tumor	25	primary	NA	NA	2505	559	8	13	12	12	13	12	13	14	13	13	-4.03001349852217	2.07592830288529	azizi_BC6_TUMOR	azizi_BC6_TUMOR_Tumor	primary	13_CalciumMac
NA	2040	534	azizi	c7989	MACROPHAGE:	Macro	Macro	MACROPHAGE:	NA	BC6	BC6_TUMOR	BC	Tumor	25	primary	NA	NA	2487	534	15	19	17	19	15	11	15	12	19	19	-0.316948589540844	1.81259235966324	azizi_BC6_TUMOR	azizi_BC6_TUMOR_Tumor	primary	19_ClassMono
NA	2207	583	azizi	c8005	MACROPHAGE:	Macro	Macro	MACROPHAGE:	NA	BC6	BC6_TUMOR	BC	Tumor	25	primary	NA	NA	2604	583	26	3	23	22	2	3	2	3	3	3	6.33378750398027	-0.412264613031157	azizi_BC6_TUMOR	azizi_BC6_TUMOR_Tumor	primary	3_ICIMac1
NA	3099	1480	azizi	c8021	MACROPHAGE:	Macro	Macro	MACROPHAGE:	NA	BC6	BC6_TUMOR	BC	Tumor	25	primary	NA	NA	3041	1479	8	13	12	12	0	12	0	14	13	13	-4.72131865904463	1.62332031357407	azizi_BC6_TUMOR	azizi_BC6_TUMOR_Tumor	primary	13_CalciumMac
NA	3330	1911	azizi	c8034	MACROPHAGE:	Macro	Macro	MACROPHAGE:	NA	BC6	BC6_TUMOR	BC	Tumor	25	primary	NA	NA	3216	1907	2	4	4	3	4	4	4	6	4	4	-4.57445043013227	-3.0074937618959	azizi_BC6_TUMOR	azizi_BC6_TUMOR_Tumor	primary	4_ICIMac2
NA	2695	1241	azizi	c8042	MACROPHAGE:	Macro	Macro	MACROPHAGE:	NA	BC6	BC6_TUMOR	BC	Tumor	25	primary	NA	NA	2698	1238	18	16	14	14	19	15	2	19	16	16	7.32695728852617	3.14552614319443	azizi_BC6_TUMOR	azizi_BC6_TUMOR_Tumor	primary	16_ECMHomeoMac
NA	2940	1508	azizi	c8049	MACROPHAGE:	Macro	Macro	MACROPHAGE:	NA	BC6	BC6_TUMOR	BC	Tumor	25	primary	NA	NA	2917	1504	2	4	4	3	1	4	4	2	4	4	-4.60889714644087	1.70531305897354	azizi_BC6_TUMOR	azizi_BC6_TUMOR_Tumor	primary	4_ICIMac2
NA	2088	524	azizi	c8051	MACROPHAGE:	Macro	Macro	MACROPHAGE:	NA	BC6	BC6_TUMOR	BC	Tumor	25	primary	NA	NA	2454	524	8	13	12	12	0	12	0	14	13	13	-3.86477845595015	1.59266755211472	azizi_BC6_TUMOR	azizi_BC6_TUMOR_Tumor	primary	13_CalciumMac
NA	2386	664	azizi	c8061	MACROPHAGE:	Macro	Macro	MACROPHAGE:	NA	BC6	BC6_TUMOR	BC	Tumor	25	primary	NA	NA	2629	664	21	10	9	11	7	8	8	8	10	10	-3.96749108717573	0.89925417530655	azizi_BC6_TUMOR	azizi_BC6_TUMOR_Tumor	primary	10_InflamMac
NA	2442	662	azizi	c8062	MACROPHAGE:	Macro	Macro	MACROPHAGE:	NA	BC6	BC6_TUMOR	BC	Tumor	25	primary	NA	NA	2562	661	13	15	15	7	16	17	17	10	15	15	-4.78270286009443	-1.16286507022262	azizi_BC6_TUMOR	azizi_BC6_TUMOR_Tumor	primary	15_LYZMac
NA	2784	1163	azizi	c6308	MACROPHAGE:	Macro	Macro	MACROPHAGE:	NA	BC6	BC6_TUMOR	BC	Tumor	28	primary	NA	NA	2781	1160	1	1	2	2	4	1	3	1	1	1	-4.08204692289961	-4.46875336539627	azizi_BC6_TUMOR	azizi_BC6_TUMOR_Tumor	primary	1_MetM2Mac
NA	2687	1180	azizi	c6310	MACROPHAGE:	Macro	Macro	MACROPHAGE:	NA	BC6	BC6_TUMOR	BC	Tumor	28	primary	NA	NA	2698	1180	18	16	14	14	19	15	2	19	16	16	7.38449007584917	3.22045609581589	azizi_BC6_TUMOR	azizi_BC6_TUMOR_Tumor	primary	16_ECMHomeoMac
NA	2655	1293	azizi	c6319	MACROPHAGE:	Macro	Macro	MACROPHAGE:	NA	BC6	BC6_TUMOR	BC	Tumor	28	primary	NA	NA	2668	1293	18	16	14	14	19	15	2	19	16	16	7.19048601701128	3.26042577850937	azizi_BC6_TUMOR	azizi_BC6_TUMOR_Tumor	primary	16_ECMHomeoMac
NA	3173	1691	azizi	c6323	MACROPHAGE:	Macro	Macro	MACROPHAGE:	NA	BC6	BC6_TUMOR	BC	Tumor	28	primary	NA	NA	3110	1691	4	3	6	6	2	3	2	3	3	3	7.17743212296831	0.938973637701265	azizi_BC6_TUMOR	azizi_BC6_TUMOR_Tumor	primary	3_ICIMac1
NA	2944	1631	azizi	c6326	MACROPHAGE:	Macro	Macro	MACROPHAGE:	NA	BC6	BC6_TUMOR	BC	Tumor	28	primary	NA	NA	2927	1631	9	14	13	13	14	14	14	15	14	14	3.78686935021746	6.75853726494431	azizi_BC6_TUMOR	azizi_BC6_TUMOR_Tumor	primary	14_ProliMac
NA	3290	1782	azizi	c6330	MACROPHAGE:	Macro	Macro	MACROPHAGE:	NA	BC6	BC6_TUMOR	BC	Tumor	28	primary	NA	NA	3169	1778	22	1	21	18	13	20	13	1	1	1	-3.76145547316206	-3.86268666159988	azizi_BC6_TUMOR	azizi_BC6_TUMOR_Tumor	primary	1_MetM2Mac
NA	2793	1255	azizi	c6332	MACROPHAGE:	Macro	Macro	MACROPHAGE:	NA	BC6	BC6_TUMOR	BC	Tumor	28	primary	NA	NA	2789	1252	18	16	14	14	19	15	2	19	16	16	6.71202045991289	3.55234739410996	azizi_BC6_TUMOR	azizi_BC6_TUMOR_Tumor	primary	16_ECMHomeoMac
NA	2674	1175	azizi	c6346	MACROPHAGE:	Macro	Macro	MACROPHAGE:	NA	BC6	BC6_TUMOR	BC	Tumor	28	primary	NA	NA	2685	1174	18	16	14	14	19	15	2	19	16	16	7.22059113099443	2.21826717484116	azizi_BC6_TUMOR	azizi_BC6_TUMOR_Tumor	primary	16_ECMHomeoMac
NA	3113	1530	azizi	c6351	MACROPHAGE:	Macro	Macro	MACROPHAGE:	NA	BC6	BC6_TUMOR	BC	Tumor	28	primary	NA	NA	3061	1530	8	13	12	12	0	12	0	14	13	13	-4.03861611769331	1.18047008144974	azizi_BC6_TUMOR	azizi_BC6_TUMOR_Tumor	primary	13_CalciumMac
NA	3218	1759	azizi	c6368	MACROPHAGE:	Macro	Macro	MACROPHAGE:	NA	BC6	BC6_TUMOR	BC	Tumor	28	primary	NA	NA	3140	1757	18	16	14	14	19	15	2	19	16	16	6.33608013703692	3.07814404595017	azizi_BC6_TUMOR	azizi_BC6_TUMOR_Tumor	primary	16_ECMHomeoMac
NA	2848	1332	azizi	c6378	MACROPHAGE:	Macro	Macro	MACROPHAGE:	NA	BC6	BC6_TUMOR	BC	Tumor	28	primary	NA	NA	2838	1327	18	16	14	14	19	15	2	19	16	16	6.76725870683062	3.55277225601791	azizi_BC6_TUMOR	azizi_BC6_TUMOR_Tumor	primary	16_ECMHomeoMac
NA	2656	1116	azizi	c6380	MACROPHAGE:	Macro	Macro	MACROPHAGE:	NA	BC6	BC6_TUMOR	BC	Tumor	28	primary	NA	NA	2671	1114	13	15	15	7	16	17	4	10	15	15	-4.80818313048017	-1.03973033797623	azizi_BC6_TUMOR	azizi_BC6_TUMOR_Tumor	primary	15_LYZMac
NA	3261	1627	azizi	c6388	MACROPHAGE:	Macro	Macro	MACROPHAGE:	NA	BC6	BC6_TUMOR	BC	Tumor	28	primary	NA	NA	3163	1626	1	1	2	2	4	1	3	1	1	1	-3.24008029387129	-4.12499287497879	azizi_BC6_TUMOR	azizi_BC6_TUMOR_Tumor	primary	1_MetM2Mac
NA	2766	1173	azizi	c6391	MACROPHAGE:	Macro	Macro	MACROPHAGE:	NA	BC6	BC6_TUMOR	BC	Tumor	28	primary	NA	NA	2766	1172	2	4	4	3	4	4	4	6	4	4	-5.65112155363691	-1.21333876025558	azizi_BC6_TUMOR	azizi_BC6_TUMOR_Tumor	primary	4_ICIMac2
NA	2806	1261	azizi	c6398	MACROPHAGE:	Macro	Macro	MACROPHAGE:	NA	BC6	BC6_TUMOR	BC	Tumor	28	primary	NA	NA	2805	1261	8	13	12	12	0	12	0	14	13	13	-2.12308233664167	3.9914817534697	azizi_BC6_TUMOR	azizi_BC6_TUMOR_Tumor	primary	13_CalciumMac
NA	2724	1286	azizi	c6404	MACROPHAGE:	Macro	Macro	MACROPHAGE:	NA	BC6	BC6_TUMOR	BC	Tumor	28	primary	NA	NA	2724	1284	25	7	8	8	9	7	10	7	7	7	5.40456110551226	2.47273132431625	azizi_BC6_TUMOR	azizi_BC6_TUMOR_Tumor	primary	7_IFNMac
NA	2753	1329	azizi	c6410	MACROPHAGE:	Macro	Macro	MACROPHAGE:	NA	BC6	BC6_TUMOR	BC	Tumor	28	primary	NA	NA	2755	1329	9	14	13	13	14	14	14	15	14	14	5.03404337479937	5.13922736275314	azizi_BC6_TUMOR	azizi_BC6_TUMOR_Tumor	primary	14_ProliMac
NA	3151	1563	azizi	c6411	MACROPHAGE:	Macro	Macro	MACROPHAGE:	NA	BC6	BC6_TUMOR	BC	Tumor	28	primary	NA	NA	3094	1561	18	16	14	14	19	15	2	19	16	16	7.14241987779009	3.26648089516281	azizi_BC6_TUMOR	azizi_BC6_TUMOR_Tumor	primary	16_ECMHomeoMac
NA	2626	1085	azizi	c6414	MACROPHAGE:	Macro	Macro	MACROPHAGE:	NA	BC6	BC6_TUMOR	BC	Tumor	28	primary	NA	NA	2650	1085	8	13	12	12	0	12	0	14	13	13	-5.19410890028608	1.13907167542099	azizi_BC6_TUMOR	azizi_BC6_TUMOR_Tumor	primary	13_CalciumMac
NA	2679	1205	azizi	c6417	MACROPHAGE:	Macro	Macro	MACROPHAGE:	NA	BC6	BC6_TUMOR	BC	Tumor	28	primary	NA	NA	2690	1204	0	0	0	0	0	0	0	0	0	0	-6.00568908140791	1.22707602608322	azizi_BC6_TUMOR	azizi_BC6_TUMOR_Tumor	primary	0_AlvMac
NA	2760	1258	azizi	c6419	MACROPHAGE:	Macro	Macro	MACROPHAGE:	NA	BC6	BC6_TUMOR	BC	Tumor	28	primary	NA	NA	2759	1257	18	16	14	14	19	15	2	19	16	16	6.59633595063555	3.48287531960129	azizi_BC6_TUMOR	azizi_BC6_TUMOR_Tumor	primary	16_ECMHomeoMac
NA	2850	1352	azizi	c6428	MACROPHAGE:	Macro	Macro	MACROPHAGE:	NA	BC6	BC6_TUMOR	BC	Tumor	28	primary	NA	NA	2842	1351	18	16	14	14	19	15	2	19	16	16	6.62097603394854	3.48864576447128	azizi_BC6_TUMOR	azizi_BC6_TUMOR_Tumor	primary	16_ECMHomeoMac
NA	2693	1229	azizi	c6431	MACROPHAGE:	Macro	Macro	MACROPHAGE:	NA	BC6	BC6_TUMOR	BC	Tumor	28	primary	NA	NA	2700	1226	18	16	14	14	19	15	2	19	16	16	7.0715003640877	2.94111582863449	azizi_BC6_TUMOR	azizi_BC6_TUMOR_Tumor	primary	16_ECMHomeoMac
NA	2941	1272	azizi	c6434	MACROPHAGE:	Macro	Macro	MACROPHAGE:	NA	BC6	BC6_TUMOR	BC	Tumor	28	primary	NA	NA	2913	1269	24	6	3	5	5	6	5	5	6	6	2.41151434495317	-1.03305867087723	azizi_BC6_TUMOR	azizi_BC6_TUMOR_Tumor	primary	6_SPP1AREGMac
NA	2718	1113	azizi	c6451	MACROPHAGE:	Macro	Macro	MACROPHAGE:	NA	BC6	BC6_TUMOR	BC	Tumor	28	primary	NA	NA	2721	1110	18	16	14	14	19	15	2	19	16	16	7.0429073007332	1.49369213211655	azizi_BC6_TUMOR	azizi_BC6_TUMOR_Tumor	primary	16_ECMHomeoMac
NA	3152	1627	azizi	c6454	MACROPHAGE:	Macro	Macro	MACROPHAGE:	NA	BC6	BC6_TUMOR	BC	Tumor	28	primary	NA	NA	3083	1625	8	13	12	12	0	12	0	14	13	13	-4.88652366087568	0.0295926355135357	azizi_BC6_TUMOR	azizi_BC6_TUMOR_Tumor	primary	13_CalciumMac
NA	3247	1714	azizi	c6458	MACROPHAGE:	Macro	Macro	MACROPHAGE:	NA	BC6	BC6_TUMOR	BC	Tumor	28	primary	NA	NA	3166	1714	8	13	12	12	0	12	0	14	13	13	-4.30206435606611	1.27300104725479	azizi_BC6_TUMOR	azizi_BC6_TUMOR_Tumor	primary	13_CalciumMac
NA	3148	1635	azizi	c6459	MACROPHAGE:	Macro	Macro	MACROPHAGE:	NA	BC6	BC6_TUMOR	BC	Tumor	28	primary	NA	NA	3088	1633	5	5	5	4	6	5	6	4	5	5	4.01852661683428	-4.32246497046829	azizi_BC6_TUMOR	azizi_BC6_TUMOR_Tumor	primary	5_StressMac
NA	3040	1147	azizi	c6461	MACROPHAGE:	Macro	Macro	MACROPHAGE:	NA	BC6	BC6_TUMOR	BC	Tumor	28	primary	NA	NA	2990	1147	2	4	4	3	4	4	4	6	4	4	-5.21304839537275	-1.94451454055191	azizi_BC6_TUMOR	azizi_BC6_TUMOR_Tumor	primary	4_ICIMac2
NA	2720	1236	azizi	c6470	MACROPHAGE:	Macro	Macro	MACROPHAGE:	NA	BC6	BC6_TUMOR	BC	Tumor	28	primary	NA	NA	2725	1236	2	4	4	3	4	4	4	10	4	4	-4.57539456770552	-0.639186946271666	azizi_BC6_TUMOR	azizi_BC6_TUMOR_Tumor	primary	4_ICIMac2
NA	3262	1653	azizi	c6474	MACROPHAGE:	Macro	Macro	MACROPHAGE:	NA	BC6	BC6_TUMOR	BC	Tumor	28	primary	NA	NA	3144	1652	30	21	25	25	3	23	3	1	21	21	-2.63397854254377	-4.19872143638016	azizi_BC6_TUMOR	azizi_BC6_TUMOR_Tumor	primary	21_HemeMac
NA	2657	1170	azizi	c6480	MACROPHAGE:	Macro	Macro	MACROPHAGE:	NA	BC6	BC6_TUMOR	BC	Tumor	28	primary	NA	NA	2671	1167	26	3	23	22	2	3	2	3	3	3	6.79687935426104	0.385674121261827	azizi_BC6_TUMOR	azizi_BC6_TUMOR_Tumor	primary	3_ICIMac1
NA	2747	1283	azizi	c6483	MACROPHAGE:	Macro	Macro	MACROPHAGE:	NA	BC6	BC6_TUMOR	BC	Tumor	28	primary	NA	NA	2747	1282	9	14	13	13	14	14	14	15	14	14	4.84504753663408	7.08639714348435	azizi_BC6_TUMOR	azizi_BC6_TUMOR_Tumor	primary	14_ProliMac
NA	2824	1344	azizi	c6485	MACROPHAGE:	Macro	Macro	MACROPHAGE:	NA	BC6	BC6_TUMOR	BC	Tumor	28	primary	NA	NA	2820	1343	18	16	14	14	19	15	2	19	16	16	6.42336947038042	3.10290810692429	azizi_BC6_TUMOR	azizi_BC6_TUMOR_Tumor	primary	16_ECMHomeoMac
NA	2840	1214	azizi	c6487	MACROPHAGE:	Macro	Macro	MACROPHAGE:	NA	BC6	BC6_TUMOR	BC	Tumor	28	primary	NA	NA	2835	1213	18	16	14	14	19	15	2	19	16	16	6.94910961701738	3.27501961815476	azizi_BC6_TUMOR	azizi_BC6_TUMOR_Tumor	primary	16_ECMHomeoMac
NA	2862	1352	azizi	c6489	MACROPHAGE:	Macro	Macro	MACROPHAGE:	NA	BC6	BC6_TUMOR	BC	Tumor	28	primary	NA	NA	2850	1352	2	4	4	3	4	4	4	6	4	4	-4.06692021772993	0.038522432030431	azizi_BC6_TUMOR	azizi_BC6_TUMOR_Tumor	primary	4_ICIMac2
NA	2946	1562	azizi	c6490	MACROPHAGE:	Macro	Macro	MACROPHAGE:	NA	BC6	BC6_TUMOR	BC	Tumor	28	primary	NA	NA	2931	1562	9	14	13	13	14	14	14	15	14	14	4.91602856232988	7.14612576592087	azizi_BC6_TUMOR	azizi_BC6_TUMOR_Tumor	primary	14_ProliMac
NA	2787	1268	azizi	c6495	MACROPHAGE:	Macro	Macro	MACROPHAGE:	NA	BC6	BC6_TUMOR	BC	Tumor	28	primary	NA	NA	2786	1267	4	3	6	6	2	3	2	3	3	3	6.82157379701006	2.71729919541	azizi_BC6_TUMOR	azizi_BC6_TUMOR_Tumor	primary	3_ICIMac1
NA	2812	1320	azizi	c6501	MACROPHAGE:	Macro	Macro	MACROPHAGE:	NA	BC6	BC6_TUMOR	BC	Tumor	28	primary	NA	NA	2809	1319	18	16	14	14	19	15	2	19	16	16	6.98390156342852	3.29770276177048	azizi_BC6_TUMOR	azizi_BC6_TUMOR_Tumor	primary	16_ECMHomeoMac
NA	2857	1444	azizi	c6507	MACROPHAGE:	Macro	Macro	MACROPHAGE:	NA	BC6	BC6_TUMOR	BC	Tumor	28	primary	NA	NA	2849	1444	18	16	14	14	19	15	20	19	16	16	6.8004551561104	2.56449887383103	azizi_BC6_TUMOR	azizi_BC6_TUMOR_Tumor	primary	16_ECMHomeoMac
NA	2827	1445	azizi	c6513	MACROPHAGE:	Macro	Macro	MACROPHAGE:	NA	BC6	BC6_TUMOR	BC	Tumor	28	primary	NA	NA	2823	1444	9	14	13	13	14	14	14	15	14	14	4.40937811448442	5.4851693831694	azizi_BC6_TUMOR	azizi_BC6_TUMOR_Tumor	primary	14_ProliMac
NA	2903	1262	azizi	c6516	MACROPHAGE:	Macro	Macro	MACROPHAGE:	NA	BC6	BC6_TUMOR	BC	Tumor	28	primary	NA	NA	2886	1260	18	16	14	14	19	15	2	19	16	16	7.1079993875252	3.17093035805344	azizi_BC6_TUMOR	azizi_BC6_TUMOR_Tumor	primary	16_ECMHomeoMac
NA	2837	1388	azizi	c6521	MACROPHAGE:	Macro	Macro	MACROPHAGE:	NA	BC6	BC6_TUMOR	BC	Tumor	28	primary	NA	NA	2831	1388	18	16	14	14	19	15	2	19	16	16	6.77294308259356	3.21435615646958	azizi_BC6_TUMOR	azizi_BC6_TUMOR_Tumor	primary	16_ECMHomeoMac
NA	2837	1346	azizi	c6526	MACROPHAGE:	Macro	Macro	MACROPHAGE:	NA	BC6	BC6_TUMOR	BC	Tumor	28	primary	NA	NA	2831	1346	18	16	14	14	19	15	2	19	16	16	7.12909895493853	3.26534602272629	azizi_BC6_TUMOR	azizi_BC6_TUMOR_Tumor	primary	16_ECMHomeoMac
NA	2696	1286	azizi	c6531	MACROPHAGE:	Macro	Macro	MACROPHAGE:	NA	BC6	BC6_TUMOR	BC	Tumor	28	primary	NA	NA	2701	1284	26	3	23	22	2	3	2	3	3	3	6.80059725358355	0.315603765131227	azizi_BC6_TUMOR	azizi_BC6_TUMOR_Tumor	primary	3_ICIMac1
NA	3013	1401	azizi	c6538	MACROPHAGE:	Macro	Macro	MACROPHAGE:	NA	BC6	BC6_TUMOR	BC	Tumor	28	primary	NA	NA	2979	1401	18	16	14	14	19	15	2	19	16	16	6.70609623505938	3.43026539909958	azizi_BC6_TUMOR	azizi_BC6_TUMOR_Tumor	primary	16_ECMHomeoMac
NA	2836	1255	azizi	c6543	MACROPHAGE:	Macro	Macro	MACROPHAGE:	NA	BC6	BC6_TUMOR	BC	Tumor	28	primary	NA	NA	2830	1254	18	16	14	14	19	15	2	19	16	16	6.74368816926348	3.48762008774399	azizi_BC6_TUMOR	azizi_BC6_TUMOR_Tumor	primary	16_ECMHomeoMac
NA	2734	1325	azizi	c6551	MACROPHAGE:	Macro	Macro	MACROPHAGE:	NA	BC6	BC6_TUMOR	BC	Tumor	28	primary	NA	NA	2736	1325	18	16	14	14	19	15	2	19	16	16	6.98818403794634	3.36841413605332	azizi_BC6_TUMOR	azizi_BC6_TUMOR_Tumor	primary	16_ECMHomeoMac
NA	2833	1285	azizi	c6571	MACROPHAGE:	Macro	Macro	MACROPHAGE:	NA	BC6	BC6_TUMOR	BC	Tumor	28	primary	NA	NA	2826	1284	18	16	14	14	19	15	2	19	16	16	6.69883877351152	3.36914035904526	azizi_BC6_TUMOR	azizi_BC6_TUMOR_Tumor	primary	16_ECMHomeoMac
NA	2891	1378	azizi	c6572	MACROPHAGE:	Macro	Macro	MACROPHAGE:	NA	BC6	BC6_TUMOR	BC	Tumor	28	primary	NA	NA	2877	1378	18	16	14	14	19	15	2	19	16	16	6.76337009980547	3.54390952217697	azizi_BC6_TUMOR	azizi_BC6_TUMOR_Tumor	primary	16_ECMHomeoMac
NA	2662	1166	azizi	c6583	MACROPHAGE:	Macro	Macro	MACROPHAGE:	NA	BC6	BC6_TUMOR	BC	Tumor	28	primary	NA	NA	2677	1164	18	16	14	14	19	15	20	19	16	16	5.98945385529863	2.64412018883347	azizi_BC6_TUMOR	azizi_BC6_TUMOR_Tumor	primary	16_ECMHomeoMac
NA	3229	1723	azizi	c6585	MACROPHAGE:	Macro	Macro	MACROPHAGE:	NA	BC6	BC6_TUMOR	BC	Tumor	28	primary	NA	NA	3155	1723	8	13	12	12	0	12	0	14	13	13	-4.05746930525434	2.01200470554947	azizi_BC6_TUMOR	azizi_BC6_TUMOR_Tumor	primary	13_CalciumMac
NA	2790	1294	azizi	c6591	MACROPHAGE:	Macro	Macro	MACROPHAGE:	NA	BC6	BC6_TUMOR	BC	Tumor	28	primary	NA	NA	2788	1292	26	3	23	22	2	3	2	3	3	3	6.02752119614946	0.0413240515005505	azizi_BC6_TUMOR	azizi_BC6_TUMOR_Tumor	primary	3_ICIMac1
NA	2903	1335	azizi	c6594	MACROPHAGE:	Macro	Macro	MACROPHAGE:	NA	BC6	BC6_TUMOR	BC	Tumor	28	primary	NA	NA	2887	1333	18	16	14	14	19	15	2	19	16	16	6.59644466950762	3.56783315765976	azizi_BC6_TUMOR	azizi_BC6_TUMOR_Tumor	primary	16_ECMHomeoMac
NA	2881	1341	azizi	c6600	MACROPHAGE:	Macro	Macro	MACROPHAGE:	NA	BC6	BC6_TUMOR	BC	Tumor	28	primary	NA	NA	2868	1341	18	16	14	14	19	15	2	19	16	16	7.12522369935381	3.23081681358933	azizi_BC6_TUMOR	azizi_BC6_TUMOR_Tumor	primary	16_ECMHomeoMac
NA	2858	1391	azizi	c6603	MACROPHAGE:	Macro	Macro	MACROPHAGE:	NA	BC6	BC6_TUMOR	BC	Tumor	28	primary	NA	NA	2849	1390	18	16	14	14	19	15	2	19	16	16	7.31162840440142	3.13557526695847	azizi_BC6_TUMOR	azizi_BC6_TUMOR_Tumor	primary	16_ECMHomeoMac
NA	2472	1074	azizi	c6616	MACROPHAGE:	Macro	Macro	MACROPHAGE:	NA	BC6	BC6_TUMOR	BC	Tumor	28	primary	NA	NA	2538	1074	9	14	13	13	14	14	14	15	14	14	5.21743923737871	4.94712063896774	azizi_BC6_TUMOR	azizi_BC6_TUMOR_Tumor	primary	14_ProliMac
NA	3218	1507	azizi	c6617	MACROPHAGE:	Macro	Macro	MACROPHAGE:	NA	BC6	BC6_TUMOR	BC	Tumor	28	primary	NA	NA	3132	1507	0	0	0	0	0	0	0	0	0	0	-5.0769600240959	1.24765524494766	azizi_BC6_TUMOR	azizi_BC6_TUMOR_Tumor	primary	0_AlvMac
NA	2751	1328	azizi	c6637	MACROPHAGE:	Macro	Macro	MACROPHAGE:	NA	BC6	BC6_TUMOR	BC	Tumor	28	primary	NA	NA	2752	1328	8	13	12	12	0	12	0	14	13	13	-4.55296176359785	0.907157453180543	azizi_BC6_TUMOR	azizi_BC6_TUMOR_Tumor	primary	13_CalciumMac
NA	2665	1241	azizi	c6645	MACROPHAGE:	Macro	Macro	MACROPHAGE:	NA	BC6	BC6_TUMOR	BC	Tumor	28	primary	NA	NA	2677	1238	21	10	9	11	7	8	8	8	10	10	2.63845569207537	-1.54488196742416	azizi_BC6_TUMOR	azizi_BC6_TUMOR_Tumor	primary	10_InflamMac
NA	2778	1359	azizi	c6658	MACROPHAGE:	Macro	Macro	MACROPHAGE:	NA	BC6	BC6_TUMOR	BC	Tumor	28	primary	NA	NA	2777	1358	18	16	14	14	19	15	2	19	16	16	6.32487923219072	3.01825496780991	azizi_BC6_TUMOR	azizi_BC6_TUMOR_Tumor	primary	16_ECMHomeoMac
NA	2807	1405	azizi	c6662	MACROPHAGE:	Macro	Macro	MACROPHAGE:	NA	BC6	BC6_TUMOR	BC	Tumor	28	primary	NA	NA	2804	1402	25	7	8	8	9	7	10	7	7	7	5.658566060804	1.9448679410231	azizi_BC6_TUMOR	azizi_BC6_TUMOR_Tumor	primary	7_IFNMac
NA	2725	1203	azizi	c6672	MACROPHAGE:	Macro	Macro	MACROPHAGE:	NA	BC6	BC6_TUMOR	BC	Tumor	28	primary	NA	NA	2725	1198	8	13	12	12	0	12	0	14	13	13	-4.96416991636885	-0.398343054174193	azizi_BC6_TUMOR	azizi_BC6_TUMOR_Tumor	primary	13_CalciumMac
NA	3067	1594	azizi	c6674	MACROPHAGE:	Macro	Macro	MACROPHAGE:	NA	BC6	BC6_TUMOR	BC	Tumor	28	primary	NA	NA	3026	1591	8	13	12	12	0	12	0	14	13	13	-5.10771363661421	-0.432958451627501	azizi_BC6_TUMOR	azizi_BC6_TUMOR_Tumor	primary	13_CalciumMac
NA	2757	1286	azizi	c6679	MACROPHAGE:	Macro	Macro	MACROPHAGE:	NA	BC6	BC6_TUMOR	BC	Tumor	28	primary	NA	NA	2756	1283	18	16	14	14	19	15	2	19	16	16	6.26351553513872	3.25330111611008	azizi_BC6_TUMOR	azizi_BC6_TUMOR_Tumor	primary	16_ECMHomeoMac
NA	3015	1433	azizi	c6685	MACROPHAGE:	Macro	Macro	MACROPHAGE:	NA	BC6	BC6_TUMOR	BC	Tumor	28	primary	NA	NA	2982	1430	18	16	14	14	19	15	20	19	16	16	5.9684444101082	2.62982771027207	azizi_BC6_TUMOR	azizi_BC6_TUMOR_Tumor	primary	16_ECMHomeoMac
NA	2437	933	azizi	c6687	MACROPHAGE:	Macro	Macro	MACROPHAGE:	NA	BC6	BC6_TUMOR	BC	Tumor	28	primary	NA	NA	2536	933	2	4	4	3	4	4	4	6	4	4	-5.85379308149946	0.109639723257414	azizi_BC6_TUMOR	azizi_BC6_TUMOR_Tumor	primary	4_ICIMac2
NA	2965	1390	azizi	c6695	MACROPHAGE:	Macro	Macro	MACROPHAGE:	NA	BC6	BC6_TUMOR	BC	Tumor	28	primary	NA	NA	2940	1390	18	16	14	14	19	15	2	19	16	16	6.91252094819414	3.29422089684128	azizi_BC6_TUMOR	azizi_BC6_TUMOR_Tumor	primary	16_ECMHomeoMac
NA	2769	1167	azizi	c6696	MACROPHAGE:	Macro	Macro	MACROPHAGE:	NA	BC6	BC6_TUMOR	BC	Tumor	28	primary	NA	NA	2767	1164	18	16	14	14	19	15	2	19	16	16	7.23797613694536	3.18491313088059	azizi_BC6_TUMOR	azizi_BC6_TUMOR_Tumor	primary	16_ECMHomeoMac
NA	2683	1219	azizi	c6697	MACROPHAGE:	Macro	Macro	MACROPHAGE:	NA	BC6	BC6_TUMOR	BC	Tumor	28	primary	NA	NA	2690	1215	2	4	4	3	4	4	4	6	4	4	-4.4606007902397	-3.68154814612747	azizi_BC6_TUMOR	azizi_BC6_TUMOR_Tumor	primary	4_ICIMac2
NA	2866	1478	azizi	c6700	MACROPHAGE:	Macro	Macro	MACROPHAGE:	NA	BC6	BC6_TUMOR	BC	Tumor	28	primary	NA	NA	2858	1478	2	4	4	3	4	4	4	6	4	4	-4.7845434515251	-1.05853715312363	azizi_BC6_TUMOR	azizi_BC6_TUMOR_Tumor	primary	4_ICIMac2
NA	2861	1396	azizi	c6712	MACROPHAGE:	Macro	Macro	MACROPHAGE:	NA	BC6	BC6_TUMOR	BC	Tumor	28	primary	NA	NA	2852	1396	4	3	6	6	2	15	2	3	3	3	6.94266945435869	2.83290049660324	azizi_BC6_TUMOR	azizi_BC6_TUMOR_Tumor	primary	3_ICIMac1
NA	2984	1500	azizi	c6724	MACROPHAGE:	Macro	Macro	MACROPHAGE:	NA	BC6	BC6_TUMOR	BC	Tumor	28	primary	NA	NA	2951	1498	8	13	12	12	0	12	0	14	13	13	-5.24229424879683	0.315657617927781	azizi_BC6_TUMOR	azizi_BC6_TUMOR_Tumor	primary	13_CalciumMac
NA	2927	1406	azizi	c6730	MACROPHAGE:	Macro	Macro	MACROPHAGE:	NA	BC6	BC6_TUMOR	BC	Tumor	28	primary	NA	NA	2910	1406	18	16	14	14	19	15	2	19	16	16	6.6602717073189	3.40650317299484	azizi_BC6_TUMOR	azizi_BC6_TUMOR_Tumor	primary	16_ECMHomeoMac
NA	2736	1307	azizi	c6731	MACROPHAGE:	Macro	Macro	MACROPHAGE:	NA	BC6	BC6_TUMOR	BC	Tumor	28	primary	NA	NA	2734	1302	2	4	4	3	4	4	4	6	4	4	-4.83046716139448	-3.52874305617691	azizi_BC6_TUMOR	azizi_BC6_TUMOR_Tumor	primary	4_ICIMac2
NA	2888	1398	azizi	c6734	MACROPHAGE:	Macro	Macro	MACROPHAGE:	NA	BC6	BC6_TUMOR	BC	Tumor	28	primary	NA	NA	2873	1398	18	16	14	14	19	15	2	19	16	16	6.41474205567705	3.41616341698288	azizi_BC6_TUMOR	azizi_BC6_TUMOR_Tumor	primary	16_ECMHomeoMac
NA	3135	1698	azizi	c6737	MACROPHAGE:	Macro	Macro	MACROPHAGE:	NA	BC6	BC6_TUMOR	BC	Tumor	28	primary	NA	NA	3082	1697	9	14	13	13	14	14	14	15	14	14	5.02045589997637	6.78876683342575	azizi_BC6_TUMOR	azizi_BC6_TUMOR_Tumor	primary	14_ProliMac
NA	2867	1367	azizi	c6744	MACROPHAGE:	Macro	Macro	MACROPHAGE:	NA	BC6	BC6_TUMOR	BC	Tumor	28	primary	NA	NA	2856	1366	18	16	14	14	19	15	2	19	16	16	6.47815996720659	3.24170157539963	azizi_BC6_TUMOR	azizi_BC6_TUMOR_Tumor	primary	16_ECMHomeoMac
NA	2874	1332	azizi	c6745	MACROPHAGE:	Macro	Macro	MACROPHAGE:	NA	BC6	BC6_TUMOR	BC	Tumor	28	primary	NA	NA	2860	1331	18	16	14	14	19	15	2	19	16	16	6.83368689133989	3.33120414841293	azizi_BC6_TUMOR	azizi_BC6_TUMOR_Tumor	primary	16_ECMHomeoMac
NA	3282	1724	azizi	c6746	MACROPHAGE:	Macro	Macro	MACROPHAGE:	NA	BC6	BC6_TUMOR	BC	Tumor	28	primary	NA	NA	3162	1723	4	3	6	6	2	3	2	3	3	3	7.313755098127	0.925316663862458	azizi_BC6_TUMOR	azizi_BC6_TUMOR_Tumor	primary	3_ICIMac1
NA	2847	1304	azizi	c6755	MACROPHAGE:	Macro	Macro	MACROPHAGE:	NA	BC6	BC6_TUMOR	BC	Tumor	28	primary	NA	NA	2842	1304	18	16	14	14	19	15	2	19	16	16	6.8957133920418	3.42961690056442	azizi_BC6_TUMOR	azizi_BC6_TUMOR_Tumor	primary	16_ECMHomeoMac
NA	2977	1549	azizi	c6758	MACROPHAGE:	Macro	Macro	MACROPHAGE:	NA	BC6	BC6_TUMOR	BC	Tumor	28	primary	NA	NA	2944	1541	1	1	2	2	3	1	3	1	1	1	-0.354170140482311	-5.55341008078934	azizi_BC6_TUMOR	azizi_BC6_TUMOR_Tumor	primary	1_MetM2Mac
NA	3085	1561	azizi	c6773	MACROPHAGE:	Macro	Macro	MACROPHAGE:	NA	BC6	BC6_TUMOR	BC	Tumor	28	primary	NA	NA	3042	1561	8	13	12	12	0	12	0	14	13	13	-3.91535418913496	1.5548715316069	azizi_BC6_TUMOR	azizi_BC6_TUMOR_Tumor	primary	13_CalciumMac
NA	3167	1758	azizi	c6783	MACROPHAGE:	Macro	Macro	MACROPHAGE:	NA	BC6	BC6_TUMOR	BC	Tumor	28	primary	NA	NA	3110	1757	2	4	4	3	4	4	4	6	4	4	-3.60901707098616	-0.225758907912978	azizi_BC6_TUMOR	azizi_BC6_TUMOR_Tumor	primary	4_ICIMac2
NA	2938	1496	azizi	c6787	MACROPHAGE:	Macro	Macro	MACROPHAGE:	NA	BC6	BC6_TUMOR	BC	Tumor	28	primary	NA	NA	2915	1496	18	16	14	14	19	15	2	19	16	16	6.77118879868853	3.63224694359421	azizi_BC6_TUMOR	azizi_BC6_TUMOR_Tumor	primary	16_ECMHomeoMac
NA	2731	1332	azizi	c6792	MACROPHAGE:	Macro	Macro	MACROPHAGE:	NA	BC6	BC6_TUMOR	BC	Tumor	28	primary	NA	NA	2732	1331	18	16	14	14	19	15	2	19	16	16	7.15868908479082	3.54410264122604	azizi_BC6_TUMOR	azizi_BC6_TUMOR_Tumor	primary	16_ECMHomeoMac
NA	2950	1422	azizi	c6814	MACROPHAGE:	Macro	Macro	MACROPHAGE:	NA	BC6	BC6_TUMOR	BC	Tumor	28	primary	NA	NA	2924	1422	18	16	14	14	19	15	2	19	16	16	6.94882685258257	3.40531513321518	azizi_BC6_TUMOR	azizi_BC6_TUMOR_Tumor	primary	16_ECMHomeoMac
NA	2733	1158	azizi	c6819	MACROPHAGE:	Macro	Macro	MACROPHAGE:	NA	BC6	BC6_TUMOR	BC	Tumor	28	primary	NA	NA	2736	1154	14	8	7	3	10	9	9	10	8	8	-4.23401254103315	-0.615509418367156	azizi_BC6_TUMOR	azizi_BC6_TUMOR_Tumor	primary	8_IFNGMac
NA	2778	1214	azizi	c6820	MACROPHAGE:	Macro	Macro	MACROPHAGE:	NA	BC6	BC6_TUMOR	BC	Tumor	28	primary	NA	NA	2777	1213	8	13	12	12	0	12	0	14	13	13	-5.26833194182051	0.788726540685884	azizi_BC6_TUMOR	azizi_BC6_TUMOR_Tumor	primary	13_CalciumMac
NA	2899	1306	azizi	c6827	MACROPHAGE:	Macro	Macro	MACROPHAGE:	NA	BC6	BC6_TUMOR	BC	Tumor	28	primary	NA	NA	2883	1306	18	16	14	14	19	15	2	19	16	16	7.10874849870073	3.33162281143784	azizi_BC6_TUMOR	azizi_BC6_TUMOR_Tumor	primary	16_ECMHomeoMac
NA	2769	1199	azizi	c6831	MACROPHAGE:	Macro	Macro	MACROPHAGE:	NA	BC6	BC6_TUMOR	BC	Tumor	28	primary	NA	NA	2768	1198	18	16	14	14	19	15	2	19	16	16	6.16374069764483	3.11690947640061	azizi_BC6_TUMOR	azizi_BC6_TUMOR_Tumor	primary	16_ECMHomeoMac
NA	2695	1279	azizi	c6838	MACROPHAGE:	Macro	Macro	MACROPHAGE:	NA	BC6	BC6_TUMOR	BC	Tumor	28	primary	NA	NA	2697	1275	9	14	13	13	14	14	14	15	14	14	3.97332245423662	6.7788033210051	azizi_BC6_TUMOR	azizi_BC6_TUMOR_Tumor	primary	14_ProliMac
NA	3259	1640	azizi	c6840	MACROPHAGE:	Macro	Macro	MACROPHAGE:	NA	BC6	BC6_TUMOR	BC	Tumor	28	primary	NA	NA	3162	1640	18	16	14	14	19	15	2	19	16	16	6.41103273942339	3.28199360001206	azizi_BC6_TUMOR	azizi_BC6_TUMOR_Tumor	primary	16_ECMHomeoMac
NA	3233	1658	azizi	c6844	MACROPHAGE:	Macro	Macro	MACROPHAGE:	NA	BC6	BC6_TUMOR	BC	Tumor	28	primary	NA	NA	3147	1656	8	13	12	12	0	12	0	14	13	13	-3.5830954878105	1.6759310685408	azizi_BC6_TUMOR	azizi_BC6_TUMOR_Tumor	primary	13_CalciumMac
NA	2779	1236	azizi	c6847	MACROPHAGE:	Macro	Macro	MACROPHAGE:	NA	BC6	BC6_TUMOR	BC	Tumor	28	primary	NA	NA	2778	1235	22	1	21	18	13	20	13	1	1	1	-4.04505771086348	-4.3373232163179	azizi_BC6_TUMOR	azizi_BC6_TUMOR_Tumor	primary	1_MetM2Mac
NA	2918	1416	azizi	c6853	MACROPHAGE:	Macro	Macro	MACROPHAGE:	NA	BC6	BC6_TUMOR	BC	Tumor	28	primary	NA	NA	2897	1415	8	13	12	12	0	12	0	14	13	13	-3.83381503508223	1.56002304184555	azizi_BC6_TUMOR	azizi_BC6_TUMOR_Tumor	primary	13_CalciumMac
NA	3283	1748	azizi	c6855	MACROPHAGE:	Macro	Macro	MACROPHAGE:	NA	BC6	BC6_TUMOR	BC	Tumor	28	primary	NA	NA	3175	1746	26	3	23	22	2	3	2	3	3	3	6.51962334229815	0.708107563139192	azizi_BC6_TUMOR	azizi_BC6_TUMOR_Tumor	primary	3_ICIMac1
NA	2881	1359	azizi	c6865	MACROPHAGE:	Macro	Macro	MACROPHAGE:	NA	BC6	BC6_TUMOR	BC	Tumor	28	primary	NA	NA	2869	1358	8	13	12	12	0	12	0	14	13	13	-3.98142951414717	1.5793826304686	azizi_BC6_TUMOR	azizi_BC6_TUMOR_Tumor	primary	13_CalciumMac
NA	2907	1347	azizi	c6868	MACROPHAGE:	Macro	Macro	MACROPHAGE:	NA	BC6	BC6_TUMOR	BC	Tumor	28	primary	NA	NA	2889	1347	5	5	5	4	6	5	6	4	5	5	6.13904148652422	-1.98910262954117	azizi_BC6_TUMOR	azizi_BC6_TUMOR_Tumor	primary	5_StressMac
NA	2854	1336	azizi	c6871	MACROPHAGE:	Macro	Macro	MACROPHAGE:	NA	BC6	BC6_TUMOR	BC	Tumor	28	primary	NA	NA	2848	1336	18	16	14	14	19	15	2	19	16	16	6.49265486314165	3.45825526344895	azizi_BC6_TUMOR	azizi_BC6_TUMOR_Tumor	primary	16_ECMHomeoMac
NA	2659	1141	azizi	c6874	MACROPHAGE:	Macro	Macro	MACROPHAGE:	NA	BC6	BC6_TUMOR	BC	Tumor	28	primary	NA	NA	2674	1140	8	13	12	12	0	12	0	14	13	13	-4.95371716902388	1.89343473541855	azizi_BC6_TUMOR	azizi_BC6_TUMOR_Tumor	primary	13_CalciumMac
NA	2832	1378	azizi	c6881	MACROPHAGE:	Macro	Macro	MACROPHAGE:	NA	BC6	BC6_TUMOR	BC	Tumor	28	primary	NA	NA	2828	1377	4	3	6	6	2	3	2	3	3	3	7.54187065675127	0.0889070801746761	azizi_BC6_TUMOR	azizi_BC6_TUMOR_Tumor	primary	3_ICIMac1
NA	2928	1376	azizi	c6895	MACROPHAGE:	Macro	Macro	MACROPHAGE:	NA	BC6	BC6_TUMOR	BC	Tumor	28	primary	NA	NA	2909	1376	18	16	14	14	19	15	2	19	16	16	6.41519743516314	3.11627575981735	azizi_BC6_TUMOR	azizi_BC6_TUMOR_Tumor	primary	16_ECMHomeoMac
NA	2695	1107	azizi	c6911	MACROPHAGE:	Macro	Macro	MACROPHAGE:	NA	BC6	BC6_TUMOR	BC	Tumor	28	primary	NA	NA	2700	1104	18	16	14	14	19	15	2	19	16	16	6.88941055848467	3.48919627297043	azizi_BC6_TUMOR	azizi_BC6_TUMOR_Tumor	primary	16_ECMHomeoMac
NA	2913	1477	azizi	c6924	MACROPHAGE:	Macro	Macro	MACROPHAGE:	NA	BC6	BC6_TUMOR	BC	Tumor	28	primary	NA	NA	2900	1476	18	16	14	14	19	15	2	19	16	16	6.93070608689653	3.27273437607407	azizi_BC6_TUMOR	azizi_BC6_TUMOR_Tumor	primary	16_ECMHomeoMac
NA	2716	1144	azizi	c6927	MACROPHAGE:	Macro	Macro	MACROPHAGE:	NA	BC6	BC6_TUMOR	BC	Tumor	28	primary	NA	NA	2721	1141	8	13	12	12	0	12	0	14	13	13	-5.20738738463057	0.377931209684602	azizi_BC6_TUMOR	azizi_BC6_TUMOR_Tumor	primary	13_CalciumMac
NA	2898	1389	azizi	c6945	MACROPHAGE:	Macro	Macro	MACROPHAGE:	NA	BC6	BC6_TUMOR	BC	Tumor	28	primary	NA	NA	2886	1389	18	16	14	14	19	15	2	19	16	16	6.79762465073931	3.50318238365769	azizi_BC6_TUMOR	azizi_BC6_TUMOR_Tumor	primary	16_ECMHomeoMac
NA	2664	1143	azizi	c6958	MACROPHAGE:	Macro	Macro	MACROPHAGE:	NA	BC6	BC6_TUMOR	BC	Tumor	28	primary	NA	NA	2677	1142	2	4	4	3	4	4	4	6	4	4	-4.95028918669355	-0.690339473603972	azizi_BC6_TUMOR	azizi_BC6_TUMOR_Tumor	primary	4_ICIMac2
NA	3228	1623	azizi	c6965	MACROPHAGE:	Macro	Macro	MACROPHAGE:	NA	BC6	BC6_TUMOR	BC	Tumor	28	primary	NA	NA	3147	1623	8	13	12	12	0	12	0	14	13	13	-3.67908447668684	1.52231237518906	azizi_BC6_TUMOR	azizi_BC6_TUMOR_Tumor	primary	13_CalciumMac
NA	2858	1342	azizi	c6968	MACROPHAGE:	Macro	Macro	MACROPHAGE:	NA	BC6	BC6_TUMOR	BC	Tumor	28	primary	NA	NA	2849	1341	18	16	6	14	19	15	2	19	16	16	6.39110237672197	2.78648492920517	azizi_BC6_TUMOR	azizi_BC6_TUMOR_Tumor	primary	16_ECMHomeoMac
NA	2858	1459	azizi	c6972	MACROPHAGE:	Macro	Macro	MACROPHAGE:	NA	BC6	BC6_TUMOR	BC	Tumor	28	primary	NA	NA	2851	1458	18	16	14	14	19	15	2	19	16	16	7.0266047151314	3.10274169075607	azizi_BC6_TUMOR	azizi_BC6_TUMOR_Tumor	primary	16_ECMHomeoMac
NA	2779	1246	azizi	c6980	MACROPHAGE:	Macro	Macro	MACROPHAGE:	NA	BC6	BC6_TUMOR	BC	Tumor	28	primary	NA	NA	2776	1243	18	16	14	14	19	15	2	19	16	16	6.89683109834063	3.50561711418747	azizi_BC6_TUMOR	azizi_BC6_TUMOR_Tumor	primary	16_ECMHomeoMac
NA	2944	1365	azizi	c6984	MACROPHAGE:	Macro	Macro	MACROPHAGE:	NA	BC6	BC6_TUMOR	BC	Tumor	28	primary	NA	NA	2921	1362	2	16	4	3	4	15	2	19	16	16	6.11126476838457	3.42311713326096	azizi_BC6_TUMOR	azizi_BC6_TUMOR_Tumor	primary	16_ECMHomeoMac
NA	2938	1349	azizi	c6994	MACROPHAGE:	Macro	Macro	MACROPHAGE:	NA	BC6	BC6_TUMOR	BC	Tumor	28	primary	NA	NA	2913	1349	18	16	14	14	19	15	2	19	16	16	6.77372414185869	3.5684327803862	azizi_BC6_TUMOR	azizi_BC6_TUMOR_Tumor	primary	16_ECMHomeoMac
NA	2835	1322	azizi	c7004	MACROPHAGE:	Macro	Macro	MACROPHAGE:	NA	BC6	BC6_TUMOR	BC	Tumor	28	primary	NA	NA	2830	1322	18	16	14	14	19	15	2	19	16	16	7.02210766389238	1.94528135883927	azizi_BC6_TUMOR	azizi_BC6_TUMOR_Tumor	primary	16_ECMHomeoMac
NA	2799	1248	azizi	c7007	MACROPHAGE:	Macro	Macro	MACROPHAGE:	NA	BC6	BC6_TUMOR	BC	Tumor	28	primary	NA	NA	2792	1243	18	16	14	14	19	15	2	19	16	16	6.98033386781084	3.35219070541977	azizi_BC6_TUMOR	azizi_BC6_TUMOR_Tumor	primary	16_ECMHomeoMac
NA	3231	1735	azizi	c7011	MACROPHAGE:	Macro	Macro	MACROPHAGE:	NA	BC6	BC6_TUMOR	BC	Tumor	28	primary	NA	NA	3147	1734	9	14	13	13	14	14	14	15	14	14	4.81868893220293	7.33561608421921	azizi_BC6_TUMOR	azizi_BC6_TUMOR_Tumor	primary	14_ProliMac
NA	2825	1271	azizi	c7022	MACROPHAGE:	Macro	Macro	MACROPHAGE:	NA	BC6	BC6_TUMOR	BC	Tumor	28	primary	NA	NA	2821	1270	8	13	12	12	13	12	13	14	13	13	6.04564148499834	2.87846300232529	azizi_BC6_TUMOR	azizi_BC6_TUMOR_Tumor	primary	13_CalciumMac
NA	2844	1403	azizi	c7027	MACROPHAGE:	Macro	Macro	MACROPHAGE:	NA	BC6	BC6_TUMOR	BC	Tumor	28	primary	NA	NA	2837	1403	18	16	14	14	19	15	2	19	16	16	6.80761105134356	3.60806367027878	azizi_BC6_TUMOR	azizi_BC6_TUMOR_Tumor	primary	16_ECMHomeoMac
NA	2828	1261	azizi	c7029	MACROPHAGE:	Macro	Macro	MACROPHAGE:	NA	BC6	BC6_TUMOR	BC	Tumor	28	primary	NA	NA	2824	1261	18	16	14	14	19	15	2	19	16	16	7.23168951585161	3.02650353539108	azizi_BC6_TUMOR	azizi_BC6_TUMOR_Tumor	primary	16_ECMHomeoMac
NA	2836	1343	azizi	c7030	MACROPHAGE:	Macro	Macro	MACROPHAGE:	NA	BC6	BC6_TUMOR	BC	Tumor	28	primary	NA	NA	2830	1341	18	16	14	14	19	15	2	19	16	16	7.16952902390825	2.23198124992966	azizi_BC6_TUMOR	azizi_BC6_TUMOR_Tumor	primary	16_ECMHomeoMac
NA	2638	1170	azizi	c7031	MACROPHAGE:	Macro	Macro	MACROPHAGE:	NA	BC6	BC6_TUMOR	BC	Tumor	28	primary	NA	NA	2652	1166	8	13	12	12	0	12	0	14	13	13	-4.13742774412764	2.78360697853684	azizi_BC6_TUMOR	azizi_BC6_TUMOR_Tumor	primary	13_CalciumMac
NA	2826	1353	azizi	c7041	MACROPHAGE:	Macro	Macro	MACROPHAGE:	NA	BC6	BC6_TUMOR	BC	Tumor	28	primary	NA	NA	2823	1352	18	16	14	14	19	15	2	19	16	16	7.18915707185137	3.25214049446701	azizi_BC6_TUMOR	azizi_BC6_TUMOR_Tumor	primary	16_ECMHomeoMac
NA	2814	1392	azizi	c7043	MACROPHAGE:	Macro	Macro	MACROPHAGE:	NA	BC6	BC6_TUMOR	BC	Tumor	28	primary	NA	NA	2809	1389	18	16	14	14	19	15	2	19	16	16	7.21306044175493	3.28682658302902	azizi_BC6_TUMOR	azizi_BC6_TUMOR_Tumor	primary	16_ECMHomeoMac
NA	2805	1240	azizi	c7057	MACROPHAGE:	Macro	Macro	MACROPHAGE:	NA	BC6	BC6_TUMOR	BC	Tumor	28	primary	NA	NA	2800	1237	26	3	23	22	2	3	2	3	3	3	6.42097956254351	-0.222647813676604	azizi_BC6_TUMOR	azizi_BC6_TUMOR_Tumor	primary	3_ICIMac1
NA	2786	1333	azizi	c7062	MACROPHAGE:	Macro	Macro	MACROPHAGE:	NA	BC6	BC6_TUMOR	BC	Tumor	28	primary	NA	NA	2786	1333	8	13	12	12	0	12	0	14	13	13	-4.16364139006269	1.57705149281143	azizi_BC6_TUMOR	azizi_BC6_TUMOR_Tumor	primary	13_CalciumMac
NA	2891	1411	azizi	c7072	MACROPHAGE:	Macro	Macro	MACROPHAGE:	NA	BC6	BC6_TUMOR	BC	Tumor	28	primary	NA	NA	2878	1410	18	16	14	14	19	15	2	19	16	16	6.78203207566607	3.56801602470993	azizi_BC6_TUMOR	azizi_BC6_TUMOR_Tumor	primary	16_ECMHomeoMac
NA	2876	1392	azizi	c7073	MACROPHAGE:	Macro	Macro	MACROPHAGE:	NA	BC6	BC6_TUMOR	BC	Tumor	28	primary	NA	NA	2866	1387	2	4	4	3	4	4	4	6	4	4	-2.94428747580183	0.768380912424317	azizi_BC6_TUMOR	azizi_BC6_TUMOR_Tumor	primary	4_ICIMac2
NA	3281	1762	azizi	c7085	MACROPHAGE:	Macro	Macro	MACROPHAGE:	NA	BC6	BC6_TUMOR	BC	Tumor	28	primary	NA	NA	3177	1760	18	16	14	14	19	15	2	19	16	16	6.2390971811043	3.14279553520798	azizi_BC6_TUMOR	azizi_BC6_TUMOR_Tumor	primary	16_ECMHomeoMac
NA	2817	1253	azizi	c7086	MACROPHAGE:	Macro	Macro	MACROPHAGE:	NA	BC6	BC6_TUMOR	BC	Tumor	28	primary	NA	NA	2813	1251	26	3	23	22	2	3	2	3	3	3	6.6951609285103	0.730692478300325	azizi_BC6_TUMOR	azizi_BC6_TUMOR_Tumor	primary	3_ICIMac1
NA	2736	1259	azizi	c7096	MACROPHAGE:	Macro	Macro	MACROPHAGE:	NA	BC6	BC6_TUMOR	BC	Tumor	28	primary	NA	NA	2736	1257	8	13	12	12	0	12	0	14	13	13	-4.8913435308708	0.867799790979615	azizi_BC6_TUMOR	azizi_BC6_TUMOR_Tumor	primary	13_CalciumMac
NA	3122	1562	azizi	c7098	MACROPHAGE:	Macro	Macro	MACROPHAGE:	NA	BC6	BC6_TUMOR	BC	Tumor	28	primary	NA	NA	3075	1561	18	16	14	14	19	15	2	19	16	16	6.34579521729815	3.19711563217758	azizi_BC6_TUMOR	azizi_BC6_TUMOR_Tumor	primary	16_ECMHomeoMac
NA	2922	1311	azizi	c7104	MACROPHAGE:	Macro	Macro	MACROPHAGE:	NA	BC6	BC6_TUMOR	BC	Tumor	28	primary	NA	NA	2900	1310	18	16	14	14	19	15	2	19	16	16	7.14032656266558	3.40601465332626	azizi_BC6_TUMOR	azizi_BC6_TUMOR_Tumor	primary	16_ECMHomeoMac
NA	2707	1054	azizi	c7117	MACROPHAGE:	Macro	Macro	MACROPHAGE:	NA	BC6	BC6_TUMOR	BC	Tumor	28	primary	NA	NA	2715	1052	18	16	14	14	19	15	2	19	16	16	7.17474466874468	3.32832715141892	azizi_BC6_TUMOR	azizi_BC6_TUMOR_Tumor	primary	16_ECMHomeoMac
NA	2874	1287	azizi	c7123	MACROPHAGE:	Macro	Macro	MACROPHAGE:	NA	BC6	BC6_TUMOR	BC	Tumor	28	primary	NA	NA	2863	1287	2	4	4	3	4	4	4	6	4	4	-5.28911298201216	-1.16550698649765	azizi_BC6_TUMOR	azizi_BC6_TUMOR_Tumor	primary	4_ICIMac2
NA	2892	1391	azizi	c7128	MACROPHAGE:	Macro	Macro	MACROPHAGE:	NA	BC6	BC6_TUMOR	BC	Tumor	28	primary	NA	NA	2880	1391	18	16	14	14	19	15	2	19	16	16	6.95322710587847	3.27873108017563	azizi_BC6_TUMOR	azizi_BC6_TUMOR_Tumor	primary	16_ECMHomeoMac
NA	2779	1265	azizi	c7133	MACROPHAGE:	Macro	Macro	MACROPHAGE:	NA	BC6	BC6_TUMOR	BC	Tumor	28	primary	NA	NA	2778	1264	18	16	14	14	19	15	2	19	16	16	6.41367870881426	2.85606643784165	azizi_BC6_TUMOR	azizi_BC6_TUMOR_Tumor	primary	16_ECMHomeoMac
NA	2944	1386	azizi	c7137	MACROPHAGE:	Macro	Macro	MACROPHAGE:	NA	BC6	BC6_TUMOR	BC	Tumor	28	primary	NA	NA	2919	1385	18	16	14	14	19	15	2	19	16	16	6.68843561723101	3.36312052834152	azizi_BC6_TUMOR	azizi_BC6_TUMOR_Tumor	primary	16_ECMHomeoMac
NA	3056	1560	azizi	c7148	MACROPHAGE:	Macro	Macro	MACROPHAGE:	NA	BC6	BC6_TUMOR	BC	Tumor	28	primary	NA	NA	3018	1560	8	13	12	12	0	12	0	14	13	13	-4.15784400389326	1.10377851355194	azizi_BC6_TUMOR	azizi_BC6_TUMOR_Tumor	primary	13_CalciumMac
NA	2666	1247	azizi	c7156	MACROPHAGE:	Macro	Macro	MACROPHAGE:	NA	BC6	BC6_TUMOR	BC	Tumor	28	primary	NA	NA	2677	1245	18	16	14	14	19	15	20	19	16	16	5.83935839249956	2.49036190140366	azizi_BC6_TUMOR	azizi_BC6_TUMOR_Tumor	primary	16_ECMHomeoMac
NA	3072	1406	azizi	c7158	MACROPHAGE:	Macro	Macro	MACROPHAGE:	NA	BC6	BC6_TUMOR	BC	Tumor	28	primary	NA	NA	3024	1406	25	7	8	8	9	7	10	7	7	7	5.55781942918169	2.36633631813645	azizi_BC6_TUMOR	azizi_BC6_TUMOR_Tumor	primary	7_IFNMac
NA	2803	1359	azizi	c7163	MACROPHAGE:	Macro	Macro	MACROPHAGE:	NA	BC6	BC6_TUMOR	BC	Tumor	28	primary	NA	NA	2798	1356	18	16	14	14	19	15	2	19	16	16	6.76695686890947	3.14139220345139	azizi_BC6_TUMOR	azizi_BC6_TUMOR_Tumor	primary	16_ECMHomeoMac
NA	2918	1563	azizi	c7165	MACROPHAGE:	Macro	Macro	MACROPHAGE:	NA	BC6	BC6_TUMOR	BC	Tumor	28	primary	NA	NA	2902	1562	9	14	13	13	14	14	14	15	14	14	4.89441496446001	7.30965087044357	azizi_BC6_TUMOR	azizi_BC6_TUMOR_Tumor	primary	14_ProliMac
NA	2672	1153	azizi	c7174	MACROPHAGE:	Macro	Macro	MACROPHAGE:	NA	BC6	BC6_TUMOR	BC	Tumor	28	primary	NA	NA	2683	1150	4	3	6	6	2	3	2	3	3	3	6.75583941056597	2.51916739571213	azizi_BC6_TUMOR	azizi_BC6_TUMOR_Tumor	primary	3_ICIMac1
NA	2806	1236	azizi	c7180	MACROPHAGE:	Macro	Macro	MACROPHAGE:	NA	BC6	BC6_TUMOR	BC	Tumor	28	primary	NA	NA	2803	1234	11	7	8	8	9	7	10	7	7	7	-3.69011872694624	-3.39319351088882	azizi_BC6_TUMOR	azizi_BC6_TUMOR_Tumor	primary	7_IFNMac
NA	2599	1132	azizi	c7187	MACROPHAGE:	Macro	Macro	MACROPHAGE:	NA	BC6	BC6_TUMOR	BC	Tumor	28	primary	NA	NA	2627	1131	26	3	23	22	2	3	2	3	3	3	6.72772270753252	1.36817202198624	azizi_BC6_TUMOR	azizi_BC6_TUMOR_Tumor	primary	3_ICIMac1
NA	2736	1311	azizi	c7188	MACROPHAGE:	Macro	Macro	MACROPHAGE:	NA	BC6	BC6_TUMOR	BC	Tumor	28	primary	NA	NA	2736	1308	18	16	14	14	19	15	2	19	16	16	7.10673147752153	3.38921830284714	azizi_BC6_TUMOR	azizi_BC6_TUMOR_Tumor	primary	16_ECMHomeoMac
NA	2686	1233	azizi	c7197	MACROPHAGE:	Macro	Macro	MACROPHAGE:	NA	BC6	BC6_TUMOR	BC	Tumor	28	primary	NA	NA	2696	1231	2	4	4	3	4	4	4	6	4	4	-5.40377372191084	-2.5107167042482	azizi_BC6_TUMOR	azizi_BC6_TUMOR_Tumor	primary	4_ICIMac2
NA	2673	1241	azizi	c7200	MACROPHAGE:	Macro	Macro	MACROPHAGE:	NA	BC6	BC6_TUMOR	BC	Tumor	28	primary	NA	NA	2679	1236	1	1	2	2	4	1	3	1	1	1	-2.93759268210066	-4.63992360007644	azizi_BC6_TUMOR	azizi_BC6_TUMOR_Tumor	primary	1_MetM2Mac
NA	2667	1175	azizi	c7204	MACROPHAGE:	Macro	Macro	MACROPHAGE:	NA	BC6	BC6_TUMOR	BC	Tumor	28	primary	NA	NA	2678	1173	21	10	9	11	7	8	8	8	10	10	2.61873394563067	-2.39266207587601	azizi_BC6_TUMOR	azizi_BC6_TUMOR_Tumor	primary	10_InflamMac
NA	2750	1246	azizi	c7205	MACROPHAGE:	Macro	Macro	MACROPHAGE:	NA	BC6	BC6_TUMOR	BC	Tumor	28	primary	NA	NA	2749	1243	18	16	14	14	19	15	2	19	16	16	7.14674669816362	2.30134555924057	azizi_BC6_TUMOR	azizi_BC6_TUMOR_Tumor	primary	16_ECMHomeoMac
NA	3176	1608	azizi	c7211	MACROPHAGE:	Macro	Macro	MACROPHAGE:	NA	BC6	BC6_TUMOR	BC	Tumor	28	primary	NA	NA	3097	1608	18	16	14	14	19	15	2	19	16	16	6.30061632706987	3.20642730820297	azizi_BC6_TUMOR	azizi_BC6_TUMOR_Tumor	primary	16_ECMHomeoMac
NA	2873	1450	azizi	c7212	MACROPHAGE:	Macro	Macro	MACROPHAGE:	NA	BC6	BC6_TUMOR	BC	Tumor	28	primary	NA	NA	2863	1449	0	13	12	12	0	12	0	14	13	13	-5.47413295195234	1.01485249626755	azizi_BC6_TUMOR	azizi_BC6_TUMOR_Tumor	primary	13_CalciumMac
NA	3264	1746	azizi	c7216	MACROPHAGE:	Macro	Macro	MACROPHAGE:	NA	BC6	BC6_TUMOR	BC	Tumor	28	primary	NA	NA	3156	1744	5	5	5	4	6	5	6	4	5	5	3.27612144067156	-4.41806891333938	azizi_BC6_TUMOR	azizi_BC6_TUMOR_Tumor	primary	5_StressMac
NA	2828	1357	azizi	c7221	MACROPHAGE:	Macro	Macro	MACROPHAGE:	NA	BC6	BC6_TUMOR	BC	Tumor	28	primary	NA	NA	2823	1357	18	16	14	14	19	15	2	19	16	16	6.86181027009356	3.47701689827561	azizi_BC6_TUMOR	azizi_BC6_TUMOR_Tumor	primary	16_ECMHomeoMac
NA	3143	1512	azizi	c7224	MACROPHAGE:	Macro	Macro	MACROPHAGE:	NA	BC6	BC6_TUMOR	BC	Tumor	28	primary	NA	NA	3083	1511	13	15	15	7	16	17	4	10	15	15	-4.61080258772505	-1.16837706935287	azizi_BC6_TUMOR	azizi_BC6_TUMOR_Tumor	primary	15_LYZMac
NA	2922	1426	azizi	c7227	MACROPHAGE:	Macro	Macro	MACROPHAGE:	NA	BC6	BC6_TUMOR	BC	Tumor	28	primary	NA	NA	2902	1424	6	2	1	10	8	10	7	2	2	2	-0.257959005094891	-1.92011859786392	azizi_BC6_TUMOR	azizi_BC6_TUMOR_Tumor	primary	2_C3Mac
NA	2903	1453	azizi	c7234	MACROPHAGE:	Macro	Macro	MACROPHAGE:	NA	BC6	BC6_TUMOR	BC	Tumor	28	primary	NA	NA	2890	1452	9	14	13	13	14	14	14	15	14	14	5.25536066605913	6.21312853920578	azizi_BC6_TUMOR	azizi_BC6_TUMOR_Tumor	primary	14_ProliMac
NA	2983	1386	azizi	c7236	MACROPHAGE:	Macro	Macro	MACROPHAGE:	NA	BC6	BC6_TUMOR	BC	Tumor	28	primary	NA	NA	2949	1386	2	4	4	3	4	4	4	6	4	4	6.08586269929277	3.35431429970383	azizi_BC6_TUMOR	azizi_BC6_TUMOR_Tumor	primary	4_ICIMac2
NA	2736	1195	azizi	c7240	MACROPHAGE:	Macro	Macro	MACROPHAGE:	NA	BC6	BC6_TUMOR	BC	Tumor	28	primary	NA	NA	2739	1195	18	16	14	14	19	15	2	19	16	16	7.31739813401567	2.14758202660202	azizi_BC6_TUMOR	azizi_BC6_TUMOR_Tumor	primary	16_ECMHomeoMac
NA	2731	1210	azizi	c7254	MACROPHAGE:	Macro	Macro	MACROPHAGE:	NA	BC6	BC6_TUMOR	BC	Tumor	28	primary	NA	NA	2734	1208	18	16	14	14	19	15	2	19	16	16	6.5677195222603	3.4777242861998	azizi_BC6_TUMOR	azizi_BC6_TUMOR_Tumor	primary	16_ECMHomeoMac
NA	2845	1410	azizi	c7257	MACROPHAGE:	Macro	Macro	MACROPHAGE:	NA	BC6	BC6_TUMOR	BC	Tumor	28	primary	NA	NA	2838	1408	18	16	14	14	19	15	2	19	16	16	6.61009937836992	3.72224399674057	azizi_BC6_TUMOR	azizi_BC6_TUMOR_Tumor	primary	16_ECMHomeoMac
NA	2794	1241	azizi	c7266	MACROPHAGE:	Macro	Macro	MACROPHAGE:	NA	BC6	BC6_TUMOR	BC	Tumor	28	primary	NA	NA	2791	1239	18	16	14	14	19	15	2	19	16	16	6.65229803635942	3.18227860558151	azizi_BC6_TUMOR	azizi_BC6_TUMOR_Tumor	primary	16_ECMHomeoMac
NA	2862	1331	azizi	c7267	MACROPHAGE:	Macro	Macro	MACROPHAGE:	NA	BC6	BC6_TUMOR	BC	Tumor	28	primary	NA	NA	2855	1331	18	16	14	14	19	15	2	19	16	16	6.54338556840288	3.04240724671005	azizi_BC6_TUMOR	azizi_BC6_TUMOR_Tumor	primary	16_ECMHomeoMac
NA	2782	1328	azizi	c7275	MACROPHAGE:	Macro	Macro	MACROPHAGE:	NA	BC6	BC6_TUMOR	BC	Tumor	28	primary	NA	NA	2781	1327	18	16	14	14	19	15	2	19	16	16	6.37993771149981	3.19342896568894	azizi_BC6_TUMOR	azizi_BC6_TUMOR_Tumor	primary	16_ECMHomeoMac
NA	2914	1398	azizi	c7282	MACROPHAGE:	Macro	Macro	MACROPHAGE:	NA	BC6	BC6_TUMOR	BC	Tumor	28	primary	NA	NA	2897	1397	18	16	14	14	19	15	2	19	16	16	7.08259779527056	2.15186307060837	azizi_BC6_TUMOR	azizi_BC6_TUMOR_Tumor	primary	16_ECMHomeoMac
NA	2792	1216	azizi	c7284	MACROPHAGE:	Macro	Macro	MACROPHAGE:	NA	BC6	BC6_TUMOR	BC	Tumor	28	primary	NA	NA	2791	1216	2	4	4	3	4	4	4	6	4	4	-2.95845073149336	0.679362090708009	azizi_BC6_TUMOR	azizi_BC6_TUMOR_Tumor	primary	4_ICIMac2
NA	2700	1233	azizi	c7293	MACROPHAGE:	Macro	Macro	MACROPHAGE:	NA	BC6	BC6_TUMOR	BC	Tumor	28	primary	NA	NA	2705	1232	2	4	4	3	4	4	4	10	4	4	-4.71063559935225	-0.605482665418395	azizi_BC6_TUMOR	azizi_BC6_TUMOR_Tumor	primary	4_ICIMac2
NA	2403	787	azizi	c7305	MACROPHAGE:	Macro	Macro	MACROPHAGE:	NA	BC6	BC6_TUMOR	BC	Tumor	28	primary	NA	NA	2569	787	18	16	14	14	19	15	2	19	16	16	6.85126930787432	3.14953324425339	azizi_BC6_TUMOR	azizi_BC6_TUMOR_Tumor	primary	16_ECMHomeoMac
NA	2931	1377	azizi	c7310	MACROPHAGE:	Macro	Macro	MACROPHAGE:	NA	BC6	BC6_TUMOR	BC	Tumor	28	primary	NA	NA	2909	1377	18	16	14	14	19	15	2	19	16	16	6.97094303681719	3.21951529610275	azizi_BC6_TUMOR	azizi_BC6_TUMOR_Tumor	primary	16_ECMHomeoMac
NA	2866	1492	azizi	c7312	MACROPHAGE:	Macro	Macro	MACROPHAGE:	NA	BC6	BC6_TUMOR	BC	Tumor	28	primary	NA	NA	2856	1491	18	16	14	14	19	15	2	19	16	16	7.306825700544	3.35423752892136	azizi_BC6_TUMOR	azizi_BC6_TUMOR_Tumor	primary	16_ECMHomeoMac
NA	3003	1310	azizi	c7313	MACROPHAGE:	Macro	Macro	MACROPHAGE:	NA	BC6	BC6_TUMOR	BC	Tumor	28	primary	NA	NA	2957	1310	18	16	14	14	19	15	2	19	16	16	6.58073956086504	3.35170051682114	azizi_BC6_TUMOR	azizi_BC6_TUMOR_Tumor	primary	16_ECMHomeoMac
NA	2710	1205	azizi	c7317	MACROPHAGE:	Macro	Macro	MACROPHAGE:	NA	BC6	BC6_TUMOR	BC	Tumor	28	primary	NA	NA	2713	1201	29	11	10	9	11	13	11	11	11	11	5.69916540696489	2.75995823967575	azizi_BC6_TUMOR	azizi_BC6_TUMOR_Tumor	primary	11_MetalloMac
NA	2865	1387	azizi	c7320	MACROPHAGE:	Macro	Macro	MACROPHAGE:	NA	BC6	BC6_TUMOR	BC	Tumor	28	primary	NA	NA	2855	1386	8	13	12	12	0	12	0	14	13	13	-4.71520894453657	0.822737487436525	azizi_BC6_TUMOR	azizi_BC6_TUMOR_Tumor	primary	13_CalciumMac
NA	2890	1459	azizi	c7325	MACROPHAGE:	Macro	Macro	MACROPHAGE:	NA	BC6	BC6_TUMOR	BC	Tumor	28	primary	NA	NA	2875	1458	8	13	12	12	0	12	0	14	13	13	-4.3266577093376	1.5700528346312	azizi_BC6_TUMOR	azizi_BC6_TUMOR_Tumor	primary	13_CalciumMac
NA	2954	1399	azizi	c7327	MACROPHAGE:	Macro	Macro	MACROPHAGE:	NA	BC6	BC6_TUMOR	BC	Tumor	28	primary	NA	NA	2928	1398	26	3	23	22	2	3	2	3	3	3	5.62964731767046	0.531919004799119	azizi_BC6_TUMOR	azizi_BC6_TUMOR_Tumor	primary	3_ICIMac1
NA	2921	1389	azizi	c7338	MACROPHAGE:	Macro	Macro	MACROPHAGE:	NA	BC6	BC6_TUMOR	BC	Tumor	28	primary	NA	NA	2902	1389	4	3	6	6	2	3	2	3	3	3	7.46377283646929	2.6873132907164	azizi_BC6_TUMOR	azizi_BC6_TUMOR_Tumor	primary	3_ICIMac1
NA	3224	1719	azizi	c7342	MACROPHAGE:	Macro	Macro	MACROPHAGE:	NA	BC6	BC6_TUMOR	BC	Tumor	28	primary	NA	NA	3148	1719	28	12	20	17	12	22	12	13	12	12	-4.43318026945723	2.83932039368271	azizi_BC6_TUMOR	azizi_BC6_TUMOR_Tumor	primary	12_MBMMac
NA	3102	1519	azizi	c7343	MACROPHAGE:	Macro	Macro	MACROPHAGE:	NA	BC6	BC6_TUMOR	BC	Tumor	28	primary	NA	NA	3051	1519	18	16	14	14	19	15	2	19	16	16	6.50770241334307	2.65857908356308	azizi_BC6_TUMOR	azizi_BC6_TUMOR_Tumor	primary	16_ECMHomeoMac
NA	2932	1268	azizi	c7344	MACROPHAGE:	Macro	Macro	MACROPHAGE:	NA	BC6	BC6_TUMOR	BC	Tumor	28	primary	NA	NA	2904	1266	18	16	14	14	19	15	2	19	16	16	6.87449413850176	3.50083109963059	azizi_BC6_TUMOR	azizi_BC6_TUMOR_Tumor	primary	16_ECMHomeoMac
NA	2962	1443	azizi	c7346	MACROPHAGE:	Macro	Macro	MACROPHAGE:	NA	BC6	BC6_TUMOR	BC	Tumor	28	primary	NA	NA	2938	1441	2	4	4	3	4	4	4	6	4	4	-4.81005423948896	-1.38823726546646	azizi_BC6_TUMOR	azizi_BC6_TUMOR_Tumor	primary	4_ICIMac2
NA	2785	1267	azizi	c7350	MACROPHAGE:	Macro	Macro	MACROPHAGE:	NA	BC6	BC6_TUMOR	BC	Tumor	28	primary	NA	NA	2783	1265	4	3	6	6	2	3	2	3	3	3	7.35822588517534	1.57547006237625	azizi_BC6_TUMOR	azizi_BC6_TUMOR_Tumor	primary	3_ICIMac1
NA	2931	1424	azizi	c7351	MACROPHAGE:	Macro	Macro	MACROPHAGE:	NA	BC6	BC6_TUMOR	BC	Tumor	28	primary	NA	NA	2908	1422	26	3	23	22	2	3	2	3	3	3	6.7015634210335	0.194284322143785	azizi_BC6_TUMOR	azizi_BC6_TUMOR_Tumor	primary	3_ICIMac1
NA	2921	1405	azizi	c7353	MACROPHAGE:	Macro	Macro	MACROPHAGE:	NA	BC6	BC6_TUMOR	BC	Tumor	28	primary	NA	NA	2901	1405	18	16	14	14	19	15	20	19	16	16	6.46189791276323	2.68563887703537	azizi_BC6_TUMOR	azizi_BC6_TUMOR_Tumor	primary	16_ECMHomeoMac
NA	2820	1116	azizi	c7354	MACROPHAGE:	Macro	Macro	MACROPHAGE:	NA	BC6	BC6_TUMOR	BC	Tumor	28	primary	NA	NA	2815	1113	2	4	4	3	4	4	4	6	4	4	-5.59726327345503	-1.41505148780228	azizi_BC6_TUMOR	azizi_BC6_TUMOR_Tumor	primary	4_ICIMac2
NA	2947	1535	azizi	c7357	MACROPHAGE:	Macro	Macro	MACROPHAGE:	NA	BC6	BC6_TUMOR	BC	Tumor	28	primary	NA	NA	2930	1535	18	16	14	14	19	15	2	19	16	16	7.15214592530596	3.27682921517014	azizi_BC6_TUMOR	azizi_BC6_TUMOR_Tumor	primary	16_ECMHomeoMac
NA	2918	1405	azizi	c7367	MACROPHAGE:	Macro	Macro	MACROPHAGE:	NA	BC6	BC6_TUMOR	BC	Tumor	28	primary	NA	NA	2902	1405	18	16	14	14	19	15	2	19	16	16	6.87582737519609	3.4885554038298	azizi_BC6_TUMOR	azizi_BC6_TUMOR_Tumor	primary	16_ECMHomeoMac
NA	2861	1349	azizi	c7368	MACROPHAGE:	Macro	Macro	MACROPHAGE:	NA	BC6	BC6_TUMOR	BC	Tumor	28	primary	NA	NA	2853	1349	18	16	14	14	19	15	2	19	16	16	6.76290041520464	3.54435155022263	azizi_BC6_TUMOR	azizi_BC6_TUMOR_Tumor	primary	16_ECMHomeoMac
NA	2837	1460	azizi	c7371	MACROPHAGE:	Macro	Macro	MACROPHAGE:	NA	BC6	BC6_TUMOR	BC	Tumor	28	primary	NA	NA	2814	1442	1	1	2	2	3	1	3	1	1	1	-2.86342519209516	-5.55604174506546	azizi_BC6_TUMOR	azizi_BC6_TUMOR_Tumor	primary	1_MetM2Mac
NA	3244	1743	azizi	c7373	MACROPHAGE:	Macro	Macro	MACROPHAGE:	NA	BC6	BC6_TUMOR	BC	Tumor	28	primary	NA	NA	3165	1740	8	13	12	12	13	12	13	14	13	13	-2.68078392431868	1.20691690075516	azizi_BC6_TUMOR	azizi_BC6_TUMOR_Tumor	primary	13_CalciumMac
NA	2984	1516	azizi	c7374	MACROPHAGE:	Macro	Macro	MACROPHAGE:	NA	BC6	BC6_TUMOR	BC	Tumor	28	primary	NA	NA	2961	1516	18	16	14	14	19	15	2	19	16	16	6.59138685777056	3.51537177193283	azizi_BC6_TUMOR	azizi_BC6_TUMOR_Tumor	primary	16_ECMHomeoMac
NA	2954	1387	azizi	c7379	MACROPHAGE:	Macro	Macro	MACROPHAGE:	NA	BC6	BC6_TUMOR	BC	Tumor	28	primary	NA	NA	2930	1386	18	16	14	14	19	15	2	19	16	16	6.60614067628252	3.48694679367661	azizi_BC6_TUMOR	azizi_BC6_TUMOR_Tumor	primary	16_ECMHomeoMac
NA	2852	1356	azizi	c7383	MACROPHAGE:	Macro	Macro	MACROPHAGE:	NA	BC6	BC6_TUMOR	BC	Tumor	28	primary	NA	NA	2842	1354	21	10	9	11	7	8	8	8	10	10	2.94186193063128	-1.82345142733932	azizi_BC6_TUMOR	azizi_BC6_TUMOR_Tumor	primary	10_InflamMac
NA	3147	1658	azizi	c7386	MACROPHAGE:	Macro	Macro	MACROPHAGE:	NA	BC6	BC6_TUMOR	BC	Tumor	28	primary	NA	NA	3075	1655	9	14	13	13	14	14	14	15	14	14	5.19632393433916	6.32894942391037	azizi_BC6_TUMOR	azizi_BC6_TUMOR_Tumor	primary	14_ProliMac
NA	2884	1262	azizi	c7398	MACROPHAGE:	Macro	Macro	MACROPHAGE:	NA	BC6	BC6_TUMOR	BC	Tumor	28	primary	NA	NA	2866	1257	18	16	14	14	19	15	2	19	16	16	7.59239965989458	3.32082793343186	azizi_BC6_TUMOR	azizi_BC6_TUMOR_Tumor	primary	16_ECMHomeoMac
NA	2955	1666	azizi	c7401	MACROPHAGE:	Macro	Macro	MACROPHAGE:	NA	BC6	BC6_TUMOR	BC	Tumor	28	primary	NA	NA	2935	1665	9	14	13	13	14	14	14	15	14	14	4.38897568299639	6.97254607308029	azizi_BC6_TUMOR	azizi_BC6_TUMOR_Tumor	primary	14_ProliMac
NA	2934	1422	azizi	c7406	MACROPHAGE:	Macro	Macro	MACROPHAGE:	NA	BC6	BC6_TUMOR	BC	Tumor	28	primary	NA	NA	2917	1422	18	16	14	14	19	15	2	19	16	16	6.8768563897835	3.47471997368454	azizi_BC6_TUMOR	azizi_BC6_TUMOR_Tumor	primary	16_ECMHomeoMac
NA	2737	1274	azizi	c7412	MACROPHAGE:	Macro	Macro	MACROPHAGE:	NA	BC6	BC6_TUMOR	BC	Tumor	28	primary	NA	NA	2737	1272	8	13	12	12	0	12	0	14	13	13	-4.6001738874687	0.866029354215852	azizi_BC6_TUMOR	azizi_BC6_TUMOR_Tumor	primary	13_CalciumMac
NA	2886	1388	azizi	c7416	MACROPHAGE:	Macro	Macro	MACROPHAGE:	NA	BC6	BC6_TUMOR	BC	Tumor	28	primary	NA	NA	2872	1387	18	16	14	14	19	15	2	19	16	16	6.79942137315142	3.49614879715561	azizi_BC6_TUMOR	azizi_BC6_TUMOR_Tumor	primary	16_ECMHomeoMac
NA	2698	1052	azizi	c7421	MACROPHAGE:	Macro	Macro	MACROPHAGE:	NA	BC6	BC6_TUMOR	BC	Tumor	28	primary	NA	NA	2708	1051	8	13	12	12	0	12	0	14	13	13	-5.57473700926435	-0.0434389389741505	azizi_BC6_TUMOR	azizi_BC6_TUMOR_Tumor	primary	13_CalciumMac
NA	2951	1612	azizi	c7431	MACROPHAGE:	Macro	Macro	MACROPHAGE:	NA	BC6	BC6_TUMOR	BC	Tumor	28	primary	NA	NA	2899	1599	9	14	13	13	14	14	14	15	14	14	4.66359097077715	5.37634417641281	azizi_BC6_TUMOR	azizi_BC6_TUMOR_Tumor	primary	14_ProliMac
NA	2688	1116	azizi	c7433	MACROPHAGE:	Macro	Macro	MACROPHAGE:	NA	BC6	BC6_TUMOR	BC	Tumor	28	primary	NA	NA	2699	1115	17	17	16	15	1	19	16	17	17	17	-5.8804325430168	1.38107356655716	azizi_BC6_TUMOR	azizi_BC6_TUMOR_Tumor	primary	17_IFNMac3
NA	2964	1504	azizi	c7440	MACROPHAGE:	Macro	Macro	MACROPHAGE:	NA	BC6	BC6_TUMOR	BC	Tumor	28	primary	NA	NA	2940	1502	18	16	14	14	19	15	2	19	16	16	7.1919985444771	3.33640715706467	azizi_BC6_TUMOR	azizi_BC6_TUMOR_Tumor	primary	16_ECMHomeoMac
NA	3188	1677	azizi	c7445	MACROPHAGE:	Macro	Macro	MACROPHAGE:	NA	BC6	BC6_TUMOR	BC	Tumor	28	primary	NA	NA	3107	1676	2	4	4	3	4	4	4	6	4	4	-3.65039509222639	0.660437019945375	azizi_BC6_TUMOR	azizi_BC6_TUMOR_Tumor	primary	4_ICIMac2
NA	2752	1246	azizi	c7450	MACROPHAGE:	Macro	Macro	MACROPHAGE:	NA	BC6	BC6_TUMOR	BC	Tumor	28	primary	NA	NA	2751	1244	8	13	12	12	0	12	0	14	13	13	-4.90878766462934	1.44035729992508	azizi_BC6_TUMOR	azizi_BC6_TUMOR_Tumor	primary	13_CalciumMac
NA	2916	1426	azizi	c7451	MACROPHAGE:	Macro	Macro	MACROPHAGE:	NA	BC6	BC6_TUMOR	BC	Tumor	28	primary	NA	NA	2897	1425	18	16	14	14	19	15	2	19	16	16	7.332056585096	2.30363413918137	azizi_BC6_TUMOR	azizi_BC6_TUMOR_Tumor	primary	16_ECMHomeoMac
NA	3234	1621	azizi	c7454	MACROPHAGE:	Macro	Macro	MACROPHAGE:	NA	BC6	BC6_TUMOR	BC	Tumor	28	primary	NA	NA	3130	1619	22	1	21	18	13	20	13	1	1	1	-3.65598886892927	-4.17640879523636	azizi_BC6_TUMOR	azizi_BC6_TUMOR_Tumor	primary	1_MetM2Mac
NA	2887	1343	azizi	c7462	MACROPHAGE:	Macro	Macro	MACROPHAGE:	NA	BC6	BC6_TUMOR	BC	Tumor	28	primary	NA	NA	2870	1342	26	3	23	22	2	3	2	3	3	3	6.84350592210161	0.759728940607301	azizi_BC6_TUMOR	azizi_BC6_TUMOR_Tumor	primary	3_ICIMac1
NA	2991	1405	azizi	c7464	MACROPHAGE:	Macro	Macro	MACROPHAGE:	NA	BC6	BC6_TUMOR	BC	Tumor	28	primary	NA	NA	2957	1402	18	16	14	14	19	15	2	19	16	16	6.82549578263628	3.23682520020126	azizi_BC6_TUMOR	azizi_BC6_TUMOR_Tumor	primary	16_ECMHomeoMac
NA	2988	1504	azizi	c7470	MACROPHAGE:	Macro	Macro	MACROPHAGE:	NA	BC6	BC6_TUMOR	BC	Tumor	28	primary	NA	NA	2959	1502	18	16	14	14	19	15	2	19	16	16	6.79826456620562	3.5085966311705	azizi_BC6_TUMOR	azizi_BC6_TUMOR_Tumor	primary	16_ECMHomeoMac
NA	3073	1402	azizi	c7471	MACROPHAGE:	Macro	Macro	MACROPHAGE:	NA	BC6	BC6_TUMOR	BC	Tumor	28	primary	NA	NA	3031	1402	8	13	12	12	0	12	0	14	13	13	-4.3816155760063	1.77984985935806	azizi_BC6_TUMOR	azizi_BC6_TUMOR_Tumor	primary	13_CalciumMac
NA	2768	1303	azizi	c7474	MACROPHAGE:	Macro	Macro	MACROPHAGE:	NA	BC6	BC6_TUMOR	BC	Tumor	28	primary	NA	NA	2768	1303	18	16	14	14	19	15	2	19	16	16	6.63412815644609	3.52039692032456	azizi_BC6_TUMOR	azizi_BC6_TUMOR_Tumor	primary	16_ECMHomeoMac
NA	2981	1406	azizi	c7480	MACROPHAGE:	Macro	Macro	MACROPHAGE:	NA	BC6	BC6_TUMOR	BC	Tumor	28	primary	NA	NA	2948	1405	18	16	14	14	19	15	2	19	16	16	6.41065889909136	3.36506864655136	azizi_BC6_TUMOR	azizi_BC6_TUMOR_Tumor	primary	16_ECMHomeoMac
NA	2922	1528	azizi	c7489	MACROPHAGE:	Macro	Macro	MACROPHAGE:	NA	BC6	BC6_TUMOR	BC	Tumor	28	primary	NA	NA	2907	1526	2	4	4	3	4	4	4	6	4	4	-5.58853715345991	-0.827028838514098	azizi_BC6_TUMOR	azizi_BC6_TUMOR_Tumor	primary	4_ICIMac2
NA	2710	1161	azizi	c7493	MACROPHAGE:	Macro	Macro	MACROPHAGE:	NA	BC6	BC6_TUMOR	BC	Tumor	28	primary	NA	NA	2718	1161	7	6	3	5	5	6	5	5	6	6	3.10481506898272	-0.605554489015349	azizi_BC6_TUMOR	azizi_BC6_TUMOR_Tumor	primary	6_SPP1AREGMac
NA	2721	1211	azizi	c7534	MACROPHAGE:	Macro	Macro	MACROPHAGE:	NA	BC6	BC6_TUMOR	BC	Tumor	28	primary	NA	NA	2721	1207	8	13	12	12	0	12	0	14	13	13	-4.2243775694145	1.75297484028458	azizi_BC6_TUMOR	azizi_BC6_TUMOR_Tumor	primary	13_CalciumMac
NA	2932	1415	azizi	c7545	MACROPHAGE:	Macro	Macro	MACROPHAGE:	NA	BC6	BC6_TUMOR	BC	Tumor	28	primary	NA	NA	2913	1415	18	16	14	14	19	15	2	19	16	16	7.50935703828203	3.00957390892624	azizi_BC6_TUMOR	azizi_BC6_TUMOR_Tumor	primary	16_ECMHomeoMac
NA	2903	1533	azizi	c7547	MACROPHAGE:	Macro	Macro	MACROPHAGE:	NA	BC6	BC6_TUMOR	BC	Tumor	28	primary	NA	NA	2891	1531	18	16	14	14	19	15	2	19	16	16	7.31779247834551	3.15341660606979	azizi_BC6_TUMOR	azizi_BC6_TUMOR_Tumor	primary	16_ECMHomeoMac
NA	2865	1360	azizi	c7551	MACROPHAGE:	Macro	Macro	MACROPHAGE:	NA	BC6	BC6_TUMOR	BC	Tumor	28	primary	NA	NA	2856	1359	16	10	9	11	7	8	8	8	10	10	2.41257769181597	-1.51480713260055	azizi_BC6_TUMOR	azizi_BC6_TUMOR_Tumor	primary	10_InflamMac
NA	3028	1477	azizi	c7554	MACROPHAGE:	Macro	Macro	MACROPHAGE:	NA	BC6	BC6_TUMOR	BC	Tumor	28	primary	NA	NA	2989	1476	2	4	4	3	4	4	4	6	4	4	-3.98095839903486	-3.17161348235489	azizi_BC6_TUMOR	azizi_BC6_TUMOR_Tumor	primary	4_ICIMac2
NA	2864	1366	azizi	c7555	MACROPHAGE:	Macro	Macro	MACROPHAGE:	NA	BC6	BC6_TUMOR	BC	Tumor	28	primary	NA	NA	2854	1366	8	8	7	7	10	9	9	10	8	8	-3.76094978735579	-0.833418814061889	azizi_BC6_TUMOR	azizi_BC6_TUMOR_Tumor	primary	8_IFNGMac
NA	2920	1393	azizi	c7557	MACROPHAGE:	Macro	Macro	MACROPHAGE:	NA	BC6	BC6_TUMOR	BC	Tumor	28	primary	NA	NA	2900	1390	18	16	14	14	19	15	2	19	16	16	6.71416908814775	3.0834314547789	azizi_BC6_TUMOR	azizi_BC6_TUMOR_Tumor	primary	16_ECMHomeoMac
NA	2954	1469	azizi	c7561	MACROPHAGE:	Macro	Macro	MACROPHAGE:	NA	BC6	BC6_TUMOR	BC	Tumor	28	primary	NA	NA	2929	1468	18	16	14	14	19	15	20	19	16	16	6.11490732743609	2.67594191658615	azizi_BC6_TUMOR	azizi_BC6_TUMOR_Tumor	primary	16_ECMHomeoMac
NA	3066	1427	azizi	c7581	MACROPHAGE:	Macro	Macro	MACROPHAGE:	NA	BC6	BC6_TUMOR	BC	Tumor	28	primary	NA	NA	3004	1427	18	16	6	14	19	15	2	19	16	16	6.83606583192217	2.97446891892075	azizi_BC6_TUMOR	azizi_BC6_TUMOR_Tumor	primary	16_ECMHomeoMac
NA	2971	1364	azizi	c7584	MACROPHAGE:	Macro	Macro	MACROPHAGE:	NA	BC6	BC6_TUMOR	BC	Tumor	28	primary	NA	NA	2944	1364	18	16	14	14	19	15	2	19	16	16	6.75065189912188	3.56545278656601	azizi_BC6_TUMOR	azizi_BC6_TUMOR_Tumor	primary	16_ECMHomeoMac
NA	2907	1544	azizi	c7592	MACROPHAGE:	Macro	Macro	MACROPHAGE:	NA	BC6	BC6_TUMOR	BC	Tumor	28	primary	NA	NA	2895	1543	9	14	13	13	14	14	14	15	14	14	3.8339548738228	6.39241597283005	azizi_BC6_TUMOR	azizi_BC6_TUMOR_Tumor	primary	14_ProliMac
NA	3079	1515	azizi	c7596	MACROPHAGE:	Macro	Macro	MACROPHAGE:	NA	BC6	BC6_TUMOR	BC	Tumor	28	primary	NA	NA	3034	1514	28	12	20	17	12	22	12	13	12	12	-4.52963059828413	1.92728683579086	azizi_BC6_TUMOR	azizi_BC6_TUMOR_Tumor	primary	12_MBMMac
NA	2917	1474	azizi	c7597	MACROPHAGE:	Macro	Macro	MACROPHAGE:	NA	BC6	BC6_TUMOR	BC	Tumor	28	primary	NA	NA	2901	1473	8	13	12	12	0	12	0	14	13	13	-4.23084777281416	1.89573928940415	azizi_BC6_TUMOR	azizi_BC6_TUMOR_Tumor	primary	13_CalciumMac
NA	2831	1427	azizi	c7598	MACROPHAGE:	Macro	Macro	MACROPHAGE:	NA	BC6	BC6_TUMOR	BC	Tumor	28	primary	NA	NA	2830	1427	8	13	12	12	0	12	0	14	13	13	-3.55605834410322	1.81111416447281	azizi_BC6_TUMOR	azizi_BC6_TUMOR_Tumor	primary	13_CalciumMac
NA	2678	1191	azizi	c7599	MACROPHAGE:	Macro	Macro	MACROPHAGE:	NA	BC6	BC6_TUMOR	BC	Tumor	28	primary	NA	NA	2688	1188	14	8	7	7	10	9	9	10	8	8	-3.67562454626692	-1.40842917334915	azizi_BC6_TUMOR	azizi_BC6_TUMOR_Tumor	primary	8_IFNGMac
NA	3026	1640	azizi	c7608	MACROPHAGE:	Macro	Macro	MACROPHAGE:	NA	BC6	BC6_TUMOR	BC	Tumor	28	primary	NA	NA	2998	1640	9	14	13	13	14	14	14	15	14	14	5.15837914063799	6.49101922142624	azizi_BC6_TUMOR	azizi_BC6_TUMOR_Tumor	primary	14_ProliMac
NA	2789	1289	azizi	c7613	MACROPHAGE:	Macro	Macro	MACROPHAGE:	NA	BC6	BC6_TUMOR	BC	Tumor	28	primary	NA	NA	2786	1286	8	13	12	12	0	12	0	14	13	13	-3.63335436270369	0.774579557062379	azizi_BC6_TUMOR	azizi_BC6_TUMOR_Tumor	primary	13_CalciumMac
NA	2816	1274	azizi	c7628	MACROPHAGE:	Macro	Macro	MACROPHAGE:	NA	BC6	BC6_TUMOR	BC	Tumor	28	primary	NA	NA	2812	1272	8	13	12	12	0	12	0	14	13	13	-4.58088630125654	1.09688464033722	azizi_BC6_TUMOR	azizi_BC6_TUMOR_Tumor	primary	13_CalciumMac
NA	2764	1300	azizi	c7631	MACROPHAGE:	Macro	Macro	MACROPHAGE:	NA	BC6	BC6_TUMOR	BC	Tumor	28	primary	NA	NA	2764	1300	8	13	12	12	0	12	0	14	13	13	-4.10755484984053	1.6759071074736	azizi_BC6_TUMOR	azizi_BC6_TUMOR_Tumor	primary	13_CalciumMac
NA	2954	1413	azizi	c7643	MACROPHAGE:	Macro	Macro	MACROPHAGE:	NA	BC6	BC6_TUMOR	BC	Tumor	28	primary	NA	NA	2930	1412	18	16	14	14	19	15	2	19	16	16	7.12244373872149	2.46168729889511	azizi_BC6_TUMOR	azizi_BC6_TUMOR_Tumor	primary	16_ECMHomeoMac
NA	2678	1176	azizi	c7649	MACROPHAGE:	Macro	Macro	MACROPHAGE:	NA	BC6	BC6_TUMOR	BC	Tumor	28	primary	NA	NA	2686	1176	1	1	2	2	3	1	3	1	1	1	0.3411924274193	-6.17771294486404	azizi_BC6_TUMOR	azizi_BC6_TUMOR_Tumor	primary	1_MetM2Mac
NA	3008	1634	azizi	c7661	MACROPHAGE:	Macro	Macro	MACROPHAGE:	NA	BC6	BC6_TUMOR	BC	Tumor	28	primary	NA	NA	2981	1633	9	14	13	13	14	14	14	15	14	14	4.69031054093706	6.88288399803757	azizi_BC6_TUMOR	azizi_BC6_TUMOR_Tumor	primary	14_ProliMac
NA	2827	1256	azizi	c7662	MACROPHAGE:	Macro	Macro	MACROPHAGE:	NA	BC6	BC6_TUMOR	BC	Tumor	28	primary	NA	NA	2821	1254	14	8	7	7	10	9	9	10	8	8	-3.09530323431623	-2.7327294625032	azizi_BC6_TUMOR	azizi_BC6_TUMOR_Tumor	primary	8_IFNGMac
NA	3223	1710	azizi	c7683	MACROPHAGE:	Macro	Macro	MACROPHAGE:	NA	BC6	BC6_TUMOR	BC	Tumor	28	primary	NA	NA	3140	1710	2	4	4	3	4	4	4	6	4	4	-5.97895329878462	0.486412140012971	azizi_BC6_TUMOR	azizi_BC6_TUMOR_Tumor	primary	4_ICIMac2
NA	2945	1364	azizi	c7688	MACROPHAGE:	Macro	Macro	MACROPHAGE:	NA	BC6	BC6_TUMOR	BC	Tumor	28	primary	NA	NA	2920	1364	18	16	14	14	19	15	2	19	16	16	7.00491434647905	2.03085693943619	azizi_BC6_TUMOR	azizi_BC6_TUMOR_Tumor	primary	16_ECMHomeoMac
NA	2858	1316	azizi	c7696	MACROPHAGE:	Macro	Macro	MACROPHAGE:	NA	BC6	BC6_TUMOR	BC	Tumor	28	primary	NA	NA	2851	1316	18	16	14	14	19	15	2	19	16	16	7.34153610780108	3.23130867111801	azizi_BC6_TUMOR	azizi_BC6_TUMOR_Tumor	primary	16_ECMHomeoMac
NA	3148	1625	azizi	c7705	MACROPHAGE:	Macro	Macro	MACROPHAGE:	NA	BC6	BC6_TUMOR	BC	Tumor	28	primary	NA	NA	3094	1623	22	1	21	18	13	20	13	1	1	1	-3.61289161131514	0.108883260221473	azizi_BC6_TUMOR	azizi_BC6_TUMOR_Tumor	primary	1_MetM2Mac
NA	3286	1786	azizi	c7712	MACROPHAGE:	Macro	Macro	MACROPHAGE:	NA	BC6	BC6_TUMOR	BC	Tumor	28	primary	NA	NA	3175	1786	18	16	14	14	19	15	20	19	16	16	6.04436213090288	2.72514149773239	azizi_BC6_TUMOR	azizi_BC6_TUMOR_Tumor	primary	16_ECMHomeoMac
NA	3190	1680	azizi	c7715	MACROPHAGE:	Macro	Macro	MACROPHAGE:	NA	BC6	BC6_TUMOR	BC	Tumor	28	primary	NA	NA	3119	1678	8	13	12	12	0	12	0	14	13	13	-4.18915551588667	1.59306285011887	azizi_BC6_TUMOR	azizi_BC6_TUMOR_Tumor	primary	13_CalciumMac
NA	2856	1277	azizi	c7719	MACROPHAGE:	Macro	Macro	MACROPHAGE:	NA	BC6	BC6_TUMOR	BC	Tumor	28	primary	NA	NA	2847	1276	18	16	14	14	19	15	2	19	16	16	6.90716034486162	3.19315144646286	azizi_BC6_TUMOR	azizi_BC6_TUMOR_Tumor	primary	16_ECMHomeoMac
NA	2691	1272	azizi	c7720	MACROPHAGE:	Macro	Macro	MACROPHAGE:	NA	BC6	BC6_TUMOR	BC	Tumor	28	primary	NA	NA	2700	1272	4	3	6	6	2	3	2	3	3	3	7.0935197503792	2.19616434204697	azizi_BC6_TUMOR	azizi_BC6_TUMOR_Tumor	primary	3_ICIMac1
NA	2814	1264	azizi	c7724	MACROPHAGE:	Macro	Macro	MACROPHAGE:	NA	BC6	BC6_TUMOR	BC	Tumor	28	primary	NA	NA	2811	1263	4	3	6	6	2	3	2	3	3	3	7.33767229630816	2.64738199341416	azizi_BC6_TUMOR	azizi_BC6_TUMOR_Tumor	primary	3_ICIMac1
NA	3099	1449	azizi	c7732	MACROPHAGE:	Macro	Macro	MACROPHAGE:	NA	BC6	BC6_TUMOR	BC	Tumor	28	primary	NA	NA	3045	1448	18	16	14	14	19	15	2	19	16	16	6.51678186967241	3.180269690634	azizi_BC6_TUMOR	azizi_BC6_TUMOR_Tumor	primary	16_ECMHomeoMac
NA	2851	1369	azizi	c7738	MACROPHAGE:	Macro	Macro	MACROPHAGE:	NA	BC6	BC6_TUMOR	BC	Tumor	28	primary	NA	NA	2841	1365	9	14	13	13	14	14	14	15	14	14	4.85753208711016	6.78794190514206	azizi_BC6_TUMOR	azizi_BC6_TUMOR_Tumor	primary	14_ProliMac
NA	2919	1474	azizi	c7739	MACROPHAGE:	Macro	Macro	MACROPHAGE:	NA	BC6	BC6_TUMOR	BC	Tumor	28	primary	NA	NA	2907	1473	18	16	14	14	19	15	2	19	16	16	5.5733633668648	5.52186677086472	azizi_BC6_TUMOR	azizi_BC6_TUMOR_Tumor	primary	16_ECMHomeoMac
NA	3064	1649	azizi	c7748	MACROPHAGE:	Macro	Macro	MACROPHAGE:	NA	BC6	BC6_TUMOR	BC	Tumor	28	primary	NA	NA	3028	1649	2	4	4	3	4	4	4	6	4	4	-5.60554688856733	-1.10775163543106	azizi_BC6_TUMOR	azizi_BC6_TUMOR_Tumor	primary	4_ICIMac2
NA	2853	1226	azizi	c7752	MACROPHAGE:	Macro	Macro	MACROPHAGE:	NA	BC6	BC6_TUMOR	BC	Tumor	28	primary	NA	NA	2843	1225	30	21	25	25	3	23	3	1	21	21	-2.84169524595869	-5.60021641623855	azizi_BC6_TUMOR	azizi_BC6_TUMOR_Tumor	primary	21_HemeMac
NA	2740	1249	azizi	c7755	MACROPHAGE:	Macro	Macro	MACROPHAGE:	NA	BC6	BC6_TUMOR	BC	Tumor	28	primary	NA	NA	2735	1243	18	16	14	14	19	15	2	19	16	16	6.73963409974443	3.34893867600083	azizi_BC6_TUMOR	azizi_BC6_TUMOR_Tumor	primary	16_ECMHomeoMac
NA	2839	1403	azizi	c7767	MACROPHAGE:	Macro	Macro	MACROPHAGE:	NA	BC6	BC6_TUMOR	BC	Tumor	28	primary	NA	NA	2835	1403	18	16	14	14	19	15	2	19	16	16	6.86783510758745	3.10378810989975	azizi_BC6_TUMOR	azizi_BC6_TUMOR_Tumor	primary	16_ECMHomeoMac
NA	3242	1737	azizi	c7769	MACROPHAGE:	Macro	Macro	MACROPHAGE:	NA	BC6	BC6_TUMOR	BC	Tumor	28	primary	NA	NA	3152	1735	3	2	1	1	1	2	4	2	2	2	-3.88790172026289	-2.12375119101883	azizi_BC6_TUMOR	azizi_BC6_TUMOR_Tumor	primary	2_C3Mac
NA	2710	1194	azizi	c7775	MACROPHAGE:	Macro	Macro	MACROPHAGE:	NA	BC6	BC6_TUMOR	BC	Tumor	28	primary	NA	NA	2715	1192	4	3	6	6	2	3	2	3	3	3	6.64086872651445	1.3709697448027	azizi_BC6_TUMOR	azizi_BC6_TUMOR_Tumor	primary	3_ICIMac1
NA	3230	1627	azizi	c7778	MACROPHAGE:	Macro	Macro	MACROPHAGE:	NA	BC6	BC6_TUMOR	BC	Tumor	28	primary	NA	NA	3147	1626	30	21	25	25	3	23	3	1	21	21	-3.78335517332685	-4.3184981621492	azizi_BC6_TUMOR	azizi_BC6_TUMOR_Tumor	primary	21_HemeMac
NA	3032	1540	azizi	c7780	MACROPHAGE:	Macro	Macro	MACROPHAGE:	NA	BC6	BC6_TUMOR	BC	Tumor	28	primary	NA	NA	2997	1540	13	15	15	7	0	17	4	10	15	15	-6.14907258436811	0.465524169088594	azizi_BC6_TUMOR	azizi_BC6_TUMOR_Tumor	primary	15_LYZMac
NA	2838	1145	azizi	c7784	MACROPHAGE:	Macro	Macro	MACROPHAGE:	NA	BC6	BC6_TUMOR	BC	Tumor	28	primary	NA	NA	2829	1144	18	16	14	14	19	15	2	19	16	16	6.98583799912798	3.38663289177536	azizi_BC6_TUMOR	azizi_BC6_TUMOR_Tumor	primary	16_ECMHomeoMac
NA	2808	1214	azizi	c7787	MACROPHAGE:	Macro	Macro	MACROPHAGE:	NA	BC6	BC6_TUMOR	BC	Tumor	28	primary	NA	NA	2804	1212	18	16	14	14	19	15	2	19	16	16	6.57044416978228	2.9269442282927	azizi_BC6_TUMOR	azizi_BC6_TUMOR_Tumor	primary	16_ECMHomeoMac
NA	3161	1519	azizi	c7792	MACROPHAGE:	Macro	Macro	MACROPHAGE:	NA	BC6	BC6_TUMOR	BC	Tumor	28	primary	NA	NA	3089	1515	1	1	2	2	4	1	3	1	1	1	-2.88762300894392	-4.94059327018143	azizi_BC6_TUMOR	azizi_BC6_TUMOR_Tumor	primary	1_MetM2Mac
NA	3051	1379	azizi	c7794	MACROPHAGE:	Macro	Macro	MACROPHAGE:	NA	BC6	BC6_TUMOR	BC	Tumor	28	primary	NA	NA	3002	1378	18	16	14	14	19	15	2	19	16	16	6.85551935746538	3.19394013512253	azizi_BC6_TUMOR	azizi_BC6_TUMOR_Tumor	primary	16_ECMHomeoMac
NA	3094	1480	azizi	c7798	MACROPHAGE:	Macro	Macro	MACROPHAGE:	NA	BC6	BC6_TUMOR	BC	Tumor	28	primary	NA	NA	3050	1479	8	13	12	12	0	12	0	14	13	13	-3.83876126692427	1.78817233669876	azizi_BC6_TUMOR	azizi_BC6_TUMOR_Tumor	primary	13_CalciumMac
NA	2879	1309	azizi	c7801	MACROPHAGE:	Macro	Macro	MACROPHAGE:	NA	BC6	BC6_TUMOR	BC	Tumor	28	primary	NA	NA	2867	1309	18	16	14	14	19	15	2	19	16	16	7.14639002396929	2.24612662422775	azizi_BC6_TUMOR	azizi_BC6_TUMOR_Tumor	primary	16_ECMHomeoMac
NA	3237	1708	azizi	c7807	MACROPHAGE:	Macro	Macro	MACROPHAGE:	NA	BC6	BC6_TUMOR	BC	Tumor	28	primary	NA	NA	3162	1708	8	13	12	12	0	12	0	14	13	13	-4.28962176725996	1.03514787781357	azizi_BC6_TUMOR	azizi_BC6_TUMOR_Tumor	primary	13_CalciumMac
NA	3165	1451	azizi	c7808	MACROPHAGE:	Macro	Macro	MACROPHAGE:	NA	BC6	BC6_TUMOR	BC	Tumor	28	primary	NA	NA	3092	1451	18	16	14	14	19	15	2	19	16	16	7.23392445161211	2.42848274338364	azizi_BC6_TUMOR	azizi_BC6_TUMOR_Tumor	primary	16_ECMHomeoMac
NA	2921	1397	azizi	c7811	MACROPHAGE:	Macro	Macro	MACROPHAGE:	NA	BC6	BC6_TUMOR	BC	Tumor	28	primary	NA	NA	2899	1396	2	4	4	3	4	4	4	6	4	4	-4.94491380140913	-2.05118492019058	azizi_BC6_TUMOR	azizi_BC6_TUMOR_Tumor	primary	4_ICIMac2
NA	3257	1689	azizi	c7814	MACROPHAGE:	Macro	Macro	MACROPHAGE:	NA	BC6	BC6_TUMOR	BC	Tumor	28	primary	NA	NA	3154	1688	8	13	12	12	13	12	13	14	13	13	-3.05372613356245	1.50906989205002	azizi_BC6_TUMOR	azizi_BC6_TUMOR_Tumor	primary	13_CalciumMac
NA	2767	1201	azizi	c7815	MACROPHAGE:	Macro	Macro	MACROPHAGE:	NA	BC6	BC6_TUMOR	BC	Tumor	28	primary	NA	NA	2768	1201	18	16	14	14	19	15	2	19	16	16	6.57211309983599	3.5694048129332	azizi_BC6_TUMOR	azizi_BC6_TUMOR_Tumor	primary	16_ECMHomeoMac
NA	2790	1268	azizi	c7819	MACROPHAGE:	Macro	Macro	MACROPHAGE:	NA	BC6	BC6_TUMOR	BC	Tumor	28	primary	NA	NA	2787	1266	18	16	14	14	19	15	2	19	16	16	6.50623089387285	3.4693538867247	azizi_BC6_TUMOR	azizi_BC6_TUMOR_Tumor	primary	16_ECMHomeoMac
NA	2710	1177	azizi	c7838	MACROPHAGE:	Macro	Macro	MACROPHAGE:	NA	BC6	BC6_TUMOR	BC	Tumor	28	primary	NA	NA	2717	1175	18	16	14	14	19	15	2	19	16	16	7.33896643235552	3.21530673134445	azizi_BC6_TUMOR	azizi_BC6_TUMOR_Tumor	primary	16_ECMHomeoMac
NA	2979	1328	azizi	c7840	MACROPHAGE:	Macro	Macro	MACROPHAGE:	NA	BC6	BC6_TUMOR	BC	Tumor	28	primary	NA	NA	2940	1327	2	4	4	3	4	4	4	6	4	4	-5.61270898268354	-2.69026520621658	azizi_BC6_TUMOR	azizi_BC6_TUMOR_Tumor	primary	4_ICIMac2
NA	2944	1214	azizi	c7843	MACROPHAGE:	Macro	Macro	MACROPHAGE:	NA	BC6	BC6_TUMOR	BC	Tumor	28	primary	NA	NA	2922	1214	22	1	21	18	13	20	13	1	1	1	-3.25116175100935	-4.30630114447952	azizi_BC6_TUMOR	azizi_BC6_TUMOR_Tumor	primary	1_MetM2Mac
NA	2894	1329	azizi	c7849	MACROPHAGE:	Macro	Macro	MACROPHAGE:	NA	BC6	BC6_TUMOR	BC	Tumor	28	primary	NA	NA	2879	1328	18	16	14	14	19	15	2	19	16	16	7.05223042085039	3.2124187670958	azizi_BC6_TUMOR	azizi_BC6_TUMOR_Tumor	primary	16_ECMHomeoMac
NA	2737	1276	azizi	c7881	MACROPHAGE:	Macro	Macro	MACROPHAGE:	NA	BC6	BC6_TUMOR	BC	Tumor	28	primary	NA	NA	2740	1276	12	11	10	9	11	13	11	11	11	11	-0.679482993341808	-0.969293025850066	azizi_BC6_TUMOR	azizi_BC6_TUMOR_Tumor	primary	11_MetalloMac
NA	3204	1568	azizi	c7885	MACROPHAGE:	Macro	Macro	MACROPHAGE:	NA	BC6	BC6_TUMOR	BC	Tumor	28	primary	NA	NA	3113	1568	2	4	4	3	4	4	4	6	4	4	-4.71487420485151	-1.74343874823929	azizi_BC6_TUMOR	azizi_BC6_TUMOR_Tumor	primary	4_ICIMac2
NA	2772	1134	azizi	c7886	MACROPHAGE:	Macro	Macro	MACROPHAGE:	NA	BC6	BC6_TUMOR	BC	Tumor	28	primary	NA	NA	2771	1133	18	16	14	14	19	15	2	19	16	16	6.92845160081255	3.45576092827438	azizi_BC6_TUMOR	azizi_BC6_TUMOR_Tumor	primary	16_ECMHomeoMac
NA	3137	1570	azizi	c7887	MACROPHAGE:	Macro	Macro	MACROPHAGE:	NA	BC6	BC6_TUMOR	BC	Tumor	28	primary	NA	NA	3070	1570	4	3	6	6	2	3	2	3	3	3	6.5908718736397	2.20438763725876	azizi_BC6_TUMOR	azizi_BC6_TUMOR_Tumor	primary	3_ICIMac1
NA	2896	1314	azizi	c7888	MACROPHAGE:	Macro	Macro	MACROPHAGE:	NA	BC6	BC6_TUMOR	BC	Tumor	28	primary	NA	NA	2885	1314	18	16	14	14	19	15	2	19	16	16	6.72748858048784	3.48656484711289	azizi_BC6_TUMOR	azizi_BC6_TUMOR_Tumor	primary	16_ECMHomeoMac
NA	3038	1569	azizi	c7891	MACROPHAGE:	Macro	Macro	MACROPHAGE:	NA	BC6	BC6_TUMOR	BC	Tumor	28	primary	NA	NA	3006	1568	9	14	13	13	14	14	14	15	14	14	4.96154553010332	6.99205920326828	azizi_BC6_TUMOR	azizi_BC6_TUMOR_Tumor	primary	14_ProliMac
NA	2659	1192	azizi	c7896	MACROPHAGE:	Macro	Macro	MACROPHAGE:	NA	BC6	BC6_TUMOR	BC	Tumor	28	primary	NA	NA	2671	1191	8	13	12	12	0	12	0	14	13	13	-5.101283964373	0.886085363508454	azizi_BC6_TUMOR	azizi_BC6_TUMOR_Tumor	primary	13_CalciumMac
NA	2852	1333	azizi	c7914	MACROPHAGE:	Macro	Macro	MACROPHAGE:	NA	BC6	BC6_TUMOR	BC	Tumor	28	primary	NA	NA	2841	1330	21	10	9	11	7	8	8	8	10	10	2.18523985459673	-2.55659177672745	azizi_BC6_TUMOR	azizi_BC6_TUMOR_Tumor	primary	10_InflamMac
NA	2851	1378	azizi	c7928	MACROPHAGE:	Macro	Macro	MACROPHAGE:	NA	BC6	BC6_TUMOR	BC	Tumor	28	primary	NA	NA	2844	1378	28	12	20	17	12	22	12	13	12	12	-3.77359717772139	1.57006344425797	azizi_BC6_TUMOR	azizi_BC6_TUMOR_Tumor	primary	12_MBMMac
NA	2908	1309	azizi	c7934	MACROPHAGE:	Macro	Macro	MACROPHAGE:	NA	BC6	BC6_TUMOR	BC	Tumor	28	primary	NA	NA	2889	1309	18	16	14	14	19	15	2	19	16	16	6.73077541901934	3.06038901436447	azizi_BC6_TUMOR	azizi_BC6_TUMOR_Tumor	primary	16_ECMHomeoMac
NA	2974	1487	azizi	c7938	MACROPHAGE:	Macro	Macro	MACROPHAGE:	NA	BC6	BC6_TUMOR	BC	Tumor	28	primary	NA	NA	2947	1487	2	4	4	3	4	4	4	6	4	4	-5.5332941381706	-1.04004886519791	azizi_BC6_TUMOR	azizi_BC6_TUMOR_Tumor	primary	4_ICIMac2
NA	2756	1211	azizi	c7953	MACROPHAGE:	Macro	Macro	MACROPHAGE:	NA	BC6	BC6_TUMOR	BC	Tumor	28	primary	NA	NA	2757	1210	18	16	14	14	19	15	2	19	16	16	6.75233751847612	3.42937204468369	azizi_BC6_TUMOR	azizi_BC6_TUMOR_Tumor	primary	16_ECMHomeoMac
NA	2712	1280	azizi	c7957	MACROPHAGE:	Macro	Macro	MACROPHAGE:	NA	BC6	BC6_TUMOR	BC	Tumor	28	primary	NA	NA	2715	1278	8	13	12	12	0	12	0	14	13	13	-3.89812510893476	1.44754156696915	azizi_BC6_TUMOR	azizi_BC6_TUMOR_Tumor	primary	13_CalciumMac
NA	2696	1035	azizi	c7959	MACROPHAGE:	Macro	Macro	MACROPHAGE:	NA	BC6	BC6_TUMOR	BC	Tumor	28	primary	NA	NA	2705	1034	2	4	4	3	4	4	4	6	4	4	-5.30960267470015	-2.80075385939957	azizi_BC6_TUMOR	azizi_BC6_TUMOR_Tumor	primary	4_ICIMac2
NA	2899	1267	azizi	c7963	MACROPHAGE:	Macro	Macro	MACROPHAGE:	NA	BC6	BC6_TUMOR	BC	Tumor	28	primary	NA	NA	2882	1264	8	13	12	12	0	12	0	14	13	13	-4.56762021467817	1.57854077446579	azizi_BC6_TUMOR	azizi_BC6_TUMOR_Tumor	primary	13_CalciumMac
NA	3221	1596	azizi	c7966	MACROPHAGE:	Macro	Macro	MACROPHAGE:	NA	BC6	BC6_TUMOR	BC	Tumor	28	primary	NA	NA	3138	1596	2	4	4	3	4	4	4	10	4	4	-5.24655860350264	-0.334263441680678	azizi_BC6_TUMOR	azizi_BC6_TUMOR_Tumor	primary	4_ICIMac2
NA	3189	1652	azizi	c7995	MACROPHAGE:	Macro	Macro	MACROPHAGE:	NA	BC6	BC6_TUMOR	BC	Tumor	28	primary	NA	NA	3116	1649	18	16	14	14	19	15	2	19	16	16	6.62851387574541	3.52675673592209	azizi_BC6_TUMOR	azizi_BC6_TUMOR_Tumor	primary	16_ECMHomeoMac
NA	2748	1337	azizi	c7997	MACROPHAGE:	Macro	Macro	MACROPHAGE:	NA	BC6	BC6_TUMOR	BC	Tumor	28	primary	NA	NA	2749	1336	17	17	16	15	17	19	16	17	17	17	-5.8184503881706	1.21496901142716	azizi_BC6_TUMOR	azizi_BC6_TUMOR_Tumor	primary	17_IFNMac3
NA	2702	1048	azizi	c8000	MACROPHAGE:	Macro	Macro	MACROPHAGE:	NA	BC6	BC6_TUMOR	BC	Tumor	28	primary	NA	NA	2712	1046	2	1	9	3	7	4	8	8	1	1	0.542649242423649	-3.53524020087601	azizi_BC6_TUMOR	azizi_BC6_TUMOR_Tumor	primary	1_MetM2Mac
NA	2885	1398	azizi	c8008	MACROPHAGE:	Macro	Macro	MACROPHAGE:	NA	BC6	BC6_TUMOR	BC	Tumor	28	primary	NA	NA	2871	1397	8	13	12	12	0	12	0	14	13	13	-3.81552046225203	1.72873541939377	azizi_BC6_TUMOR	azizi_BC6_TUMOR_Tumor	primary	13_CalciumMac
NA	2907	1290	azizi	c8012	MACROPHAGE:	Macro	Macro	MACROPHAGE:	NA	BC6	BC6_TUMOR	BC	Tumor	28	primary	NA	NA	2888	1289	18	16	14	14	19	15	2	19	16	16	7.39148623063433	3.18157169449448	azizi_BC6_TUMOR	azizi_BC6_TUMOR_Tumor	primary	16_ECMHomeoMac
NA	3157	1736	azizi	c8013	MACROPHAGE:	Macro	Macro	MACROPHAGE:	NA	BC6	BC6_TUMOR	BC	Tumor	28	primary	NA	NA	3106	1733	8	13	12	12	13	12	13	14	13	13	-2.79997318670881	0.662066372514955	azizi_BC6_TUMOR	azizi_BC6_TUMOR_Tumor	primary	13_CalciumMac
NA	3121	1543	azizi	c8015	MACROPHAGE:	Macro	Macro	MACROPHAGE:	NA	BC6	BC6_TUMOR	BC	Tumor	28	primary	NA	NA	3061	1542	8	13	12	12	0	12	0	14	13	13	-3.83082383558882	2.25381800758957	azizi_BC6_TUMOR	azizi_BC6_TUMOR_Tumor	primary	13_CalciumMac
NA	2951	1560	azizi	c8016	MACROPHAGE:	Macro	Macro	MACROPHAGE:	NA	BC6	BC6_TUMOR	BC	Tumor	28	primary	NA	NA	2931	1557	9	14	13	13	14	14	14	15	14	14	6.05014568879473	4.26781317818283	azizi_BC6_TUMOR	azizi_BC6_TUMOR_Tumor	primary	14_ProliMac
NA	2834	1276	azizi	c8017	MACROPHAGE:	Macro	Macro	MACROPHAGE:	NA	BC6	BC6_TUMOR	BC	Tumor	28	primary	NA	NA	2828	1275	8	13	12	12	0	12	0	14	13	13	-4.49525636122358	1.5023460112822	azizi_BC6_TUMOR	azizi_BC6_TUMOR_Tumor	primary	13_CalciumMac
NA	2883	1349	azizi	c8030	MACROPHAGE:	Macro	Macro	MACROPHAGE:	NA	BC6	BC6_TUMOR	BC	Tumor	28	primary	NA	NA	2868	1347	18	16	14	14	19	15	2	19	16	16	6.56183725907671	3.47738024819016	azizi_BC6_TUMOR	azizi_BC6_TUMOR_Tumor	primary	16_ECMHomeoMac
NA	2699	1177	azizi	c8038	MACROPHAGE:	Macro	Macro	MACROPHAGE:	NA	BC6	BC6_TUMOR	BC	Tumor	28	primary	NA	NA	2709	1176	8	13	12	12	0	12	0	14	13	13	-4.51856988356245	1.23430678475021	azizi_BC6_TUMOR	azizi_BC6_TUMOR_Tumor	primary	13_CalciumMac
NA	2918	1337	azizi	c8044	MACROPHAGE:	Macro	Macro	MACROPHAGE:	NA	BC6	BC6_TUMOR	BC	Tumor	28	primary	NA	NA	2897	1336	18	16	14	14	19	15	2	19	16	16	7.40152603700029	3.12498185265183	azizi_BC6_TUMOR	azizi_BC6_TUMOR_Tumor	primary	16_ECMHomeoMac
NA	3231	1621	azizi	c8048	MACROPHAGE:	Macro	Macro	MACROPHAGE:	NA	BC6	BC6_TUMOR	BC	Tumor	28	primary	NA	NA	3151	1619	8	13	12	12	0	12	0	14	13	13	-5.06748002455366	0.86745497810959	azizi_BC6_TUMOR	azizi_BC6_TUMOR_Tumor	primary	13_CalciumMac
NA	2740	1203	azizi	c8065	MACROPHAGE:	Macro	Macro	MACROPHAGE:	NA	BC6	BC6_TUMOR	BC	Tumor	28	primary	NA	NA	2742	1203	18	16	14	14	19	15	2	19	16	16	6.7722364099251	3.51394173729538	azizi_BC6_TUMOR	azizi_BC6_TUMOR_Tumor	primary	16_ECMHomeoMac
NA	3122	1227	azizi	c14383	MACROPHAGE:	Macro	Macro	MACROPHAGE:	NA	BC2	BC2_NORMAL	BC	Normal	23	normal	NA	NA	2994	1225	1	1	2	2	3	1	3	1	1	1	-0.971523341394787	-4.31115534675003	azizi_BC2_NORMAL	azizi_BC2_NORMAL_Normal	normal	1_MetM2Mac
NA	2730	1001	azizi	c15000	MACROPHAGE:	Macro	Macro	MACROPHAGE:	NA	BC2	BC2_TUMOR	BC	Tumor	23	primary	NA	NA	2733	1001	3	2	1	1	1	2	1	2	2	2	-1.13712340281141	-3.15124967467667	azizi_BC2_TUMOR	azizi_BC2_TUMOR_Tumor	primary	2_C3Mac
NA	3156	1491	azizi	c15295	MACROPHAGE:	Macro	Macro	MACROPHAGE:	NA	BC2	BC2_TUMOR	BC	Tumor	23	primary	NA	NA	3073	1487	5	5	5	4	6	5	6	4	5	5	3.44971543862688	-4.04043438804031	azizi_BC2_TUMOR	azizi_BC2_TUMOR_Tumor	primary	5_StressMac
NA	2357	643	azizi	c15438	MACROPHAGE:	Macro	Macro	MACROPHAGE:	NA	BC2	BC2_TUMOR	BC	Tumor	23	primary	NA	NA	2741	641	3	2	1	1	1	2	1	2	2	2	-0.966060814119701	-3.43911793601395	azizi_BC2_TUMOR	azizi_BC2_TUMOR_Tumor	primary	2_C3Mac
NA	2604	972	azizi	c15782	MACROPHAGE:	Macro	Macro	MACROPHAGE:	NA	BC2	BC2_TUMOR	BC	Tumor	23	primary	NA	NA	2620	970	10	2	1	1	1	2	1	2	2	2	-1.09496038839949	-3.18388679396988	azizi_BC2_TUMOR	azizi_BC2_TUMOR_Tumor	primary	2_C3Mac
NA	2471	964	azizi	c16233	MACROPHAGE:	Macro	Macro	MACROPHAGE:	NA	BC2	BC2_TUMOR	BC	Tumor	23	primary	NA	NA	2573	963	19	2	1	1	1	2	1	2	2	2	-1.06711131022108	-2.96866467368484	azizi_BC2_TUMOR	azizi_BC2_TUMOR_Tumor	primary	2_C3Mac
NA	2406	620	azizi	c16592	MACROPHAGE:	Macro	Macro	MACROPHAGE:	NA	BC2	BC2_TUMOR	BC	Tumor	25	primary	NA	NA	2613	620	10	2	1	1	1	2	1	2	2	2	-1.06780141279829	-3.02160075080276	azizi_BC2_TUMOR	azizi_BC2_TUMOR_Tumor	primary	2_C3Mac
NA	2298	443	azizi	c17173	MACROPHAGE:	Macro	Macro	MACROPHAGE:	NA	BC2	BC2_TUMOR	BC	Tumor	25	primary	NA	NA	2594	442	3	2	1	1	1	2	1	2	2	2	-2.22938269064558	-0.568554369329223	azizi_BC2_TUMOR	azizi_BC2_TUMOR_Tumor	primary	2_C3Mac
NA	2379	552	azizi	c17438	MACROPHAGE:	Macro	Macro	MACROPHAGE:	NA	BC4	BC4_BLOOD	BC	Blood	23	blood	NA	NA	2610	552	15	19	17	19	15	11	15	12	19	19	0.656261953853245	2.11252007115006	azizi_BC4_BLOOD	azizi_BC4_BLOOD_Blood	blood	19_ClassMono
NA	3198	1748	azizi	c30589	MACROPHAGE:	Macro	Macro	MACROPHAGE:	NA	BC4	BC4_TUMOR	BC	Tumor	23	primary	NA	NA	3083	1732	1	1	2	2	3	1	3	1	1	1	0.96305978610384	-4.66306879889847	azizi_BC4_TUMOR	azizi_BC4_TUMOR_Tumor	primary	1_MetM2Mac
NA	3320	1799	azizi	c31008	MACROPHAGE:	Macro	Macro	MACROPHAGE:	NA	BC4	BC4_TUMOR	BC	Tumor	23	primary	NA	NA	3090	1756	20	18	19	20	18	18	18	16	18	18	-0.483440455652599	6.01015565025925	azizi_BC4_TUMOR	azizi_BC4_TUMOR_Tumor	primary	18_ECMMac
NA	3311	1947	azizi	c31283	MACROPHAGE:	Macro	Macro	MACROPHAGE:	NA	BC4	BC4_TUMOR	BC	Tumor	23	primary	NA	NA	3127	1909	20	18	19	20	18	18	18	16	18	18	-1.11256831572187	6.59999987709641	azizi_BC4_TUMOR	azizi_BC4_TUMOR_Tumor	primary	18_ECMMac
NA	3242	1830	azizi	c31737	MACROPHAGE:	Macro	Macro	MACROPHAGE:	NA	BC4	BC4_TUMOR	BC	Tumor	23	primary	NA	NA	3021	1781	20	18	19	20	18	18	18	16	18	18	-1.10591405317915	6.62321421730637	azizi_BC4_TUMOR	azizi_BC4_TUMOR_Tumor	primary	18_ECMMac
NA	2434	788	azizi	c34835	MACROPHAGE:	Macro	Macro	MACROPHAGE:	NA	BC4	BC4_TUMOR	BC	Tumor	23	primary	NA	NA	2664	786	27	20	22	23	20	21	19	20	20	20	-0.573599395014172	2.14283105957626	azizi_BC4_TUMOR	azizi_BC4_TUMOR_Tumor	primary	20_TDoub
NA	3193	1728	azizi	c34923	MACROPHAGE:	Macro	Macro	MACROPHAGE:	NA	BC4	BC4_TUMOR	BC	Tumor	23	primary	NA	NA	3115	1719	18	16	14	14	15	15	15	12	16	16	2.71988755776751	1.10287705290436	azizi_BC4_TUMOR	azizi_BC4_TUMOR_Tumor	primary	16_ECMHomeoMac
NA	2259	540	azizi	c35894	MACROPHAGE:	Macro	Macro	MACROPHAGE:	NA	BC4	BC4_TUMOR	BC	Tumor	23	primary	NA	NA	2559	539	3	2	1	1	1	2	1	2	2	2	-1.5353453724159	-0.919283894418486	azizi_BC4_TUMOR	azizi_BC4_TUMOR_Tumor	primary	2_C3Mac
NA	2437	1105	azizi	c36874	MACROPHAGE:	Macro	Macro	MACROPHAGE:	NA	BC4	BC4_TUMOR	BC	Tumor	23	primary	NA	NA	2527	1100	1	1	2	2	3	1	3	1	1	1	-0.73680239603651	-6.83208229911209	azizi_BC4_TUMOR	azizi_BC4_TUMOR_Tumor	primary	1_MetM2Mac
NA	2412	1153	azizi	c36890	MACROPHAGE:	Macro	Macro	MACROPHAGE:	NA	BC4	BC4_TUMOR	BC	Tumor	23	primary	NA	NA	2502	1134	1	1	2	2	3	1	3	1	1	1	0.307055312536831	-6.29344895255447	azizi_BC4_TUMOR	azizi_BC4_TUMOR_Tumor	primary	1_MetM2Mac
NA	2330	887	azizi	c37063	MACROPHAGE:	Macro	Macro	MACROPHAGE:	NA	BC4	BC4_TUMOR	BC	Tumor	23	primary	NA	NA	2524	885	3	2	1	1	1	2	1	2	2	2	-1.07887822077406	-3.51211288344742	azizi_BC4_TUMOR	azizi_BC4_TUMOR_Tumor	primary	2_C3Mac
NA	2564	1198	azizi	c37325	MACROPHAGE:	Macro	Macro	MACROPHAGE:	NA	BC4	BC4_TUMOR	BC	Tumor	23	primary	NA	NA	2589	1195	6	2	1	10	8	10	7	2	2	2	-0.199758943773632	-2.80832221877457	azizi_BC4_TUMOR	azizi_BC4_TUMOR_Tumor	primary	2_C3Mac
NA	2657	1236	azizi	c36202	MACROPHAGE:	Macro	Macro	MACROPHAGE:	NA	BC4	BC4_TUMOR	BC	Tumor	25	primary	NA	NA	2665	1232	8	13	12	12	0	12	0	14	13	13	-3.57938188002241	2.44353077042221	azizi_BC4_TUMOR	azizi_BC4_TUMOR_Tumor	primary	13_CalciumMac
NA	3265	1908	azizi	c36463	MACROPHAGE:	Macro	Macro	MACROPHAGE:	NA	BC4	BC4_TUMOR	BC	Tumor	25	primary	NA	NA	3175	1902	27	20	22	23	20	21	19	20	20	20	-1.04636472151411	3.28401395905136	azizi_BC4_TUMOR	azizi_BC4_TUMOR_Tumor	primary	20_TDoub
NA	2428	568	azizi	c37220	MACROPHAGE:	Macro	Macro	MACROPHAGE:	NA	BC4	BC4_TUMOR	BC	Tumor	25	primary	NA	NA	2607	568	28	12	20	17	12	22	12	13	12	12	-2.83080404684675	2.83411309349655	azizi_BC4_TUMOR	azizi_BC4_TUMOR_Tumor	primary	12_MBMMac
NA	2228	1073	azizi	c38139	MACROPHAGE:	Macro	Macro	MACROPHAGE:	NA	BC4	BC4_TUMOR	BC	Tumor	23	primary	NA	NA	2499	1064	3	2	1	1	1	2	1	2	2	2	-0.963490065790539	-3.29974940192581	azizi_BC4_TUMOR	azizi_BC4_TUMOR_Tumor	primary	2_C3Mac
NA	3418	2036	azizi	c38192	MACROPHAGE:	Macro	Macro	MACROPHAGE:	NA	BC4	BC4_TUMOR	BC	Tumor	23	primary	NA	NA	3263	2028	2	16	4	3	4	15	2	19	16	16	6.03854900910723	3.38902876007675	azizi_BC4_TUMOR	azizi_BC4_TUMOR_Tumor	primary	16_ECMHomeoMac
NA	3020	1701	azizi	c38611	MACROPHAGE:	Macro	Macro	MACROPHAGE:	NA	BC4	BC4_TUMOR	BC	Tumor	23	primary	NA	NA	2932	1658	20	18	19	20	18	18	18	16	18	18	0.0751238571034623	-6.06475975882889	azizi_BC4_TUMOR	azizi_BC4_TUMOR_Tumor	primary	18_ECMMac
NA	2742	1448	azizi	c39196	MACROPHAGE:	Macro	Macro	MACROPHAGE:	NA	BC4	BC4_TUMOR	BC	Tumor	23	primary	NA	NA	2713	1422	16	10	9	11	7	8	8	8	10	10	2.07822305276262	-2.66632583510757	azizi_BC4_TUMOR	azizi_BC4_TUMOR_Tumor	primary	10_InflamMac
NA	2496	622	azizi	c39657	MACROPHAGE:	Macro	Macro	MACROPHAGE:	NA	BC4	BC4_TUMOR	BC	Tumor	23	primary	NA	NA	2572	619	1	1	2	2	3	1	3	1	1	1	-1.25590377733839	-7.04205706488968	azizi_BC4_TUMOR	azizi_BC4_TUMOR_Tumor	primary	1_MetM2Mac
NA	2358	814	azizi	c40738	MACROPHAGE:	Macro	Macro	MACROPHAGE:	NA	BC4	BC4_TUMOR	BC	Tumor	23	primary	NA	NA	2515	814	10	2	1	1	1	2	1	2	2	2	-0.625872012831097	-3.17681148421646	azizi_BC4_TUMOR	azizi_BC4_TUMOR_Tumor	primary	2_C3Mac
NA	2346	918	azizi	c41143	MACROPHAGE:	Macro	Macro	MACROPHAGE:	NA	BC4	BC4_TUMOR	BC	Tumor	23	primary	NA	NA	2512	912	3	2	1	1	1	2	1	2	2	2	-1.28696220801008	-2.73626640212417	azizi_BC4_TUMOR	azizi_BC4_TUMOR_Tumor	primary	2_C3Mac
NA	2665	962	azizi	c42055	MACROPHAGE:	Macro	Macro	MACROPHAGE:	NA	BC8	BC8_TUMOR	BC	Tumor	23	primary	NA	NA	2682	958	3	2	1	1	1	2	1	2	2	2	-1.63633578703535	-3.03270843398453	azizi_BC8_TUMOR	azizi_BC8_TUMOR_Tumor	primary	2_C3Mac
NA	2447	858	azizi	c42078	MACROPHAGE:	Macro	Macro	MACROPHAGE:	NA	BC8	BC8_TUMOR	BC	Tumor	23	primary	NA	NA	2571	856	27	20	22	23	20	21	19	20	20	20	-0.713276859976177	3.39611789810776	azizi_BC8_TUMOR	azizi_BC8_TUMOR_Tumor	primary	20_TDoub
NA	3248	1686	azizi	c42083	MACROPHAGE:	Macro	Macro	MACROPHAGE:	NA	BC8	BC8_TUMOR	BC	Tumor	23	primary	NA	NA	3152	1684	3	2	1	1	1	2	1	2	2	2	-1.50838476107252	-2.88703372847916	azizi_BC8_TUMOR	azizi_BC8_TUMOR_Tumor	primary	2_C3Mac
NA	2320	579	azizi	c42089	MACROPHAGE:	Macro	Macro	MACROPHAGE:	NA	BC8	BC8_TUMOR	BC	Tumor	23	primary	NA	NA	2598	579	28	12	20	17	12	22	1	13	12	12	-2.28119104788435	2.16319295990585	azizi_BC8_TUMOR	azizi_BC8_TUMOR_Tumor	primary	12_MBMMac
NA	3246	1674	azizi	c42108	MACROPHAGE:	Macro	Macro	MACROPHAGE:	NA	BC8	BC8_TUMOR	BC	Tumor	23	primary	NA	NA	3151	1674	3	2	1	1	1	2	1	2	2	2	-1.34136503622663	-2.94609597098709	azizi_BC8_TUMOR	azizi_BC8_TUMOR_Tumor	primary	2_C3Mac
NA	3074	1401	azizi	c42129	MACROPHAGE:	Macro	Macro	MACROPHAGE:	NA	BC8	BC8_TUMOR	BC	Tumor	23	primary	NA	NA	3028	1400	2	4	1	3	1	4	4	2	4	4	-2.68951767370832	-3.3235292710054	azizi_BC8_TUMOR	azizi_BC8_TUMOR_Tumor	primary	4_ICIMac2
NA	3096	1444	azizi	c42132	MACROPHAGE:	Macro	Macro	MACROPHAGE:	NA	BC8	BC8_TUMOR	BC	Tumor	23	primary	NA	NA	3055	1442	28	12	1	1	12	22	1	13	12	12	-2.15351718351973	1.77900395023941	azizi_BC8_TUMOR	azizi_BC8_TUMOR_Tumor	primary	12_MBMMac
NA	3085	1576	azizi	c42141	MACROPHAGE:	Macro	Macro	MACROPHAGE:	NA	BC8	BC8_TUMOR	BC	Tumor	23	primary	NA	NA	3027	1573	3	2	1	1	1	2	1	2	2	2	-1.31083160326612	-3.25001933944107	azizi_BC8_TUMOR	azizi_BC8_TUMOR_Tumor	primary	2_C3Mac
NA	3187	1619	azizi	c42151	MACROPHAGE:	Macro	Macro	MACROPHAGE:	NA	BC8	BC8_TUMOR	BC	Tumor	23	primary	NA	NA	3112	1615	4	3	6	6	2	3	2	3	3	3	7.77671152665484	-0.481808630346068	azizi_BC8_TUMOR	azizi_BC8_TUMOR_Tumor	primary	3_ICIMac1
NA	2477	880	azizi	c42164	MACROPHAGE:	Macro	Macro	MACROPHAGE:	NA	BC8	BC8_TUMOR	BC	Tumor	23	primary	NA	NA	2566	880	4	2	1	1	1	3	1	3	2	2	7.43935734345781	-0.657425907968291	azizi_BC8_TUMOR	azizi_BC8_TUMOR_Tumor	primary	2_C3Mac
NA	3030	1296	azizi	c42165	MACROPHAGE:	Macro	Macro	MACROPHAGE:	NA	BC8	BC8_TUMOR	BC	Tumor	23	primary	NA	NA	2995	1295	3	2	1	1	1	2	1	2	2	2	-1.4857563345207	-3.20863511931778	azizi_BC8_TUMOR	azizi_BC8_TUMOR_Tumor	primary	2_C3Mac
NA	3091	1447	azizi	c42168	MACROPHAGE:	Macro	Macro	MACROPHAGE:	NA	BC8	BC8_TUMOR	BC	Tumor	23	primary	NA	NA	3043	1447	16	10	9	11	7	8	8	8	10	10	1.50411886288988	-2.62295534980179	azizi_BC8_TUMOR	azizi_BC8_TUMOR_Tumor	primary	10_InflamMac
NA	2498	945	azizi	c42174	MACROPHAGE:	Macro	Macro	MACROPHAGE:	NA	BC8	BC8_TUMOR	BC	Tumor	23	primary	NA	NA	2555	944	13	15	15	7	16	11	17	12	15	15	0.657211008809681	1.3869586907637	azizi_BC8_TUMOR	azizi_BC8_TUMOR_Tumor	primary	15_LYZMac
NA	2993	1204	azizi	c42177	MACROPHAGE:	Macro	Macro	MACROPHAGE:	NA	BC8	BC8_TUMOR	BC	Tumor	23	primary	NA	NA	2971	1201	28	12	20	17	12	22	1	13	12	12	-2.14913314268721	1.97111007797836	azizi_BC8_TUMOR	azizi_BC8_TUMOR_Tumor	primary	12_MBMMac
NA	2110	493	azizi	c42182	MACROPHAGE:	Macro	Macro	MACROPHAGE:	NA	BC8	BC8_TUMOR	BC	Tumor	23	primary	NA	NA	2440	493	13	2	1	16	8	10	1	9	2	2	-1.62006979868544	0.305645795942537	azizi_BC8_TUMOR	azizi_BC8_TUMOR_Tumor	primary	2_C3Mac
NA	2455	648	azizi	c42187	MACROPHAGE:	Macro	Macro	MACROPHAGE:	NA	BC8	BC8_TUMOR	BC	Tumor	23	primary	NA	NA	2561	647	15	16	14	14	15	11	15	12	16	16	1.66200930192339	1.91573342907547	azizi_BC8_TUMOR	azizi_BC8_TUMOR_Tumor	primary	16_ECMHomeoMac
NA	3015	1282	azizi	c42188	MACROPHAGE:	Macro	Macro	MACROPHAGE:	NA	BC8	BC8_TUMOR	BC	Tumor	23	primary	NA	NA	2981	1282	4	3	6	6	2	3	2	3	3	3	7.96110683991777	0.48551145422577	azizi_BC8_TUMOR	azizi_BC8_TUMOR_Tumor	primary	3_ICIMac1
NA	2953	1455	azizi	c42204	MACROPHAGE:	Macro	Macro	MACROPHAGE:	NA	BC8	BC8_TUMOR	BC	Tumor	23	primary	NA	NA	2924	1453	11	7	8	8	9	7	10	7	7	7	4.88543373658525	2.0794762097609	azizi_BC8_TUMOR	azizi_BC8_TUMOR_Tumor	primary	7_IFNMac
NA	2759	1242	azizi	c42238	MACROPHAGE:	Macro	Macro	MACROPHAGE:	NA	BC8	BC8_TUMOR	BC	Tumor	23	primary	NA	NA	2753	1236	3	2	1	1	1	2	1	2	2	2	-1.20064216539991	-3.48683336150528	azizi_BC8_TUMOR	azizi_BC8_TUMOR_Tumor	primary	2_C3Mac
NA	2662	1161	azizi	c42242	MACROPHAGE:	Macro	Macro	MACROPHAGE:	NA	BC8	BC8_TUMOR	BC	Tumor	23	primary	NA	NA	2672	1161	1	1	2	2	3	1	3	1	1	1	-0.95692974016798	-5.5592675484407	azizi_BC8_TUMOR	azizi_BC8_TUMOR_Tumor	primary	1_MetM2Mac
NA	3060	1378	azizi	c42248	MACROPHAGE:	Macro	Macro	MACROPHAGE:	NA	BC8	BC8_TUMOR	BC	Tumor	23	primary	NA	NA	3013	1375	3	2	1	1	1	2	1	2	2	2	-1.37108426973951	-3.05588701140762	azizi_BC8_TUMOR	azizi_BC8_TUMOR_Tumor	primary	2_C3Mac
NA	3127	1432	azizi	c42251	MACROPHAGE:	Macro	Macro	MACROPHAGE:	NA	BC8	BC8_TUMOR	BC	Tumor	23	primary	NA	NA	3060	1431	3	2	1	1	1	2	1	2	2	2	-1.45280188009871	-2.70805981528641	azizi_BC8_TUMOR	azizi_BC8_TUMOR_Tumor	primary	2_C3Mac
NA	2896	1284	azizi	c42283	MACROPHAGE:	Macro	Macro	MACROPHAGE:	NA	BC8	BC8_TUMOR	BC	Tumor	23	primary	NA	NA	2878	1281	4	2	1	1	1	3	1	3	2	2	-0.956383523203258	-3.50190499198318	azizi_BC8_TUMOR	azizi_BC8_TUMOR_Tumor	primary	2_C3Mac
NA	2931	1133	azizi	c42287	MACROPHAGE:	Macro	Macro	MACROPHAGE:	NA	BC8	BC8_TUMOR	BC	Tumor	23	primary	NA	NA	2911	1131	15	19	17	19	15	11	15	12	19	19	0.596747222684498	1.66445133316635	azizi_BC8_TUMOR	azizi_BC8_TUMOR_Tumor	primary	19_ClassMono
NA	3003	1176	azizi	c42288	MACROPHAGE:	Macro	Macro	MACROPHAGE:	NA	BC8	BC8_TUMOR	BC	Tumor	23	primary	NA	NA	2979	1175	3	2	1	1	1	2	1	2	2	2	-1.1059876053108	-0.926565913079985	azizi_BC8_TUMOR	azizi_BC8_TUMOR_Tumor	primary	2_C3Mac
NA	3175	1608	azizi	c42294	MACROPHAGE:	Macro	Macro	MACROPHAGE:	NA	BC8	BC8_TUMOR	BC	Tumor	23	primary	NA	NA	3101	1605	4	3	6	6	2	3	2	3	3	3	8.0472026498543	0.162781628252259	azizi_BC8_TUMOR	azizi_BC8_TUMOR_Tumor	primary	3_ICIMac1
NA	2815	1147	azizi	c42296	MACROPHAGE:	Macro	Macro	MACROPHAGE:	NA	BC8	BC8_TUMOR	BC	Tumor	23	primary	NA	NA	2813	1145	27	20	22	23	20	21	19	20	20	20	-1.52822559759748	2.99402162659287	azizi_BC8_TUMOR	azizi_BC8_TUMOR_Tumor	primary	20_TDoub
NA	2773	1182	azizi	c42299	MACROPHAGE:	Macro	Macro	MACROPHAGE:	NA	BC8	BC8_TUMOR	BC	Tumor	23	primary	NA	NA	2770	1179	13	15	15	1	1	2	1	2	15	15	-1.29615789339674	-0.704414514421233	azizi_BC8_TUMOR	azizi_BC8_TUMOR_Tumor	primary	15_LYZMac
NA	3258	1671	azizi	c42318	MACROPHAGE:	Macro	Macro	MACROPHAGE:	NA	BC8	BC8_TUMOR	BC	Tumor	23	primary	NA	NA	3150	1666	4	3	6	6	2	3	2	3	3	3	7.96798187806475	-0.422539261697539	azizi_BC8_TUMOR	azizi_BC8_TUMOR_Tumor	primary	3_ICIMac1
NA	2708	1308	azizi	c42335	MACROPHAGE:	Macro	Macro	MACROPHAGE:	NA	BC8	BC8_TUMOR	BC	Tumor	23	primary	NA	NA	2703	1301	27	20	22	23	20	21	19	20	20	20	-0.515376922346477	3.5954057894957	azizi_BC8_TUMOR	azizi_BC8_TUMOR_Tumor	primary	20_TDoub
NA	3004	1203	azizi	c42342	MACROPHAGE:	Macro	Macro	MACROPHAGE:	NA	BC8	BC8_TUMOR	BC	Tumor	23	primary	NA	NA	2977	1202	10	2	1	1	1	2	1	2	2	2	-0.441497024752026	-3.50336316001297	azizi_BC8_TUMOR	azizi_BC8_TUMOR_Tumor	primary	2_C3Mac
NA	3042	1371	azizi	c42345	MACROPHAGE:	Macro	Macro	MACROPHAGE:	NA	BC8	BC8_TUMOR	BC	Tumor	23	primary	NA	NA	3007	1368	10	2	1	1	1	2	1	2	2	2	0.202679830931301	-2.46347406279922	azizi_BC8_TUMOR	azizi_BC8_TUMOR_Tumor	primary	2_C3Mac
NA	2687	1200	azizi	c42353	MACROPHAGE:	Macro	Macro	MACROPHAGE:	NA	BC8	BC8_TUMOR	BC	Tumor	23	primary	NA	NA	2694	1199	16	2	9	11	7	8	8	8	2	2	0.0213526071535302	-2.77584364783646	azizi_BC8_TUMOR	azizi_BC8_TUMOR_Tumor	primary	2_C3Mac
NA	3168	1629	azizi	c42358	MACROPHAGE:	Macro	Macro	MACROPHAGE:	NA	BC8	BC8_TUMOR	BC	Tumor	23	primary	NA	NA	3102	1627	1	1	2	2	3	1	3	1	1	1	-1.28242736742628	-4.90875723731399	azizi_BC8_TUMOR	azizi_BC8_TUMOR_Tumor	primary	1_MetM2Mac
NA	2039	516	azizi	c42360	MACROPHAGE:	Macro	Macro	MACROPHAGE:	NA	BC8	BC8_TUMOR	BC	Tumor	23	primary	NA	NA	2438	516	16	10	9	11	7	8	8	8	10	10	1.5456909568535	-1.06060758006454	azizi_BC8_TUMOR	azizi_BC8_TUMOR_Tumor	primary	10_InflamMac
NA	3099	1364	azizi	c42369	MACROPHAGE:	Macro	Macro	MACROPHAGE:	NA	BC8	BC8_TUMOR	BC	Tumor	23	primary	NA	NA	3030	1363	23	8	7	21	10	9	9	18	8	8	-2.3122112123741	-0.00726842653633003	azizi_BC8_TUMOR	azizi_BC8_TUMOR_Tumor	primary	8_IFNGMac
NA	3145	1562	azizi	c42376	MACROPHAGE:	Macro	Macro	MACROPHAGE:	NA	BC8	BC8_TUMOR	BC	Tumor	23	primary	NA	NA	3073	1560	10	2	1	1	1	2	1	2	2	2	-0.0354744164718437	-3.39320996177078	azizi_BC8_TUMOR	azizi_BC8_TUMOR_Tumor	primary	2_C3Mac
NA	2948	1207	azizi	c42388	MACROPHAGE:	Macro	Macro	MACROPHAGE:	NA	BC8	BC8_TUMOR	BC	Tumor	23	primary	NA	NA	2927	1205	16	10	9	11	7	8	8	8	10	10	1.74481469704973	-1.38672616851211	azizi_BC8_TUMOR	azizi_BC8_TUMOR_Tumor	primary	10_InflamMac
NA	2818	1300	azizi	c42396	MACROPHAGE:	Macro	Macro	MACROPHAGE:	NA	BC8	BC8_TUMOR	BC	Tumor	23	primary	NA	NA	2811	1294	9	14	13	13	14	14	14	15	14	14	3.06296617104876	5.75856253731369	azizi_BC8_TUMOR	azizi_BC8_TUMOR_Tumor	primary	14_ProliMac
NA	3217	1689	azizi	c42411	MACROPHAGE:	Macro	Macro	MACROPHAGE:	NA	BC8	BC8_TUMOR	BC	Tumor	23	primary	NA	NA	3131	1681	3	2	1	1	1	2	1	2	2	2	-1.14737850115431	-3.02090576064468	azizi_BC8_TUMOR	azizi_BC8_TUMOR_Tumor	primary	2_C3Mac
NA	2833	1075	azizi	c42416	MACROPHAGE:	Macro	Macro	MACROPHAGE:	NA	BC8	BC8_TUMOR	BC	Tumor	23	primary	NA	NA	2830	1075	3	2	1	1	1	2	1	2	2	2	-2.87027352736128	-0.503829268335112	azizi_BC8_TUMOR	azizi_BC8_TUMOR_Tumor	primary	2_C3Mac
NA	3062	1464	azizi	c42425	MACROPHAGE:	Macro	Macro	MACROPHAGE:	NA	BC8	BC8_TUMOR	BC	Tumor	23	primary	NA	NA	3018	1461	3	2	1	1	1	2	1	2	2	2	-1.22195881292952	-3.35832550895096	azizi_BC8_TUMOR	azizi_BC8_TUMOR_Tumor	primary	2_C3Mac
[truncated: 361,607 more rows]
