# Supplementary material for: Using a pan-cancer atlas to investigate tumour associated macrophages as regulators of immunotherapy response
Source: Nat Commun. 2024 Jul 6;15:5665. doi: 10.1038/s41467-024-49885-8 (PMC11226649; doi:10.1038/s41467-024-49885-8)
Supplement: Supplementary file 7 — Source Data [file 41467_2024_49885_MOESM7_ESM.xlsx]

## Sheet: fig.1.c
Category	Count
Metastasis	51562
nNA	21605
Primary	205937

## Sheet: fig.1.d
tissue	n	n2
Blood	252
Effusion	2787
Lymph node	6190
Normal	74982	74982
Tumor	279104	279104

## Sheet: fig.1.e.middle
cancer	tissue	n
LUNG	Tumor	197
CRC	Tumor	107
MEL	Tumor	103
BC	Tumor	83
ESCA	Tumor	71
LUNG	Normal	63
LIHC	Tumor	46
CRC	Normal	42
ccRCC	Tumor	41
HGSOC	Tumor	22
ccRCC	Normal	19
THCA	Tumor	19
GBM	Tumor	12
SKIN_BCC	Tumor	10
UCEC	Tumor	9
THCA	Normal	8
UCEC	Normal	8
ccRCC	Blood	7
ESCA	Normal	7
LUNG	Effusion	7
LUNG	LymphNode	7
OV	Tumor	7
PAAD	Tumor	6
RCC	Normal	6
RCC	Tumor	6
MYE	Tumor	4
BC	Normal	3
ccRCC	LymphNode	3
LYM	Tumor	3
MYE	Blood	3
OV	Normal	3
BC	Blood	2
PAAD	Normal	2
pRCC	LymphNode	1

## Sheet: fig.1.e.right
cancer	n
LUNG	209
CRC	99
MEL	85
ESCA	71
BC	69
ccRCC	29
LIHC	20
THCA	19
GBM	12
HGSOC	12
SKIN_BCC	10
UCEC	9
OV	7
PAAD	6
RCC	6
MYE	4
LYM	3
pRCC	1

## Sheet: fig.1.e
cancer	tissue	n
LUNG	Tumor	73520
LUNG	Normal	61028
GBM	Tumor	37698
ccRCC	Tumor	33925
CRC	Tumor	33033
BC	Tumor	27688
MEL	Tumor	19067
THCA	Tumor	9959
ESCA	Tumor	9174
OV	Tumor	7844
HGSOC	Tumor	7445
RCC	Tumor	6683
LIHC	Tumor	4627
ccRCC	Normal	3939
LUNG	LymphNode	3902
SKIN_BCC	Tumor	3093
LUNG	Effusion	2787
UCEC	Tumor	2640
ESCA	Normal	2618
ccRCC	LymphNode	2145
CRC	Normal	2127
RCC	Normal	2113
UCEC	Normal	1554
PAAD	Tumor	1274
MYE	Tumor	1141
OV	Normal	1050
THCA	Normal	444
LYM	Tumor	293
ccRCC	Blood	235
pRCC	LymphNode	143
PAAD	Normal	105
MYE	Blood	15
BC	Normal	4
BC	Blood	2

## Sheet: fig.2.a
UMAP_1	UMAP_2	short.label
-4.69286	4.05638	0_AlvMac
6.40737	1.04681	3_ICIMac1
2.15796	2.47592	17_IFNMac3
-5.6717	-2.11974	4_ICIMac2
-6.64749	1.39829	0_AlvMac
-4.82832	1.45718	13_CalciumMac
6.92551	1.29309	3_ICIMac1
-6.13931	2.1839	0_AlvMac
-0.0697442	4.46041	11_MetalloMac
-6.04874	1.32946	0_AlvMac
1.80344	1.14931	19_ClassMono
-1.48249	2.07593	12_MBMMac
-2.42727	-0.0421207	2_C3Mac
-5.36472	2.30358	0_AlvMac
4.15146	0.710326	7_IFNMac
-0.504231	2.78782	20_TDoub
5.31829	0.634078	3_ICIMac1
4.51163	0.736346	10_InflamMac
-1.16954	-3.77661	2_C3Mac
-0.722754	-5.04626	1_MetM2Mac
-5.96812	2.53848	0_AlvMac
1.29237	-3.02996	2_C3Mac
-5.36987	-2.42818	4_ICIMac2
1.03191	1.86653	19_ClassMono
6.30867	2.07838	3_ICIMac1
6.54645	-0.0741163	3_ICIMac1
-6.15125	4.02053	0_AlvMac
3.52656	0.689768	6_SPP1AREGMac
0.726991	2.28001	19_ClassMono
-4.97174	1.33067	0_AlvMac
0.250286	4.4517	11_MetalloMac
-5.06711	5.31607	0_AlvMac
-6.1024	3.80343	0_AlvMac
-4.42116	2.56205	13_CalciumMac
-4.7675	-0.135641	8_IFNGMac
-1.78062	1.26457	12_MBMMac
-1.14596	-4.74794	1_MetM2Mac
3.72101	-3.94754	5_StressMac
-0.443211	-6.06506	1_MetM2Mac
-1.49142	-2.08585	2_C3Mac
-3.36055	-1.94042	8_IFNGMac
-2.42738	3.40574	12_MBMMac
-0.809853	-2.58689	2_C3Mac
-5.46731	-2.72795	4_ICIMac2
6.15591	-2.46146	3_ICIMac1
-0.48257	-4.98632	2_C3Mac
0.418252	0.724757	9_AngioMac
-4.27837	1.35316	13_CalciumMac
0.366224	-5.37564	1_MetM2Mac
-0.48113	-2.95241	2_C3Mac
6.1499	-2.34181	5_StressMac
-3.05331	2.29163	12_MBMMac
5.36438	0.0371381	17_IFNMac3
3.80088	-1.28521	7_IFNMac
1.5956	-4.57826	1_MetM2Mac
-1.87368	-0.86699	15_LYZMac
-4.41993	0.711306	0_AlvMac
0.989793	2.09396	19_ClassMono
2.08033	-1.41723	6_SPP1AREGMac
-3.68581	-1.02231	8_IFNGMac
-4.66305	0.623026	1_MetM2Mac
6.33287	1.14635	3_ICIMac1
1.93232	-3.9039	2_C3Mac
0.311348	-0.759082	9_AngioMac
-4.7723	0.2479	13_CalciumMac
2.5951	-0.387882	6_SPP1AREGMac
0.505099	-1.46852	2_C3Mac
1.29498	-2.09287	1_MetM2Mac
3.41557	1.92679	7_IFNMac
-0.852112	2.99293	12_MBMMac
0.402877	-3.08953	2_C3Mac
-4.54381	-3.60959	4_ICIMac2
8.23144	0.777656	3_ICIMac1
-3.56563	5.10131	6_SPP1AREGMac
-5.43908	-1.92525	4_ICIMac2
3.30414	0.271313	6_SPP1AREGMac
-1.02959	-3.09667	2_C3Mac
-2.81147	-4.22191	2_C3Mac
-2.86013	-2.78659	2_C3Mac
2.98054	2.00825	7_IFNMac
-2.79138	-5.77022	1_MetM2Mac
1.3653	3.45187	11_MetalloMac
-1.51075	-2.71799	14_ProliMac
-1.85738	-1.55433	8_IFNGMac
-0.239273	1.15994	9_AngioMac
-4.44674	3.28818	0_AlvMac
-2.87411	-1.03846	4_ICIMac2
-0.282152	-4.21771	1_MetM2Mac
0.221313	-4.54998	1_MetM2Mac
-3.61669	3.18645	0_AlvMac
0.79835	1.06758	9_AngioMac
1.57591	1.97424	16_ECMHomeoMac
-3.86492	-1.38432	8_IFNGMac
-1.6696	-5.71958	1_MetM2Mac
-3.44775	3.39377	12_MBMMac
-3.70137	-4.86387	1_MetM2Mac
1.4002	-5.47834	7_IFNMac
6.02551	2.41157	17_IFNMac3
-5.27399	0.527782	0_AlvMac
-2.25006	3.12002	12_MBMMac
-0.85942	6.89827	18_ECMMac
7.20967	1.22482	3_ICIMac1
0.091966	2.94859	22_IFNMac4
-5.12585	0.88415	13_CalciumMac
2.88493	3.46045	17_IFNMac3
-0.692791	-2.7572	2_C3Mac
-0.0660766	4.68251	11_MetalloMac
1.26355	-5.19137	7_IFNMac
5.05067	2.10483	3_ICIMac1
-4.96241	2.87024	0_AlvMac
3.54034	2.46477	5_StressMac
-1.00913	0.671933	20_TDoub
-5.21175	-2.06222	4_ICIMac2
3.40588	-0.385452	6_SPP1AREGMac
-4.4458	1.63578	0_AlvMac
-0.654666	0.555198	12_MBMMac
0.25891	4.52327	11_MetalloMac
1.62982	-2.38643	10_InflamMac
1.7552	-2.1646	10_InflamMac
0.668847	-2.46316	10_InflamMac
-5.324	4.39073	0_AlvMac
2.47139	3.07788	17_IFNMac3
0.0795351	-5.83902	11_MetalloMac
0.227039	-2.26578	2_C3Mac
-1.69182	-3.62926	2_C3Mac
-6.36624	1.71048	0_AlvMac
0.657832	-3.62325	9_AngioMac
-2.45317	4.26448	11_MetalloMac
-4.15985	3.35617	0_AlvMac
-2.33158	3.51469	12_MBMMac
-5.44741	1.60003	0_AlvMac
3.38172	-3.41828	5_StressMac
-1.40511	-2.57961	2_C3Mac
-6.86124	3.07219	0_AlvMac
8.01344	0.897159	3_ICIMac1
-1.89763	1.32983	13_CalciumMac
-2.68753	-2.54024	2_C3Mac
-3.59731	-3.76675	7_IFNMac
2.13388	-0.11105	9_AngioMac
-1.43632	1.77383	12_MBMMac
-0.126158	-2.5471	4_ICIMac2
-3.69534	4.17731	0_AlvMac
-0.776986	0.713414	12_MBMMac
3.0941	-0.882608	6_SPP1AREGMac
3.69951	0.668015	6_SPP1AREGMac
-4.50963	-1.75793	8_IFNGMac
-1.15445	-3.40378	2_C3Mac
-0.562739	1.64296	15_LYZMac
-3.8811	-1.53298	2_C3Mac
2.39297	-3.30378	7_IFNMac
-4.69675	3.6289	0_AlvMac
-4.82553	-3.87151	1_MetM2Mac
-4.50766	-2.50751	4_ICIMac2
-5.68454	1.80379	15_LYZMac
1.66608	-5.20326	1_MetM2Mac
-2.82683	-0.734762	2_C3Mac
-2.21946	3.36293	20_TDoub
-2.96078	4.45862	11_MetalloMac
-1.23433	3.39454	20_TDoub
-3.76253	-3.45801	4_ICIMac2
3.89717	0.472346	7_IFNMac
6.76924	2.78351	4_ICIMac2
6.53218	2.53675	16_ECMHomeoMac
-5.56859	2.96542	0_AlvMac
-6.10162	0.939252	2_C3Mac
-4.75674	-1.51118	4_ICIMac2
5.21414	6.37705	14_ProliMac
2.27995	1.83597	7_IFNMac
-1.63559	2.56741	5_StressMac
2.26119	1.72129	16_ECMHomeoMac
-6.09595	3.33254	0_AlvMac
3.40585	-0.800556	6_SPP1AREGMac
-2.20017	-4.77635	8_IFNGMac
-1.19818	-3.11291	13_CalciumMac
3.13796	2.02209	7_IFNMac
5.88902	2.91641	16_ECMHomeoMac
0.0496363	-0.581143	9_AngioMac
-5.32533	1.98101	0_AlvMac
-2.90805	-1.01102	15_LYZMac
0.867234	-2.0024	4_ICIMac2
-4.17298	1.64912	13_CalciumMac
-5.52571	-2.51517	4_ICIMac2
6.50663	0.662612	3_ICIMac1
-4.2308	2.27595	15_LYZMac
-1.13964	-1.2519	2_C3Mac
-5.30801	2.67275	0_AlvMac
-1.38992	1.84486	12_MBMMac
1.8405	6.42613	14_ProliMac
6.49206	1.37479	3_ICIMac1
-2.65414	-2.46093	2_C3Mac
-4.61741	2.91123	0_AlvMac
1.76416	-2.21066	10_InflamMac
1.25766	-3.09755	2_C3Mac
1.65322	-4.93172	7_IFNMac
4.54079	3.32306	11_MetalloMac
-0.269566	-4.81196	1_MetM2Mac
4.18673	7.04302	14_ProliMac
-0.164001	-6.0438	1_MetM2Mac
-5.06027	1.38571	13_CalciumMac
4.8675	-0.0377393	7_IFNMac
0.679005	3.01628	22_IFNMac4
0.742136	-3.6613	2_C3Mac
2.583	-0.921696	10_InflamMac
-2.8601	4.50402	11_MetalloMac
-3.61698	0.661884	0_AlvMac
1.25072	0.724319	9_AngioMac
-4.62514	3.92477	0_AlvMac
4.03213	-4.23834	5_StressMac
2.90805	-0.350445	6_SPP1AREGMac
7.40973	1.71485	3_ICIMac1
7.36125	3.17422	16_ECMHomeoMac
5.71744	-2.85354	5_StressMac
-0.374274	-5.63722	1_MetM2Mac
-1.84215	2.4539	12_MBMMac
-0.326178	1.57663	19_ClassMono
-6.31907	4.12562	11_MetalloMac
-5.90637	-1.19839	4_ICIMac2
3.39313	-4.60688	5_StressMac
0.589957	-5.30888	1_MetM2Mac
1.79771	1.52649	19_ClassMono
-1.58543	-1.7673	8_IFNGMac
1.73821	-4.60739	1_MetM2Mac
-3.14638	-3.95693	1_MetM2Mac
-5.22192	5.2495	0_AlvMac
-1.34256	-4.47913	12_MBMMac
-1.45377	-3.09527	2_C3Mac
-1.21403	-3.15843	10_InflamMac
-2.29628	-0.741388	15_LYZMac
0.520417	1.87181	19_ClassMono
5.04176	-0.138967	7_IFNMac
0.981386	-0.853643	9_AngioMac
2.2702	-0.119322	6_SPP1AREGMac
4.68088	5.3583	14_ProliMac
-0.898181	6.52559	18_ECMMac
3.71686	6.47395	14_ProliMac
0.923415	3.03783	22_IFNMac4
-3.80256	2.31847	13_CalciumMac
1.97621	2.45182	8_IFNGMac
-2.16517	3.23772	12_MBMMac
-3.67224	1.85067	13_CalciumMac
3.89044	0.621906	6_SPP1AREGMac
-3.01801	-3.30891	4_ICIMac2
3.21	-3.17921	10_InflamMac
4.81017	-0.0946266	3_ICIMac1
-1.34395	4.63419	11_MetalloMac
-5.16968	3.83163	0_AlvMac
2.52811	0.0497524	6_SPP1AREGMac
-2.27487	0.104431	8_IFNGMac
-4.75473	-0.0466773	4_ICIMac2
-1.73659	-6.27001	1_MetM2Mac
-0.0589098	-0.474273	9_AngioMac
1.02903	-1.98389	4_ICIMac2
-3.94576	1.25119	13_CalciumMac
-4.73368	4.46335	0_AlvMac
-5.51505	3.73941	0_AlvMac
7.89804	0.794427	3_ICIMac1
-1.75212	6.12035	18_ECMMac
1.24667	1.73613	5_StressMac
6.04618	-0.803681	3_ICIMac1
-0.377835	-6.43929	1_MetM2Mac
-1.42621	6.89682	18_ECMMac
6.02886	-1.96036	5_StressMac
-5.15448	-2.73694	4_ICIMac2
4.10595	6.98472	14_ProliMac
1.50963	0.0106433	10_InflamMac
1.40131	-3.79781	1_MetM2Mac
-5.81153	2.07173	0_AlvMac
-2.37896	-0.570715	15_LYZMac
5.91779	0.642598	3_ICIMac1
7.68601	2.28438	3_ICIMac1
4.81019	2.2399	17_IFNMac3
-0.425039	-0.193092	12_MBMMac
5.83947	2.2455	16_ECMHomeoMac
5.51791	-0.166575	7_IFNMac
-1.69121	2.51118	12_MBMMac
0.996094	-3.69302	1_MetM2Mac
-2.34146	-4.43245	21_HemeMac
-2.82941	-1.70414	2_C3Mac
-5.00071	0.286488	4_ICIMac2
2.79007	-1.82749	10_InflamMac
4.70647	5.75205	14_ProliMac
2.86445	-1.96641	10_InflamMac
-4.14925	4.3189	0_AlvMac
-3.62162	0.2613	13_CalciumMac
-0.991745	-6.51239	1_MetM2Mac
-3.85454	2.06007	13_CalciumMac
8.17014	0.356449	3_ICIMac1
0.057443	-0.32107	9_AngioMac
2.71544	6.23494	14_ProliMac
1.52666	-1.12205	10_InflamMac
-1.34786	-4.77302	1_MetM2Mac
-4.06668	-0.366187	8_IFNGMac
-3.74292	4.70638	6_SPP1AREGMac
6.11877	-0.710666	3_ICIMac1
5.24419	-0.347768	3_ICIMac1
-5.36399	-0.353737	15_LYZMac
5.57612	0.20558	7_IFNMac
-1.91748	-5.85932	21_HemeMac
-3.52411	1.69364	13_CalciumMac
4.33149	7.52857	14_ProliMac
6.90962	0.550088	3_ICIMac1
1.17651	-5.40098	1_MetM2Mac
2.26395	1.99254	7_IFNMac
-1.80315	5.13817	18_ECMMac
-3.19907	-1.22265	2_C3Mac
-1.80461	-4.02325	1_MetM2Mac
3.09819	-4.63778	5_StressMac
5.80457	-2.75302	5_StressMac
0.668571	-4.78434	1_MetM2Mac
-1.36467	4.11262	11_MetalloMac
-2.35147	6.66131	18_ECMMac
-0.798797	0.499744	8_IFNGMac
-1.56196	-5.92356	1_MetM2Mac
1.92413	-2.17014	10_InflamMac
7.0888	3.27479	16_ECMHomeoMac
-4.83379	-0.330719	6_SPP1AREGMac
7.3156	1.49716	3_ICIMac1
-5.13323	2.62372	0_AlvMac
3.76912	0.320012	7_IFNMac
7.1564	2.23656	16_ECMHomeoMac
1.72973	-5.30744	7_IFNMac
-2.36695	3.03631	12_MBMMac
1.31222	-5.34814	7_IFNMac
3.31831	2.97883	17_IFNMac3
-2.01444	-5.65855	1_MetM2Mac
5.28945	-0.556991	7_IFNMac
-6.26912	1.07164	0_AlvMac
-2.11739	-5.55989	1_MetM2Mac
6.82422	3.291	16_ECMHomeoMac
4.20644	1.98901	16_ECMHomeoMac
7.13836	2.819	3_ICIMac1
-4.92195	5.22126	0_AlvMac
3.8809	0.172332	6_SPP1AREGMac
-5.13246	2.37	0_AlvMac
5.76743	-0.483124	3_ICIMac1
-2.70971	-2.00389	8_IFNGMac
2.48118	-0.133561	6_SPP1AREGMac
-6.12636	1.36941	0_AlvMac
4.88335	-3.53724	5_StressMac
-5.1397	1.42834	15_LYZMac
7.587	0.144283	3_ICIMac1
0.36269	-1.25305	2_C3Mac
-1.5088	-6.26652	1_MetM2Mac
-2.0864	-2.50184	2_C3Mac
-1.22982	6.78415	18_ECMMac
-0.68487	3.07135	20_TDoub
-2.56458	2.76665	12_MBMMac
6.0267	0.667198	3_ICIMac1
-5.18627	3.99475	0_AlvMac
-5.82598	1.965	15_LYZMac
-5.6431	-1.66901	4_ICIMac2
-4.60921	2.34392	13_CalciumMac
5.24671	-3.64458	5_StressMac
-5.50397	-2.38761	4_ICIMac2
0.206079	0.19761	9_AngioMac
-3.29612	1.4997	13_CalciumMac
-1.30943	-2.63968	12_MBMMac
-1.63651	-6.1143	1_MetM2Mac
-0.6815	6.22222	18_ECMMac
0.75418	-2.39612	9_AngioMac
-2.09069	4.34714	11_MetalloMac
3.96176	7.00602	14_ProliMac
-3.95529	1.8872	13_CalciumMac
-1.38441	-1.39219	2_C3Mac
-1.70009	-3.40957	2_C3Mac
0.435401	-2.42929	2_C3Mac
5.18899	4.88665	14_ProliMac
6.03291	2.01199	16_ECMHomeoMac
-1.35828	6.89458	18_ECMMac
-2.07445	3.42234	0_AlvMac
4.38867	3.64542	11_MetalloMac
-2.47076	-4.5082	21_HemeMac
-6.53669	3.37602	0_AlvMac
-1.02974	-5.30683	1_MetM2Mac
-2.02964	0.741976	2_C3Mac
3.00854	-1.16959	6_SPP1AREGMac
4.89131	1.28105	7_IFNMac
-4.30785	-0.219381	11_MetalloMac
2.13215	-3.65879	7_IFNMac
6.51774	2.11151	16_ECMHomeoMac
-4.16213	0.933798	4_ICIMac2
-3.80857	3.73959	0_AlvMac
1.40099	4.34062	11_MetalloMac
0.941862	-0.737445	8_IFNGMac
-5.69498	0.670552	0_AlvMac
5.15304	1.04895	7_IFNMac
-0.667737	-3.14344	2_C3Mac
-4.20251	-0.709547	8_IFNGMac
2.05268	1.48438	16_ECMHomeoMac
7.58715	0.519169	3_ICIMac1
-1.3957	-1.00582	13_CalciumMac
-2.65427	-5.48437	1_MetM2Mac
-3.16599	-1.69995	8_IFNGMac
-2.59721	-5.65256	1_MetM2Mac
1.57458	-1.71192	9_AngioMac
-1.65418	5.49739	18_ECMMac
-0.358381	-5.16127	1_MetM2Mac
-0.831755	-5.7365	1_MetM2Mac
1.27323	1.46813	19_ClassMono
3.7081	6.57535	14_ProliMac
0.944174	-1.10881	9_AngioMac
7.40821	1.00013	3_ICIMac1
-4.87822	5.15962	10_InflamMac
1.38974	-2.14534	6_SPP1AREGMac
-0.619512	-5.83949	1_MetM2Mac
-1.95566	-3.40511	4_ICIMac2
3.89659	3.4405	11_MetalloMac
4.49894	-2.71063	5_StressMac
-0.872348	6.85824	18_ECMMac
-2.05832	-0.57065	2_C3Mac
-1.25007	-0.778945	2_C3Mac
-6.68761	2.20622	0_AlvMac
-1.77522	6.96919	18_ECMMac
-0.0273322	-5.85008	1_MetM2Mac
-3.59913	5.17102	6_SPP1AREGMac
-3.78839	-2.49297	4_ICIMac2
-1.28096	6.99457	18_ECMMac
1.98647	0.251496	19_ClassMono
1.03336	1.72903	8_IFNGMac
-2.74688	2.66874	12_MBMMac
1.42703	4.24595	11_MetalloMac
6.73761	1.04678	3_ICIMac1
1.89825	-3.46939	2_C3Mac
1.6334	-4.10305	4_ICIMac2
6.41752	0.53841	3_ICIMac1
3.24868	0.286922	7_IFNMac
-5.49703	4.13692	0_AlvMac
-3.40726	1.3039	19_ClassMono
-5.31871	-2.67214	4_ICIMac2
7.06257	0.294638	3_ICIMac1
1.33448	-0.161249	9_AngioMac
2.40656	-1.08035	10_InflamMac
2.4055	2.08776	7_IFNMac
-1.79426	-0.237269	15_LYZMac
4.68824	-4.00076	5_StressMac
-4.60261	0.748961	15_LYZMac
6.93847	2.32662	3_ICIMac1
3.81419	1.77876	7_IFNMac
4.02038	0.374911	16_ECMHomeoMac
4.1393	-0.429764	6_SPP1AREGMac
2.2348	3.78569	11_MetalloMac
-5.26084	5.44838	0_AlvMac
0.678291	0.0521208	9_AngioMac
2.00222	1.22127	19_ClassMono
5.3109	1.00811	7_IFNMac
4.85954	-0.504366	6_SPP1AREGMac
-0.531991	3.11266	20_TDoub
7.24732	2.98647	16_ECMHomeoMac
4.36956	-0.103855	6_SPP1AREGMac
-2.51477	-4.17011	1_MetM2Mac
-3.54507	3.19074	0_AlvMac
-0.734619	1.20152	12_MBMMac
0.339881	-0.230952	9_AngioMac
5.75144	1.34907	7_IFNMac
-0.0251296	-5.56706	1_MetM2Mac
1.53165	-1.20237	6_SPP1AREGMac
-2.05193	-2.8336	2_C3Mac
5.36853	1.89971	16_ECMHomeoMac
-5.75615	4.3906	0_AlvMac
-0.954192	2.25015	19_ClassMono
-3.3865	5.02626	6_SPP1AREGMac
-2.54852	-1.22993	5_StressMac
-0.532525	-6.78588	1_MetM2Mac
0.154555	-0.727318	9_AngioMac
3.38682	-1.58547	10_InflamMac
-6.92311	2.59961	0_AlvMac
1.06613	-1.00722	9_AngioMac
-5.23099	0.755366	0_AlvMac
-1.41341	-6.14086	1_MetM2Mac
-0.348945	3.27534	20_TDoub
-1.29753	-4.50636	2_C3Mac
2.13073	-1.18367	9_AngioMac
1.66395	-5.12671	7_IFNMac
1.31749	-2.90363	10_InflamMac
-2.1389	-5.21794	21_HemeMac
-0.955863	2.30326	20_TDoub
-2.79559	-1.6778	8_IFNGMac
2.23956	-0.125975	6_SPP1AREGMac
-1.33362	-1.84031	2_C3Mac
1.09524	-5.0427	1_MetM2Mac
1.63239	-0.0376256	9_AngioMac
6.80366	0.968082	3_ICIMac1
0.324995	-4.15461	1_MetM2Mac
1.00468	-2.49031	9_AngioMac
-4.43525	2.55484	0_AlvMac
-0.758776	6.89866	18_ECMMac
-0.70367	-2.83563	2_C3Mac
-3.07193	2.22234	12_MBMMac
3.15732	-4.50453	5_StressMac
-0.187393	2.4306	9_AngioMac
-1.23849	-5.2576	1_MetM2Mac
7.79367	3.47619	16_ECMHomeoMac
-2.64955	-3.75968	4_ICIMac2
-2.02345	-2.94695	8_IFNGMac
-4.76669	5.1356	0_AlvMac
8.31531	1.31455	3_ICIMac1
-1.61566	4.8414	9_AngioMac
-1.54562	6.76081	18_ECMMac
-5.57286	-2.05949	4_ICIMac2
3.4012	-4.488	5_StressMac
-2.31315	1.91576	12_MBMMac
-5.87259	-1.75767	4_ICIMac2
7.03362	1.00192	1_MetM2Mac
0.859129	2.0862	19_ClassMono
2.58585	-0.388126	6_SPP1AREGMac
-1.12896	-6.18558	1_MetM2Mac
-5.60107	3.24634	0_AlvMac
1.59132	-3.74502	2_C3Mac
-0.793012	-2.93942	2_C3Mac
-3.63456	2.50085	13_CalciumMac
3.73803	6.09652	14_ProliMac
5.17116	1.65365	8_IFNGMac
7.14826	3.25604	16_ECMHomeoMac
3.94112	7.44318	15_LYZMac
-4.35432	1.65764	0_AlvMac
-4.76392	-3.44194	4_ICIMac2
-1.50355	2.46624	20_TDoub
-5.18032	-0.975371	4_ICIMac2
-5.18253	4.70094	0_AlvMac
-1.61941	6.33872	18_ECMMac
2.08449	-0.881185	9_AngioMac
-5.83335	1.78452	0_AlvMac
-1.14206	-6.81061	1_MetM2Mac
-3.46573	4.44947	0_AlvMac
0.581669	0.939638	15_LYZMac
-1.68523	-4.36515	2_C3Mac
-6.54847	1.64914	0_AlvMac
-2.23528	0.474602	2_C3Mac
4.55699	5.43989	14_ProliMac
4.90844	1.03898	7_IFNMac
-3.41006	-0.789843	8_IFNGMac
-3.83498	0.296481	13_CalciumMac
7.54306	1.49936	3_ICIMac1
-2.00538	-4.26236	1_MetM2Mac
-0.63764	-0.71403	12_MBMMac
-0.385233	-6.38524	1_MetM2Mac
1.34901	-3.35329	2_C3Mac
6.99911	1.72668	3_ICIMac1
-0.622081	-4.96198	1_MetM2Mac
0.496588	-0.320952	9_AngioMac
-6.5382	1.26132	0_AlvMac
-2.54678	-1.45773	8_IFNGMac
8.10568	1.06144	3_ICIMac1
-2.23642	4.81366	11_MetalloMac
-3.11837	-1.75939	4_ICIMac2
-2.99706	-1.62746	2_C3Mac
-3.86881	-2.72653	1_MetM2Mac
5.85626	-1.95015	5_StressMac
7.88392	2.31588	3_ICIMac1
-2.97592	2.32999	12_MBMMac
3.82589	-1.49055	7_IFNMac
7.51654	2.35745	3_ICIMac1
4.09053	-0.00805335	6_SPP1AREGMac
5.91884	1.93249	16_ECMHomeoMac
1.78347	-1.42561	10_InflamMac
4.14331	-0.472379	6_SPP1AREGMac
-4.21635	-2.00129	4_ICIMac2
3.73746	6.68336	14_ProliMac
-4.48798	2.56677	15_LYZMac
-0.68527	-5.9659	1_MetM2Mac
-5.28338	-1.18187	4_ICIMac2
-0.861603	-5.50809	1_MetM2Mac
3.06128	-1.95264	10_InflamMac
-1.13834	-6.98121	1_MetM2Mac
-6.92661	2.00174	0_AlvMac
2.40395	-0.799835	6_SPP1AREGMac
-5.20676	-1.23249	4_ICIMac2
5.57189	1.5928	7_IFNMac
-4.0343	2.39673	12_MBMMac
-4.89257	-1.7122	4_ICIMac2
-1.58084	-2.63982	2_C3Mac
2.58628	2.64327	17_IFNMac3
0.444472	-1.94766	9_AngioMac
-3.38027	-4.52125	1_MetM2Mac
5.00237	-3.44019	5_StressMac
0.776969	1.85908	8_IFNGMac
-1.80038	-5.20941	1_MetM2Mac
-4.86217	0.694572	0_AlvMac
0.315016	2.00346	19_ClassMono
0.0496379	1.58931	8_IFNGMac
-2.22145	-1.34833	12_MBMMac
-3.33035	2.14875	12_MBMMac
-1.46936	-3.8567	2_C3Mac
-1.79367	2.96912	20_TDoub
-2.31773	6.52266	18_ECMMac
5.44506	0.935722	6_SPP1AREGMac
-1.6254	-6.21246	1_MetM2Mac
0.797909	-5.18983	1_MetM2Mac
6.28148	-1.3607	3_ICIMac1
0.626256	-2.54717	11_MetalloMac
6.83476	2.36149	3_ICIMac1
-4.19745	5.36213	6_SPP1AREGMac
2.13699	-3.60552	10_InflamMac
7.00479	2.79304	16_ECMHomeoMac
3.12286	-2.44553	7_IFNMac
-2.04151	2.87124	12_MBMMac
-0.695392	-2.85321	2_C3Mac
-2.49615	2.18771	12_MBMMac
3.0073	-2.13184	10_InflamMac
-6.91177	2.90635	0_AlvMac
0.0230088	-3.99336	2_C3Mac
6.06043	0.142131	3_ICIMac1
-2.82747	-0.637365	13_CalciumMac
7.17915	2.94793	16_ECMHomeoMac
-0.952049	-6.95078	1_MetM2Mac
7.07038	3.13302	16_ECMHomeoMac
-2.80033	4.39248	11_MetalloMac
-0.794795	2.86724	20_TDoub
-4.05577	-4.21883	1_MetM2Mac
-2.99823	-0.967562	15_LYZMac
4.42269	-3.10843	5_StressMac
0.137764	-0.69205	9_AngioMac
-2.72776	2.46965	12_MBMMac
4.4678	1.46417	7_IFNMac
-6.00693	1.31565	0_AlvMac
6.72536	1.73749	3_ICIMac1
-5.32523	1.01243	0_AlvMac
0.972348	1.93777	5_StressMac
-2.95045	-2.9444	4_ICIMac2
-5.67744	1.91941	17_IFNMac3
5.02322	1.28	7_IFNMac
-3.96534	-4.20598	4_ICIMac2
4.62754	1.74126	8_IFNGMac
-5.05569	-0.751571	4_ICIMac2
2.90741	-2.10419	10_InflamMac
-0.0622742	-3.00677	2_C3Mac
-4.78304	1.75827	13_CalciumMac
-2.59152	2.44086	12_MBMMac
-3.63328	3.21599	12_MBMMac
0.863872	1.25383	19_ClassMono
-6.83769	2.99037	0_AlvMac
-1.00374	-1.02258	2_C3Mac
2.6559	-1.28862	6_SPP1AREGMac
-0.100651	-1.435	2_C3Mac
-2.75098	2.50133	12_MBMMac
1.34558	-0.0648829	9_AngioMac
5.85627	1.62897	3_ICIMac1
-5.76172	3.07702	0_AlvMac
-6.60472	2.67232	0_AlvMac
2.67643	-0.196285	6_SPP1AREGMac
3.29083	-1.70709	10_InflamMac
0.45098	-2.48964	6_SPP1AREGMac
-0.783345	-2.94773	2_C3Mac
-6.00989	1.93584	0_AlvMac
0.811295	-5.38495	1_MetM2Mac
-1.31119	4.69239	11_MetalloMac
-3.70235	0.649615	4_ICIMac2
1.26538	-2.11822	10_InflamMac
6.96809	-0.18026	3_ICIMac1
-1.17874	4.41221	11_MetalloMac
1.86205	0.230754	9_AngioMac
-5.2413	2.92171	0_AlvMac
-1.71834	3.18197	20_TDoub
-2.52012	3.28611	12_MBMMac
-5.57666	-2.6304	4_ICIMac2
-1.03492	-3.40161	2_C3Mac
1.59407	-3.78477	11_MetalloMac
2.7268	3.03652	17_IFNMac3
-3.72625	5.29613	6_SPP1AREGMac
3.28833	-3.80964	5_StressMac
-2.69072	-2.7402	4_ICIMac2
1.78565	-1.82668	10_InflamMac
2.06903	0.758362	19_ClassMono
3.08655	-2.51896	10_InflamMac
-6.20768	0.920865	0_AlvMac
-0.866937	-2.35269	2_C3Mac
7.65326	3.41069	16_ECMHomeoMac
6.88174	0.234632	3_ICIMac1
3.67588	-1.7901	7_IFNMac
7.78619	-0.136704	3_ICIMac1
-4.7089	-0.746197	6_SPP1AREGMac
-4.52031	2.684	13_CalciumMac
0.209032	-0.0433938	9_AngioMac
3.02426	2.03055	7_IFNMac
-3.78294	1.77188	13_CalciumMac
7.17226	2.03643	16_ECMHomeoMac
7.98762	0.22767	3_ICIMac1
-1.71731	-1.33024	2_C3Mac
5.27127	-0.861118	7_IFNMac
-1.28097	-2.12838	2_C3Mac
-6.43788	3.38616	0_AlvMac
-2.14572	-3.86966	4_ICIMac2
-5.95376	4.13401	0_AlvMac
-0.32594	6.42718	18_ECMMac
7.66315	1.82833	3_ICIMac1
4.39534	3.17679	11_MetalloMac
-5.71815	2.05431	0_AlvMac
-5.48938	4.17624	0_AlvMac
-3.53201	-3.69493	1_MetM2Mac
-6.39504	2.91157	0_AlvMac
4.81893	-4.03678	5_StressMac
-0.751093	0.330104	12_MBMMac
3.73277	0.485913	6_SPP1AREGMac
-5.59113	0.620807	0_AlvMac
-2.98701	-2.54612	4_ICIMac2
4.86806	1.68569	17_IFNMac3
-3.72606	2.38199	13_CalciumMac
0.339029	-3.77469	1_MetM2Mac
-3.43016	3.54895	20_TDoub
-5.89932	-1.8713	4_ICIMac2
1.42235	1.65147	19_ClassMono
-4.57445	-3.00749	4_ICIMac2
2.72602	-1.30324	6_SPP1AREGMac
-4.66518	-0.621958	4_ICIMac2
-1.39217	1.54855	20_TDoub
3.53245	1.71302	7_IFNMac
6.69862	0.770966	3_ICIMac1
-3.61073	-3.35832	4_ICIMac2
8.26095	0.601191	3_ICIMac1
-5.32966	3.736	0_AlvMac
2.97738	2.60418	17_IFNMac3
-1.44598	-4.71646	1_MetM2Mac
1.30011	-1.88056	17_IFNMac3
-5.49317	-2.1506	4_ICIMac2
-3.87799	-2.7965	4_ICIMac2
0.0067901	-0.200343	9_AngioMac
1.38666	0.929479	9_AngioMac
-3.36653	-1.2864	15_LYZMac
-0.96761	-4.58831	1_MetM2Mac
-3.11384	-0.989753	21_HemeMac
-0.241988	-2.07667	2_C3Mac
1.81102	0.819379	19_ClassMono
5.23821	4.95844	14_ProliMac
1.91622	-3.20728	2_C3Mac
-2.36781	-3.92897	1_MetM2Mac
4.72319	3.44719	11_MetalloMac
7.34098	1.38066	3_ICIMac1
0.983314	-0.516934	9_AngioMac
7.27497	2.01904	3_ICIMac1
0.055083	-4.62257	1_MetM2Mac
-2.09062	-5.60345	1_MetM2Mac
-5.16865	3.12132	0_AlvMac
6.21588	-1.88079	3_ICIMac1
-3.71389	1.33212	13_CalciumMac
1.05026	-3.41415	10_InflamMac
-2.73942	-3.32028	4_ICIMac2
0.350335	-6.41281	1_MetM2Mac
-4.47525	3.46444	0_AlvMac
-3.40163	4.95844	6_SPP1AREGMac
-5.89931	4.37285	0_AlvMac
0.296063	-2.73973	11_MetalloMac
-1.5355	-2.81111	2_C3Mac
-3.97431	0.729708	4_ICIMac2
-1.26796	1.65508	12_MBMMac
-3.96019	2.59584	0_AlvMac
-3.63906	-3.31759	4_ICIMac2
-3.50208	1.15905	5_StressMac
2.75028	1.69027	13_CalciumMac
-4.94077	2.85739	0_AlvMac
-4.0811	2.28412	0_AlvMac
1.00782	1.94468	19_ClassMono
4.15324	1.18796	16_ECMHomeoMac
-0.951068	-1.11687	2_C3Mac
-3.9143	5.50295	6_SPP1AREGMac
0.719298	1.69577	19_ClassMono
1.44312	-5.4053	7_IFNMac
3.59159	-4.17741	5_StressMac
-3.96613	1.89865	8_IFNGMac
0.505708	0.732263	15_LYZMac
6.02938	1.06306	7_IFNMac
-2.92327	-4.38529	1_MetM2Mac
-3.81154	1.00167	0_AlvMac
4.89554	3.21944	11_MetalloMac
3.88606	2.27916	17_IFNMac3
5.98164	2.17221	11_MetalloMac
1.77105	-0.713833	9_AngioMac
4.81882	7.00894	14_ProliMac
4.69004	1.76125	7_IFNMac
-1.88932	2.60901	12_MBMMac
-2.1886	-4.13242	1_MetM2Mac
-6.01686	2.43134	0_AlvMac
-1.57771	5.64934	18_ECMMac
-4.67935	-3.90545	1_MetM2Mac
-1.34781	6.14091	18_ECMMac
6.88961	0.528412	3_ICIMac1
-1.79596	-6.46458	1_MetM2Mac
-0.137651	-3.78813	1_MetM2Mac
-0.820105	-0.243633	12_MBMMac
-4.53251	3.11919	0_AlvMac
-4.83071	-2.26489	4_ICIMac2
4.47364	-0.605307	3_ICIMac1
5.69975	1.45582	7_IFNMac
-6.35556	2.86621	0_AlvMac
-2.88385	-2.5631	2_C3Mac
5.60338	1.06042	7_IFNMac
-0.211613	-2.23287	2_C3Mac
1.80674	-3.59864	10_InflamMac
0.331575	-4.0836	11_MetalloMac
2.53151	-0.425125	6_SPP1AREGMac
5.69343	1.88717	16_ECMHomeoMac
-1.69087	0.628233	2_C3Mac
1.68723	1.86663	16_ECMHomeoMac
1.44483	1.53978	16_ECMHomeoMac
5.22638	1.71612	7_IFNMac
6.0633	2.83981	11_MetalloMac
-5.58953	1.18756	0_AlvMac
0.595305	2.73884	22_IFNMac4
-0.80308	-2.36773	2_C3Mac
-2.76988	-5.63075	21_HemeMac
-2.01025	3.25083	20_TDoub
2.73469	-0.489679	6_SPP1AREGMac
3.37933	-1.6635	10_InflamMac
4.7103	7.36729	14_ProliMac
-4.32092	2.39843	0_AlvMac
-3.4657	5.03943	6_SPP1AREGMac
-0.00836971	-2.15638	2_C3Mac
7.18428	0.153162	3_ICIMac1
2.17281	-0.527548	6_SPP1AREGMac
-3.25171	-2.87176	2_C3Mac
2.05372	6.53549	14_ProliMac
3.08321	-1.76665	10_InflamMac
0.699907	-3.45808	1_MetM2Mac
2.76003	-1.0466	6_SPP1AREGMac
-2.92781	-1.95114	8_IFNGMac
-4.97583	-3.68956	1_MetM2Mac
1.04007	0.270265	11_MetalloMac
-4.70579	-2.05778	15_LYZMac
-5.06272	0.813148	15_LYZMac
7.00061	1.21457	3_ICIMac1
7.06029	3.28083	16_ECMHomeoMac
3.22744	1.70546	7_IFNMac
-6.73206	2.84652	0_AlvMac
3.76637	-1.73479	10_InflamMac
3.75056	7.28341	14_ProliMac
-2.87042	-1.87541	2_C3Mac
-3.64348	-4.01443	1_MetM2Mac
-2.35441	2.44206	1_MetM2Mac
0.786617	-1.97028	8_IFNGMac
4.96119	-2.2131	5_StressMac
0.605831	1.9013	19_ClassMono
0.98301	-3.43043	2_C3Mac
-0.0560298	-2.21337	8_IFNGMac
-3.63843	3.54409	0_AlvMac
-3.38657	-3.06266	4_ICIMac2
1.44808	0.641819	9_AngioMac
6.97323	0.296749	3_ICIMac1
4.16159	2.0076	6_SPP1AREGMac
3.97774	7.06731	14_ProliMac
3.32769	-0.161195	6_SPP1AREGMac
-4.16786	-1.55624	15_LYZMac
2.6745	0.108676	6_SPP1AREGMac
4.81025	5.78644	14_ProliMac
0.886454	-4.23131	5_StressMac
-0.755162	0.0511413	12_MBMMac
1.32125	0.85182	9_AngioMac
4.73586	1.94803	16_ECMHomeoMac
-1.6384	-1.17873	2_C3Mac
2.59728	0.195712	6_SPP1AREGMac
-3.64659	5.40434	6_SPP1AREGMac
4.3861	-0.745832	7_IFNMac
7.38334	0.0881619	3_ICIMac1
2.89232	-2.68902	10_InflamMac
-4.93188	-2.92206	4_ICIMac2
-4.27876	1.56378	15_LYZMac
1.1872	1.52382	19_ClassMono
-2.56841	6.26496	13_CalciumMac
-0.453651	6.35781	18_ECMMac
6.94238	0.650869	3_ICIMac1
-4.95983	1.33919	13_CalciumMac
-0.658161	1.70035	19_ClassMono
2.46138	-3.74175	7_IFNMac
-4.84733	3.30048	0_AlvMac
-0.189689	-3.32202	2_C3Mac
-1.6062	1.98222	12_MBMMac
1.03434	1.18072	19_ClassMono
-4.33316	0.670452	0_AlvMac
-2.32299	-5.48292	1_MetM2Mac
-5.61147	3.77836	0_AlvMac
4.54738	7.2423	14_ProliMac
-1.66515	5.2947	18_ECMMac
5.69689	0.857635	7_IFNMac
-6.25834	4.0821	0_AlvMac
1.45133	-4.47816	1_MetM2Mac
-6.6212	3.04987	0_AlvMac
-2.16639	-0.117129	8_IFNGMac
3.50455	1.47856	7_IFNMac
-5.84449	0.719304	0_AlvMac
-4.11844	2.0849	13_CalciumMac
7.72786	3.40971	16_ECMHomeoMac
0.861188	-3.72099	1_MetM2Mac
5.79893	2.68701	16_ECMHomeoMac
0.899104	-2.63429	2_C3Mac
4.35214	-3.97314	5_StressMac
6.77548	1.90203	3_ICIMac1
3.27598	-0.652028	6_SPP1AREGMac
1.38057	0.645482	9_AngioMac
-0.803986	5.56397	18_ECMMac
0.730724	-4.52473	1_MetM2Mac
4.79099	-0.111043	6_SPP1AREGMac
-2.07752	2.98725	12_MBMMac
-4.84774	3.56765	0_AlvMac
5.51447	0.71987	5_StressMac
-2.10876	0.0669022	2_C3Mac
-3.82425	5.49452	6_SPP1AREGMac
3.53216	-4.09243	5_StressMac
-1.82471	2.38717	12_MBMMac
-0.193229	-6.68497	1_MetM2Mac
7.11144	-0.647308	3_ICIMac1
4.22141	-2.88584	5_StressMac
-4.53503	3.52542	0_AlvMac
-1.6911	1.61181	12_MBMMac
6.99183	3.47761	16_ECMHomeoMac
5.24897	-1.23228	3_ICIMac1
-1.06492	-1.19166	2_C3Mac
5.03483	4.70923	14_ProliMac
1.34423	-2.55948	6_SPP1AREGMac
5.5073	0.151849	11_MetalloMac
-0.845575	0.270585	12_MBMMac
-3.49024	-3.57575	1_MetM2Mac
-1.95206	-4.43106	2_C3Mac
4.02074	5.81287	14_ProliMac
-0.457136	-3.68073	9_AngioMac
-1.24486	-5.44446	1_MetM2Mac
-4.18945	-4.45826	1_MetM2Mac
0.756557	-1.28238	8_IFNGMac
-2.34252	2.06134	12_MBMMac
0.19578	-3.54891	2_C3Mac
2.02179	-4.11209	7_IFNMac
2.9412	-4.79438	1_MetM2Mac
-4.53637	4.36952	0_AlvMac
-5.84204	0.749964	0_AlvMac
6.34351	-1.81714	5_StressMac
-1.92222	2.59871	12_MBMMac
0.270415	-3.46869	4_ICIMac2
-2.05182	1.15931	13_CalciumMac
8.09437	0.592089	3_ICIMac1
4.51325	3.63826	11_MetalloMac
1.47763	-5.24655	7_IFNMac
-5.92358	4.5719	0_AlvMac
0.498101	3.10352	11_MetalloMac
0.610379	-1.92951	9_AngioMac
-3.67989	-4.3036	4_ICIMac2
0.389651	-3.40738	2_C3Mac
-1.16442	7.10087	18_ECMMac
-3.94141	3.51506	12_MBMMac
1.79924	-3.06959	10_InflamMac
4.74411	4.23006	11_MetalloMac
-2.58774	-5.49652	1_MetM2Mac
-2.87815	-2.5961	8_IFNGMac
-2.52502	-4.95035	1_MetM2Mac
-0.375975	-4.54833	1_MetM2Mac
3.84494	-0.215832	6_SPP1AREGMac
-2.5261	2.95258	12_MBMMac
-4.60581	2.64015	0_AlvMac
-1.32568	-2.67551	2_C3Mac
0.392926	2.06839	19_ClassMono
-3.95254	-2.65852	1_MetM2Mac
-3.44309	1.88088	13_CalciumMac
1.97622	-2.24156	10_InflamMac
-2.42851	-1.9249	8_IFNGMac
-3.41545	-2.53653	2_C3Mac
3.11915	6.67281	14_ProliMac
6.96692	3.18694	16_ECMHomeoMac
-1.96843	-0.638559	2_C3Mac
5.12522	-3.67968	5_StressMac
3.84538	0.535832	16_ECMHomeoMac
6.60421	1.3849	3_ICIMac1
-0.113329	-1.1983	9_AngioMac
-4.79181	4.37761	0_AlvMac
3.36828	6.18822	14_ProliMac
6.46298	1.59525	3_ICIMac1
-0.291389	-4.81726	1_MetM2Mac
3.07235	3.53739	17_IFNMac3
-0.628808	-1.89202	5_StressMac
-0.375599	-4.51881	1_MetM2Mac
-5.16273	4.32566	0_AlvMac
-4.5456	3.3203	0_AlvMac
-6.91168	3.26284	0_AlvMac
3.19979	-2.00623	10_InflamMac
4.28374	2.04794	11_MetalloMac
-1.45441	5.58078	18_ECMMac
0.877202	-5.99333	7_IFNMac
-4.06584	3.19406	0_AlvMac
-2.32327	1.59034	10_InflamMac
-3.6637	-3.11592	4_ICIMac2
1.43179	-2.83738	10_InflamMac
-6.08794	4.51518	0_AlvMac
-1.32166	-3.11268	2_C3Mac
2.75054	3.46613	17_IFNMac3
0.376816	-3.25212	2_C3Mac
-2.74073	4.28397	11_MetalloMac
-0.525269	6.60277	18_ECMMac
5.45169	0.870641	7_IFNMac
-2.21291	-1.86424	8_IFNGMac
4.70126	3.40194	11_MetalloMac
-3.0494	0.991668	4_ICIMac2
1.19129	0.525353	9_AngioMac
7.15544	1.75391	3_ICIMac1
6.48303	1.34851	3_ICIMac1
-2.64459	2.29791	12_MBMMac
-1.42472	-6.40186	1_MetM2Mac
6.42066	0.326614	3_ICIMac1
1.1476	-2.04905	9_AngioMac
4.89238	0.627328	16_ECMHomeoMac
6.1863	0.62326	3_ICIMac1
2.66052	-4.72866	5_StressMac
-3.25871	1.53355	13_CalciumMac
-2.27524	3.11549	12_MBMMac
0.760373	-0.456107	9_AngioMac
-1.53319	-5.48616	21_HemeMac
-4.65936	0.780704	8_IFNGMac
-5.12239	2.2433	13_CalciumMac
0.306555	1.55284	19_ClassMono
-5.07627	3.18046	0_AlvMac
-2.30977	-5.48003	1_MetM2Mac
-1.81047	5.33873	18_ECMMac
0.0315908	-4.32685	1_MetM2Mac
-1.72326	-6.26149	1_MetM2Mac
-2.85093	-0.117961	8_IFNGMac
-0.608453	-3.15991	2_C3Mac
-0.0561364	-5.74297	1_MetM2Mac
-0.439346	-0.716647	9_AngioMac
0.636894	-1.22502	2_C3Mac
1.60688	-3.43689	10_InflamMac
-5.42203	3.49367	0_AlvMac
7.30034	1.04424	3_ICIMac1
2.20023	-2.01275	10_InflamMac
8.19372	1.01113	3_ICIMac1
4.37308	2.39183	17_IFNMac3
5.30144	-0.58324	3_ICIMac1
5.82966	-2.25136	5_StressMac
5.30952	-0.343592	7_IFNMac
7.54154	0.0963218	3_ICIMac1
4.06724	5.45467	14_ProliMac
0.206385	-3.46683	3_ICIMac1
-1.90959	0.67577	2_C3Mac
-4.33397	4.88883	6_SPP1AREGMac
-5.09782	0.161231	13_CalciumMac
0.535498	-3.54178	2_C3Mac
-5.49901	-1.00937	4_ICIMac2
-3.04937	-5.5372	1_MetM2Mac
4.90709	4.91042	11_MetalloMac
3.72229	-4.13334	5_StressMac
0.85147	-2.90996	9_AngioMac
1.8429	-0.351837	8_IFNGMac
-2.75982	-2.96608	4_ICIMac2
0.45889	-2.89854	9_AngioMac
5.38817	0.55621	7_IFNMac
-4.88953	4.90926	0_AlvMac
2.94429	3.62291	17_IFNMac3
-1.66513	-0.53068	15_LYZMac
-3.95543	-2.2089	4_ICIMac2
-2.39782	1.18552	13_CalciumMac
-4.11067	-3.151	4_ICIMac2
-5.41429	2.38081	0_AlvMac
-4.79159	4.90856	6_SPP1AREGMac
-4.01981	3.57411	0_AlvMac
1.10919	-3.83637	2_C3Mac
-2.44303	6.61563	18_ECMMac
3.3609	-4.29044	5_StressMac
4.89034	0.111479	3_ICIMac1
-3.61707	4.40915	0_AlvMac
3.92242	2.87895	11_MetalloMac
5.07402	0.0977325	3_ICIMac1
6.40993	-0.846639	3_ICIMac1
5.31097	2.11664	7_IFNMac
2.69769	-0.359177	6_SPP1AREGMac
2.39194	0.969523	7_IFNMac
-0.0760996	-2.58783	2_C3Mac
-3.24895	2.47576	12_MBMMac
3.44811	2.92995	17_IFNMac3
-5.43645	-2.60875	4_ICIMac2
-3.40092	-3.43849	4_ICIMac2
-0.44542	-2.92513	2_C3Mac
-3.08054	-0.465931	8_IFNGMac
-3.40382	0.108111	16_ECMHomeoMac
-6.02841	4.03604	0_AlvMac
-5.80724	3.61816	0_AlvMac
-1.8993	-1.93193	8_IFNGMac
3.65731	-2.17348	10_InflamMac
-6.32505	3.63112	0_AlvMac
-5.34339	-1.77581	4_ICIMac2
2.8539	-3.38371	5_StressMac
7.60035	1.61192	3_ICIMac1
4.98671	3.13225	11_MetalloMac
2.1286	-3.50027	5_StressMac
-5.83562	3.75159	0_AlvMac
-2.78207	-5.31779	21_HemeMac
4.6273	0.608939	6_SPP1AREGMac
0.57991	-1.5248	9_AngioMac
0.230535	1.68185	15_LYZMac
-1.97625	-2.05576	8_IFNGMac
2.14314	-2.2846	10_InflamMac
-6.07173	2.97099	0_AlvMac
1.50487	-0.846967	9_AngioMac
-0.7324	-5.28177	1_MetM2Mac
4.14391	2.27073	17_IFNMac3
-3.73638	3.21762	0_AlvMac
0.734923	-2.59789	4_ICIMac2
-5.47488	-0.696208	13_CalciumMac
6.21648	0.198855	3_ICIMac1
-4.79773	4.46478	0_AlvMac
2.00112	-2.96959	2_C3Mac
-4.45975	-4.0916	1_MetM2Mac
-4.98029	-1.45957	7_IFNMac
-4.91442	5.34872	0_AlvMac
-1.13775	0.53507	12_MBMMac
1.0769	-4.61527	1_MetM2Mac
-4.81328	-3.98324	1_MetM2Mac
-1.41803	-6.23869	1_MetM2Mac
1.29584	1.08339	19_ClassMono
7.89895	2.13358	3_ICIMac1
2.9131	-0.887383	6_SPP1AREGMac
2.47684	6.63787	14_ProliMac
8.13807	0.901739	3_ICIMac1
0.553541	-0.517345	9_AngioMac
-0.923666	-6.68244	1_MetM2Mac
2.61802	-4.86149	5_StressMac
-4.2739	2.34102	13_CalciumMac
1.88231	-1.45789	10_InflamMac
4.8987	2.94767	11_MetalloMac
5.20639	2.08052	7_IFNMac
4.66217	-0.328773	7_IFNMac
5.60266	3.36495	11_MetalloMac
-3.96865	3.80198	0_AlvMac
-4.3036	-1.90185	4_ICIMac2
-2.792	2.38466	12_MBMMac
-1.54567	-2.752	2_C3Mac
0.277444	1.96432	19_ClassMono
-1.7047	-3.38091	2_C3Mac
1.45238	0.131032	9_AngioMac
-0.131666	4.38079	11_MetalloMac
-4.25838	5.26368	6_SPP1AREGMac
3.24851	-2.5316	10_InflamMac
0.281929	-5.62938	1_MetM2Mac
2.43422	-0.0898289	6_SPP1AREGMac
-4.78022	2.2735	0_AlvMac
4.70632	6.62381	1_MetM2Mac
2.94541	0.636982	16_ECMHomeoMac
-1.72997	-0.806676	8_IFNGMac
1.49351	-3.23136	5_StressMac
-3.9491	-1.19106	8_IFNGMac
-2.2682	-1.8848	2_C3Mac
0.544636	0.0136336	9_AngioMac
3.05791	-0.121914	6_SPP1AREGMac
-2.05155	2.83883	11_MetalloMac
-1.99364	-0.183039	15_LYZMac
-0.102991	-2.62553	2_C3Mac
0.528617	-2.41794	9_AngioMac
5.46855	1.48763	7_IFNMac
0.293849	-3.1779	2_C3Mac
4.13407	-3.17344	5_StressMac
4.08676	-0.217312	6_SPP1AREGMac
-3.5831	1.67593	13_CalciumMac
1.41616	-1.02843	9_AngioMac
-4.7393	3.60196	0_AlvMac
-2.53725	-5.24288	12_MBMMac
5.49862	2.89656	11_MetalloMac
2.00766	-2.8641	10_InflamMac
6.45549	0.0814344	3_ICIMac1
-4.39187	2.57934	0_AlvMac
-1.86801	4.54293	11_MetalloMac
-4.88906	0.899945	8_IFNGMac
0.958313	0.63445	19_ClassMono
4.619	7.1408	14_ProliMac
7.60688	1.84798	3_ICIMac1
-6.75112	3.06137	0_AlvMac
2.55664	-2.67417	10_InflamMac
3.77624	0.139284	6_SPP1AREGMac
-1.25844	-6.77714	1_MetM2Mac
6.1004	1.84578	3_ICIMac1
4.03591	-0.00875902	6_SPP1AREGMac
6.20276	-1.20215	3_ICIMac1
7.46007	1.3926	3_ICIMac1
2.88286	-2.41745	10_InflamMac
-3.557	2.90069	0_AlvMac
-4.59331	2.56268	0_AlvMac
-0.665497	1.23661	8_IFNGMac
-4.77374	-0.225363	8_IFNGMac
-2.97141	1.76411	5_StressMac
-1.10506	-2.24985	2_C3Mac
5.69611	-3.42002	5_StressMac
3.52339	-2.40738	7_IFNMac
-0.14911	4.74132	11_MetalloMac
5.85514	-0.31934	3_ICIMac1
0.900938	-3.45503	4_ICIMac2
1.35906	-2.42367	10_InflamMac
1.97774	-0.945226	9_AngioMac
3.69652	0.0511321	6_SPP1AREGMac
2.90073	-4.87448	5_StressMac
-6.2719	4.21326	0_AlvMac
1.34153	-5.75982	1_MetM2Mac
7.44388	2.95924	16_ECMHomeoMac
1.95132	1.38544	11_MetalloMac
1.03969	0.470688	9_AngioMac
1.54274	-3.25114	2_C3Mac
5.71034	-3.30604	5_StressMac
-2.23351	-2.79862	2_C3Mac
6.92169	1.5688	3_ICIMac1
-4.34956	4.044	0_AlvMac
-0.940622	-2.00927	2_C3Mac
5.30393	-3.86718	5_StressMac
2.32325	-1.79647	10_InflamMac
-5.80086	2.39121	0_AlvMac
2.91659	6.13812	14_ProliMac
-4.61183	2.32198	0_AlvMac
-2.55646	-2.41558	2_C3Mac
-0.150457	-2.75931	2_C3Mac
-2.08241	-2.83526	2_C3Mac
-1.14216	-6.95247	1_MetM2Mac
-0.397783	3.46939	20_TDoub
-0.567006	-5.83361	1_MetM2Mac
3.32861	-4.73732	5_StressMac
4.13249	1.83756	16_ECMHomeoMac
4.30278	7.48161	14_ProliMac
3.7415	0.785912	17_IFNMac3
-4.4338	-2.155	4_ICIMac2
-1.94973	2.51443	12_MBMMac
4.36606	3.44762	11_MetalloMac
6.91168	1.27995	3_ICIMac1
8.11307	0.6484	3_ICIMac1
-5.00147	-0.429604	1_MetM2Mac
-3.83722	-4.5461	1_MetM2Mac
0.878541	4.59033	11_MetalloMac
2.74245	-4.07941	5_StressMac
-1.59925	0.721524	2_C3Mac
1.82087	-1.64682	10_InflamMac
4.7115	5.99449	14_ProliMac
6.12886	1.6841	7_IFNMac
-0.619129	-2.8662	2_C3Mac
5.78394	0.288302	7_IFNMac
3.79513	-0.184503	6_SPP1AREGMac
7.24664	2.9576	16_ECMHomeoMac
0.344541	-5.18307	1_MetM2Mac
-4.75877	-0.955917	1_MetM2Mac
-3.78651	4.48716	0_AlvMac
4.81055	0.538149	7_IFNMac
4.21072	0.0596991	6_SPP1AREGMac
-0.785638	-2.01028	2_C3Mac
5.10559	6.50871	14_ProliMac
-3.64514	1.09886	15_LYZMac
-3.08285	3.70888	13_CalciumMac
3.38601	0.367918	6_SPP1AREGMac
-3.91222	-1.20176	8_IFNGMac
-3.02757	0.0817721	8_IFNGMac
1.34134	2.06813	19_ClassMono
-3.17952	-4.51207	1_MetM2Mac
2.73378	-3.69028	5_StressMac
5.65724	2.85779	16_ECMHomeoMac
2.00469	-0.994378	6_SPP1AREGMac
-4.09072	-4.54669	1_MetM2Mac
7.38293	3.17193	16_ECMHomeoMac
3.34914	-0.151425	6_SPP1AREGMac
-2.49778	-4.31399	6_SPP1AREGMac
3.59636	-1.75477	7_IFNMac
5.07585	2.84375	11_MetalloMac
3.61221	-0.772863	6_SPP1AREGMac
-4.03094	-2.97302	4_ICIMac2
-3.61804	1.37011	15_LYZMac
-1.6528	-6.14628	1_MetM2Mac
-0.504182	-6.75331	1_MetM2Mac
2.28112	-0.402147	9_AngioMac
-5.49934	1.88481	0_AlvMac
7.757	0.436924	3_ICIMac1
1.61438	-1.09016	9_AngioMac
-1.6988	2.15006	12_MBMMac
-4.94088	2.50655	0_AlvMac
2.97313	-2.65095	7_IFNMac
2.37666	0.193327	9_AngioMac
-5.31	-2.36335	4_ICIMac2
-2.03289	0.737247	13_CalciumMac
-1.25049	-6.1487	1_MetM2Mac
-6.3054	1.30021	0_AlvMac
-5.00076	-1.23806	4_ICIMac2
1.58741	1.316	19_ClassMono
3.31785	-0.35658	6_SPP1AREGMac
-0.678318	2.33177	20_TDoub
-4.96876	-2.19867	4_ICIMac2
0.578404	0.0271515	9_AngioMac
-5.90204	3.13875	0_AlvMac
-3.5633	-1.27061	2_C3Mac
7.37376	0.9795	3_ICIMac1
-4.85307	4.12371	0_AlvMac
-1.35386	-4.8643	1_MetM2Mac
-1.30922	-3.37386	12_MBMMac
1.7659	-1.23856	10_InflamMac
-1.4356	-3.50203	2_C3Mac
-0.363137	6.1702	18_ECMMac
0.0612231	-1.6099	2_C3Mac
-2.85064	-0.27303	15_LYZMac
3.05896	3.55309	17_IFNMac3
5.68713	1.97255	16_ECMHomeoMac
-5.7091	3.29191	0_AlvMac
2.29627	-4.22587	5_StressMac
0.877557	2.99464	22_IFNMac4
-3.20441	1.87208	12_MBMMac
-0.208013	-3.46178	2_C3Mac
5.41902	-0.234665	3_ICIMac1
4.80731	-4.10181	5_StressMac
4.50306	0.810163	7_IFNMac
-4.26575	2.30152	15_LYZMac
-0.639535	0.563383	12_MBMMac
2.52788	-1.43484	10_InflamMac
-3.73394	-2.55889	4_ICIMac2
-3.82383	-4.55197	4_ICIMac2
-5.81051	3.02408	0_AlvMac
0.847821	-0.192596	9_AngioMac
-2.6754	-0.959796	8_IFNGMac
6.13066	1.47341	3_ICIMac1
-0.654613	-0.383801	12_MBMMac
0.662121	4.14082	11_MetalloMac
-0.129012	4.38467	11_MetalloMac
-1.20114	6.98944	18_ECMMac
-0.609378	-4.97506	1_MetM2Mac
6.87313	2.32115	3_ICIMac1
-1.65088	-0.956818	15_LYZMac
-3.10334	2.48799	12_MBMMac
-1.92675	1.00513	13_CalciumMac
-5.5602	-2.35021	4_ICIMac2
-0.135961	1.19614	15_LYZMac
-0.208443	2.35898	8_IFNGMac
-3.04343	-0.801201	15_LYZMac
-2.93923	-5.32508	21_HemeMac
-5.05442	3.3945	0_AlvMac
4.49534	0.0716026	6_SPP1AREGMac
1.04334	-4.00056	1_MetM2Mac
-2.51827	3.19319	12_MBMMac
-5.90031	2.47013	0_AlvMac
-2.50537	2.06943	15_LYZMac
0.994423	1.04932	19_ClassMono
6.05564	1.64566	3_ICIMac1
2.51506	2.70927	17_IFNMac3
1.21864	-4.73955	1_MetM2Mac
-4.68085	4.12493	0_AlvMac
0.614366	2.13483	19_ClassMono
2.66465	6.56053	13_CalciumMac
-2.44657	2.27206	1_MetM2Mac
4.5192	3.4083	11_MetalloMac
-1.08505	-1.11814	2_C3Mac
-4.58984	-1.49409	15_LYZMac
-4.06158	3.87286	0_AlvMac
3.12358	-2.69607	7_IFNMac
-6.87803	1.71833	0_AlvMac
-1.26569	-0.88204	2_C3Mac
-2.50994	2.96446	12_MBMMac
-2.25399	-1.13453	2_C3Mac
4.80446	0.0679094	6_SPP1AREGMac
-4.52113	-4.01973	1_MetM2Mac
-3.21784	2.81541	12_MBMMac
2.5344	5.31422	14_ProliMac
5.74283	-2.71553	5_StressMac
-0.852692	5.95842	18_ECMMac
6.59708	3.3313	16_ECMHomeoMac
0.0906459	-5.46938	11_MetalloMac
4.51994	0.0104086	6_SPP1AREGMac
-1.39022	-0.580885	15_LYZMac
5.78404	1.07589	7_IFNMac
2.61336	1.59645	16_ECMHomeoMac
-2.03029	-2.66708	2_C3Mac
0.774056	3.98192	11_MetalloMac
0.79074	-1.27285	9_AngioMac
3.20137	-4.75282	1_MetM2Mac
-1.28662	4.68367	11_MetalloMac
-3.8911	1.31283	12_MBMMac
2.64827	-3.14844	7_IFNMac
4.73997	0.878887	6_SPP1AREGMac
0.517667	-2.10377	9_AngioMac
-1.64203	-6.2645	2_C3Mac
1.12291	-3.11485	2_C3Mac
0.540903	1.9473	22_IFNMac4
-5.22236	2.70678	0_AlvMac
0.630798	-5.53762	1_MetM2Mac
0.649745	-2.54678	9_AngioMac
-1.83213	-1.08706	15_LYZMac
0.899569	-1.9457	9_AngioMac
7.12378	3.06018	16_ECMHomeoMac
-4.07953	-2.36572	8_IFNGMac
-1.92573	-1.67874	2_C3Mac
-0.87596	0.288057	12_MBMMac
-1.26069	-2.7546	2_C3Mac
-4.56006	2.43763	0_AlvMac
2.98921	-2.32948	7_IFNMac
4.44853	1.252	17_IFNMac3
-0.917596	-1.30058	2_C3Mac
1.78912	-1.52679	10_InflamMac
-5.77233	2.29644	0_AlvMac
-2.24533	-1.87185	8_IFNGMac
0.298494	4.18493	13_CalciumMac
-2.19508	6.36945	18_ECMMac
-4.96516	3.58034	0_AlvMac
-4.33175	4.72372	6_SPP1AREGMac
-5.70658	-2.4749	4_ICIMac2
4.5345	0.0545367	6_SPP1AREGMac
4.42486	5.27061	14_ProliMac
-3.1884	-2.33053	8_IFNGMac
-0.600335	0.578613	8_IFNGMac
4.86342	7.3692	14_ProliMac
-2.36235	2.47627	12_MBMMac
3.91307	0.828363	6_SPP1AREGMac
2.13069	1.38532	19_ClassMono
3.43843	-4.01828	5_StressMac
4.45793	5.55319	14_ProliMac
0.0468043	4.60737	11_MetalloMac
2.88021	-5.11321	1_MetM2Mac
-4.55669	-3.16584	4_ICIMac2
0.316841	-5.35019	21_HemeMac
5.07814	-0.597298	7_IFNMac
-0.440697	-3.09143	13_CalciumMac
2.95202	2.23511	17_IFNMac3
-4.09485	3.75246	0_AlvMac
3.30485	-1.34774	10_InflamMac
7.58501	1.96123	3_ICIMac1
1.86123	1.96053	16_ECMHomeoMac
0.865651	3.10574	22_IFNMac4
3.82967	-2.20715	10_InflamMac
-1.95844	-2.70106	2_C3Mac
3.13748	-3.99486	5_StressMac
-3.26407	-4.74539	1_MetM2Mac
-4.32358	-1.71738	8_IFNGMac
-4.90981	-2.4737	4_ICIMac2
5.51778	1.81691	3_ICIMac1
-1.28449	-4.85641	1_MetM2Mac
-3.15225	-2.53015	4_ICIMac2
1.15222	-0.952639	10_InflamMac
-1.36692	-2.27822	2_C3Mac
-0.673523	-0.277068	12_MBMMac
1.56999	2.16686	19_ClassMono
-1.73894	-1.7254	2_C3Mac
4.74495	6.75898	14_ProliMac
3.11945	3.41032	17_IFNMac3
1.2546	-3.75217	2_C3Mac
-5.31798	1.52617	13_CalciumMac
0.0759245	1.96048	19_ClassMono
-3.03632	2.41533	12_MBMMac
-1.0881	6.85623	18_ECMMac
-0.558362	-1.79283	2_C3Mac
-2.60952	-5.63605	1_MetM2Mac
1.24943	-1.81594	10_InflamMac
-0.143646	4.27764	11_MetalloMac
-5.24556	3.55477	0_AlvMac
-5.87451	3.95715	0_AlvMac
-0.403077	-6.29675	1_MetM2Mac
5.00008	3.38454	11_MetalloMac
-4.74708	-1.96559	4_ICIMac2
-3.28235	-5.16198	1_MetM2Mac
-5.25952	-1.48982	4_ICIMac2
0.64299	-5.44066	1_MetM2Mac
-1.1434	6.66279	18_ECMMac
-2.85842	3.12438	12_MBMMac
-1.4266	7.00225	18_ECMMac
4.92331	1.98551	7_IFNMac
-1.02111	-4.69614	1_MetM2Mac
-6.22827	3.25173	0_AlvMac
4.84051	5.68821	5_StressMac
2.6251	1.60968	16_ECMHomeoMac
-1.0372	-0.518042	8_IFNGMac
-2.31986	3.43501	12_MBMMac
5.48921	-0.203186	6_SPP1AREGMac
2.59982	-1.06736	9_AngioMac
-3.7342	-4.12701	1_MetM2Mac
3.40545	-0.829689	10_InflamMac
-1.34091	6.61838	18_ECMMac
-4.8106	3.49532	0_AlvMac
4.45743	0.704753	17_IFNMac3
2.80818	3.33661	17_IFNMac3
-3.23832	-1.02468	15_LYZMac
-1.31137	-4.31868	11_MetalloMac
0.905406	-3.44387	2_C3Mac
0.654834	2.93286	22_IFNMac4
-2.30211	6.80065	18_ECMMac
3.47273	-1.09748	6_SPP1AREGMac
0.0629679	-0.592638	9_AngioMac
-1.33718	-6.14989	1_MetM2Mac
-4.90634	5.21749	0_AlvMac
-0.689923	0.383846	12_MBMMac
1.40051	-1.00161	9_AngioMac
-6.15111	4.14739	0_AlvMac
3.32543	0.425932	6_SPP1AREGMac
1.55341	-0.0857554	9_AngioMac
4.46417	1.19333	6_SPP1AREGMac
1.05053	2.03362	5_StressMac
6.81733	-0.824974	3_ICIMac1
-0.11384	-5.0804	1_MetM2Mac
3.11078	3.29369	17_IFNMac3
-6.02656	4.46899	0_AlvMac
-0.0409494	-5.8175	1_MetM2Mac
-2.76504	2.61414	12_MBMMac
1.75225	-3.37914	10_InflamMac
-1.17085	6.79695	18_ECMMac
-2.47982	-1.79407	2_C3Mac
5.27091	-0.0825618	3_ICIMac1
-5.48952	-0.633635	11_MetalloMac
-1.56447	-1.58688	2_C3Mac
-2.65126	0.347225	15_LYZMac
5.48368	0.1551	16_ECMHomeoMac
-4.3752	-0.14771	15_LYZMac
-0.820224	-3.7749	12_MBMMac
-2.33879	-3.02433	4_ICIMac2
5.03245	1.00331	7_IFNMac
3.47679	-2.30619	10_InflamMac
-3.99827	5.23258	6_SPP1AREGMac
1.22889	-5.43244	2_C3Mac
-4.15191	-0.977268	8_IFNGMac
5.60834	0.45594	3_ICIMac1
2.69679	1.48383	7_IFNMac
3.55394	1.87903	16_ECMHomeoMac
1.05042	1.09065	19_ClassMono
-2.46437	1.06284	13_CalciumMac
-1.24042	-1.72318	2_C3Mac
5.40708	5.56832	14_ProliMac
5.92833	-2.58214	5_StressMac
6.65419	0.352984	3_ICIMac1
2.64738	-0.359741	6_SPP1AREGMac
-4.51424	3.63383	0_AlvMac
-6.67744	2.57862	0_AlvMac
-0.211314	-3.24186	2_C3Mac
-2.49868	0.980897	13_CalciumMac
-4.97904	2.52761	0_AlvMac
-5.39905	4.21289	0_AlvMac
7.22895	-0.387821	3_ICIMac1
-1.91914	-5.07666	17_IFNMac3
7.31538	-0.00269934	3_ICIMac1
-2.44961	2.34869	3_ICIMac1
-5.82088	0.965261	0_AlvMac
-3.81418	2.31965	13_CalciumMac
6.66745	0.635661	3_ICIMac1
5.24872	6.01086	14_ProliMac
-2.25839	-5.97284	1_MetM2Mac
-5.37824	-2.74515	4_ICIMac2
-0.958019	-2.68464	2_C3Mac
4.58911	-3.38709	5_StressMac
-1.37137	-0.969672	15_LYZMac
6.45339	3.22045	16_ECMHomeoMac
1.8398	-0.0209613	8_IFNGMac
-2.26257	-4.7856	1_MetM2Mac
5.89667	0.07674	3_ICIMac1
-3.96672	4.22835	0_AlvMac
-3.97353	4.61385	11_MetalloMac
7.98465	0.696107	3_ICIMac1
-6.14546	2.092	17_IFNMac3
-6.04511	2.07753	0_AlvMac
-2.06853	-4.96047	1_MetM2Mac
0.167006	-4.89172	1_MetM2Mac
0.26755	-5.27761	1_MetM2Mac
0.998621	1.56705	19_ClassMono
-1.07431	0.302508	12_MBMMac
-3.36211	-1.31737	8_IFNGMac
2.40015	-1.57179	10_InflamMac
-4.33337	3.70756	0_AlvMac
-1.82789	-5.10038	1_MetM2Mac
2.7118	3.44592	17_IFNMac3
2.22952	1.84532	8_IFNGMac
2.15855	-1.54515	6_SPP1AREGMac
-4.44219	-2.53044	4_ICIMac2
3.71568	-1.85503	10_InflamMac
-2.09421	2.85457	12_MBMMac
-0.595765	-3.06765	2_C3Mac
6.71417	3.08343	16_ECMHomeoMac
-1.17421	3.41719	20_TDoub
-3.40972	-1.86879	2_C3Mac
-0.392666	5.31547	18_ECMMac
2.57119	3.13101	10_InflamMac
4.46962	7.38801	14_ProliMac
4.52158	2.27408	6_SPP1AREGMac
-1.77118	2.11619	12_MBMMac
-3.3288	-4.41462	1_MetM2Mac
3.29237	-4.57385	5_StressMac
-0.598512	-6.14585	1_MetM2Mac
0.30097	-5.58594	1_MetM2Mac
-1.60853	5.56188	18_ECMMac
7.04724	2.13931	3_ICIMac1
-6.12787	4.24409	0_AlvMac
8.14849	0.153249	3_ICIMac1
-0.902794	1.16196	8_IFNGMac
0.97719	2.93309	22_IFNMac4
-2.9891	2.45026	12_MBMMac
4.11547	-0.573091	6_SPP1AREGMac
-4.0997	4.01139	10_InflamMac
-4.06097	-1.14418	8_IFNGMac
7.45176	1.50098	3_ICIMac1
-5.52298	3.46038	0_AlvMac
-3.74737	-0.550759	4_ICIMac2
-6.41516	0.959615	0_AlvMac
-3.5325	1.93485	13_CalciumMac
-4.24916	-3.12023	4_ICIMac2
-1.18809	-3.16447	2_C3Mac
-3.57134	4.77674	6_SPP1AREGMac
1.3844	-3.72703	2_C3Mac
-0.556913	3.3758	20_TDoub
0.702149	-3.56889	5_StressMac
-3.69044	3.66413	0_AlvMac
-5.21086	-1.63186	4_ICIMac2
4.4612	-3.71401	5_StressMac
-4.75058	-2.59295	4_ICIMac2
0.619711	4.73156	11_MetalloMac
1.27743	-1.55957	6_SPP1AREGMac
-3.99182	-1.30041	15_LYZMac
1.92371	-3.29356	13_CalciumMac
-0.782422	-2.2096	2_C3Mac
-1.51614	0.726848	2_C3Mac
7.17461	1.37628	3_ICIMac1
-4.91586	4.21931	0_AlvMac
-4.77959	-0.534787	6_SPP1AREGMac
0.43701	4.66639	11_MetalloMac
-5.98503	1.96172	0_AlvMac
-2.26803	2.64349	12_MBMMac
6.17256	-1.28284	3_ICIMac1
0.25684	-4.04207	1_MetM2Mac
2.66191	1.71799	17_IFNMac3
-6.18933	3.96604	0_AlvMac
-5.74804	3.29152	0_AlvMac
-1.96746	-4.81733	1_MetM2Mac
1.77107	-0.903474	10_InflamMac
4.67549	-0.295691	3_ICIMac1
3.02131	2.89585	17_IFNMac3
-2.30569	6.87509	18_ECMMac
-2.495	2.73854	12_MBMMac
-3.04988	-0.212241	2_C3Mac
-2.32	-2.65569	17_IFNMac3
-2.92801	-1.41583	2_C3Mac
2.44967	0.315752	6_SPP1AREGMac
-3.65834	-3.22886	8_IFNGMac
0.406441	-6.26484	7_IFNMac
4.08418	0.160829	6_SPP1AREGMac
5.0888	2.33234	3_ICIMac1
0.634814	1.03083	9_AngioMac
-0.000510436	-2.87316	2_C3Mac
-0.709615	0.783577	9_AngioMac
2.63451	-4.08439	5_StressMac
7.33041	0.524481	3_ICIMac1
-2.65776	2.86216	12_MBMMac
-5.57264	2.17707	0_AlvMac
-1.75345	0.0652317	2_C3Mac
-4.5749	1.67923	15_LYZMac
-1.74068	-4.06811	1_MetM2Mac
-1.17518	-5.46978	1_MetM2Mac
2.87694	-4.04759	5_StressMac
0.0222375	2.4987	19_ClassMono
3.3625	1.74187	7_IFNMac
5.04288	3.97888	7_IFNMac
0.0333292	4.39552	11_MetalloMac
-1.78244	-5.50816	1_MetM2Mac
5.22322	-0.24171	3_ICIMac1
0.635842	0.24774	9_AngioMac
5.184	1.84629	7_IFNMac
3.79633	-4.44311	5_StressMac
4.39625	0.709915	6_SPP1AREGMac
-3.903	1.85946	14_ProliMac
-0.547784	2.6955	20_TDoub
2.92016	-3.45469	5_StressMac
-3.37635	-2.11569	8_IFNGMac
3.04161	-1.98466	10_InflamMac
-4.64189	5.19757	0_AlvMac
-4.93151	3.33134	0_AlvMac
3.05773	6.48675	14_ProliMac
7.57026	0.951717	3_ICIMac1
-2.47248	2.55381	12_MBMMac
-1.67116	5.3218	18_ECMMac
-4.6355	-1.29247	4_ICIMac2
-2.15784	4.437	11_MetalloMac
5.52664	-3.15493	5_StressMac
6.70866	0.0418152	1_MetM2Mac
0.64381	3.64179	11_MetalloMac
-2.93325	-0.352389	8_IFNGMac
3.40449	3.132	17_IFNMac3
1.13828	-1.74849	10_InflamMac
-2.59609	-1.6472	8_IFNGMac
2.38433	-2.46074	10_InflamMac
0.143441	-2.41734	2_C3Mac
2.78742	-0.446244	6_SPP1AREGMac
7.24026	0.175452	3_ICIMac1
-2.10453	4.19934	18_ECMMac
-5.42066	-0.224273	4_ICIMac2
5.89233	0.378372	3_ICIMac1
3.1142	-1.62452	21_HemeMac
6.03936	-0.627899	3_ICIMac1
0.623697	0.206123	9_AngioMac
-4.4924	-4.04866	1_MetM2Mac
-0.757103	-3.3445	4_ICIMac2
6.5277	0.46468	3_ICIMac1
-5.20679	-1.7911	4_ICIMac2
-1.78778	-3.10949	2_C3Mac
5.17975	0.722855	3_ICIMac1
-3.38918	-3.36826	2_C3Mac
-5.44741	-0.482645	13_CalciumMac
4.14578	0.486141	6_SPP1AREGMac
7.29046	1.86134	3_ICIMac1
0.188196	-1.04634	9_AngioMac
-6.21668	3.80585	0_AlvMac
1.25434	1.64501	19_ClassMono
-2.15175	-5.15507	1_MetM2Mac
0.906035	3.17424	11_MetalloMac
0.104061	-0.635951	9_AngioMac
-3.5284	-2.0774	8_IFNGMac
-1.05199	-6.61502	1_MetM2Mac
1.77657	-5.80361	7_IFNMac
-2.95716	-3.00276	4_ICIMac2
-4.8716	3.91297	13_CalciumMac
-6.22808	2.53531	0_AlvMac
-0.278316	-3.59801	2_C3Mac
-0.614917	6.60268	10_InflamMac
2.44115	0.105979	6_SPP1AREGMac
-5.1633	-2.31218	4_ICIMac2
-3.91734	1.33738	15_LYZMac
-0.54482	-1.03262	1_MetM2Mac
5.0415	-3.53131	5_StressMac
-2.93027	-5.10499	1_MetM2Mac
4.10311	7.06225	14_ProliMac
-2.38869	3.3103	12_MBMMac
2.47928	-2.86319	10_InflamMac
-4.7032	4.14285	0_AlvMac
-4.47115	2.05928	13_CalciumMac
-0.922043	0.00349448	8_IFNGMac
-1.26938	3.23528	20_TDoub
-1.28088	1.74056	12_MBMMac
-4.06717	2.70626	0_AlvMac
-2.51288	-4.9604	1_MetM2Mac
-0.261597	5.66195	18_ECMMac
5.86437	-0.340941	3_ICIMac1
5.09375	-0.99233	3_ICIMac1
1.19982	0.802905	9_AngioMac
6.43868	0.616984	3_ICIMac1
2.33714	-0.10317	6_SPP1AREGMac
7.21941	0.820716	3_ICIMac1
0.419345	-5.01719	1_MetM2Mac
0.830661	1.88642	19_ClassMono
0.0931217	-5.99879	1_MetM2Mac
-0.164293	-2.57641	2_C3Mac
-5.69926	-1.4545	13_CalciumMac
7.06364	1.27776	3_ICIMac1
-1.36293	-5.3237	1_MetM2Mac
-2.7421	-0.404759	8_IFNGMac
3.0013	-3.96178	5_StressMac
-2.17494	-2.42292	2_C3Mac
-1.33647	5.53831	18_ECMMac
5.41609	0.0735505	6_SPP1AREGMac
1.794	-1.48171	10_InflamMac
4.01645	-4.19254	5_StressMac
-3.79663	5.50356	6_SPP1AREGMac
1.11252	-3.83235	2_C3Mac
-1.74376	-0.438317	15_LYZMac
-3.67735	-2.48877	4_ICIMac2
-2.45499	3.32141	12_MBMMac
-1.0512	6.78741	18_ECMMac
-4.17272	5.54858	6_SPP1AREGMac
-5.68867	-1.23395	4_ICIMac2
0.325725	-3.22863	2_C3Mac
1.57189	-4.84103	7_IFNMac
-2.96118	-2.17396	8_IFNGMac
-1.81996	-3.24339	4_ICIMac2
-3.41981	1.4164	19_ClassMono
-2.02669	-0.434174	2_C3Mac
2.95083	-4.79604	1_MetM2Mac
8.24386	0.478311	3_ICIMac1
-1.32422	-6.351	1_MetM2Mac
5.82747	0.617086	3_ICIMac1
0.763261	-0.779939	9_AngioMac
7.8467	1.54724	3_ICIMac1
-3.4017	-4.19748	4_ICIMac2
-6.26262	2.10191	0_AlvMac
-4.59025	3.13442	0_AlvMac
-4.52919	-1.74214	4_ICIMac2
-4.15482	-3.50453	4_ICIMac2
3.52792	-3.04888	5_StressMac
4.89684	5.52029	14_ProliMac
-1.44714	-4.69892	1_MetM2Mac
-3.22696	0.0488589	11_MetalloMac
1.59449	-1.60821	10_InflamMac
-1.12045	-6.70929	1_MetM2Mac
-3.79619	-0.268498	10_InflamMac
-1.56458	-3.31841	4_ICIMac2
3.91228	0.0426871	6_SPP1AREGMac
0.833618	-3.66764	1_MetM2Mac
-4.14042	3.07812	0_AlvMac
-2.96373	1.23135	13_CalciumMac
-3.74809	4.8215	6_SPP1AREGMac
2.43928	0.266484	9_AngioMac
-0.572514	-3.35008	2_C3Mac
-0.531184	6.36975	9_AngioMac
-0.887587	-7.0087	1_MetM2Mac
-4.77816	4.99639	0_AlvMac
-0.325401	5.91882	18_ECMMac
2.7268	3.42819	17_IFNMac3
-0.594327	0.411772	12_MBMMac
-0.755502	3.60142	20_TDoub
-1.08361	-1.5694	17_IFNMac3
-0.805211	-5.46937	1_MetM2Mac
-1.11682	-1.8088	2_C3Mac
-4.1121	3.48549	0_AlvMac
4.40973	-0.190201	6_SPP1AREGMac
6.42924	-0.3025	3_ICIMac1
-4.18785	-1.5098	15_LYZMac
5.28496	-3.817	5_StressMac
-5.50445	4.08521	0_AlvMac
-2.09444	0.448812	2_C3Mac
-5.98998	2.91049	0_AlvMac
-4.42698	5.61966	6_SPP1AREGMac
0.856032	-5.68955	1_MetM2Mac
3.02978	3.54475	17_IFNMac3
-4.89102	-2.84376	4_ICIMac2
4.37875	-2.85833	5_StressMac
-1.5129	1.66794	12_MBMMac
1.71883	-3.97807	5_StressMac
-6.1777	2.04609	0_AlvMac
0.766937	0.748844	15_LYZMac
-3.264	-3.179	8_IFNGMac
1.22393	-3.74319	5_StressMac
-0.556768	3.09586	20_TDoub
2.365	-2.3614	10_InflamMac
5.87344	0.708976	7_IFNMac
2.75907	0.255115	6_SPP1AREGMac
4.89307	-3.30527	5_StressMac
-0.253431	-3.18396	2_C3Mac
5.15891	1.89805	7_IFNMac
-0.758009	3.42736	20_TDoub
6.30249	-0.333199	3_ICIMac1
5.75745	-3.49146	5_StressMac
-0.0469826	-6.4985	1_MetM2Mac
-4.62344	0.952522	0_AlvMac
-0.528011	-6.76101	1_MetM2Mac
2.52524	-2.28311	10_InflamMac
5.62621	2.28633	16_ECMHomeoMac
-2.45935	3.12832	12_MBMMac
-5.03312	-0.901015	15_LYZMac
5.99926	2.75807	3_ICIMac1
1.43965	-3.76875	2_C3Mac
0.965846	-0.921981	9_AngioMac
-4.9295	2.6534	15_LYZMac
4.637	5.28806	14_ProliMac
-1.35887	-3.41044	2_C3Mac
1.47791	4.0791	11_MetalloMac
-5.74011	-1.83529	4_ICIMac2
-5.35522	-2.68396	4_ICIMac2
-5.00372	-2.75745	4_ICIMac2
-3.54147	2.65583	0_AlvMac
-3.93479	-4.34738	1_MetM2Mac
7.62049	0.547087	3_ICIMac1
3.98858	-0.544355	6_SPP1AREGMac
-4.23165	2.72558	0_AlvMac
-1.24414	-0.213809	15_LYZMac
7.45076	1.8286	3_ICIMac1
-0.838317	-4.84415	1_MetM2Mac
-1.93746	-0.246938	2_C3Mac
0.882996	-4.97837	1_MetM2Mac
6.48729	-1.10564	3_ICIMac1
6.54265	-0.708064	3_ICIMac1
-3.30328	-2.08084	2_C3Mac
-6.27766	4.18011	0_AlvMac
-5.61613	3.36855	0_AlvMac
-4.01789	2.15989	13_CalciumMac
7.05073	2.70301	16_ECMHomeoMac
2.96946	-0.961119	7_IFNMac
-4.50804	-3.86811	1_MetM2Mac
0.777507	-1.01185	9_AngioMac
0.364624	4.70269	11_MetalloMac
-4.12148	-2.67004	4_ICIMac2
7.30327	-0.507604	3_ICIMac1
4.19999	1.9059	6_SPP1AREGMac
-2.4881	-2.29763	8_IFNGMac
-0.480827	3.41484	20_TDoub
-5.64736	0.604225	0_AlvMac
0.689945	0.431268	9_AngioMac
-1.35266	2.98522	20_TDoub
-3.32691	4.2298	0_AlvMac
-6.1501	4.36781	0_AlvMac
0.857602	-5.21894	7_IFNMac
-1.02903	0.920227	15_LYZMac
-4.75828	-1.41838	15_LYZMac
3.94504	0.109702	6_SPP1AREGMac
-4.87598	3.25242	0_AlvMac
-1.77988	-0.0222968	8_IFNGMac
1.80283	2.99339	17_IFNMac3
0.66768	-6.5134	7_IFNMac
2.92352	3.24515	17_IFNMac3
7.41049	1.7945	3_ICIMac1
-2.53867	1.70088	15_LYZMac
-3.0937	-2.00626	8_IFNGMac
-5.29316	1.18399	13_CalciumMac
-3.68057	2.6985	13_CalciumMac
3.89777	-2.87088	5_StressMac
6.84182	1.75636	3_ICIMac1
-0.499416	-5.97263	1_MetM2Mac
2.92619	6.45873	14_ProliMac
-3.76873	-1.79379	4_ICIMac2
-0.358539	-5.39716	1_MetM2Mac
-0.666994	0.770443	12_MBMMac
7.29535	1.59564	3_ICIMac1
-0.623121	0.715586	12_MBMMac
-3.48397	3.3283	12_MBMMac
7.33599	2.82615	16_ECMHomeoMac
4.06608	6.44848	5_StressMac
-4.8265	-1.27212	15_LYZMac
-1.49442	6.75203	5_StressMac
-2.55798	-0.827075	8_IFNGMac
2.64814	-1.6893	10_InflamMac
-1.31966	-5.09415	1_MetM2Mac
-2.17291	-5.22108	1_MetM2Mac
5.17303	2.26085	16_ECMHomeoMac
1.67855	0.216761	6_SPP1AREGMac
-0.52354	3.24729	20_TDoub
5.79415	-2.87018	5_StressMac
-2.89852	2.72736	12_MBMMac
1.14203	-5.89063	7_IFNMac
3.46624	-4.29896	5_StressMac
-2.34874	3.16406	12_MBMMac
0.274063	-3.04471	2_C3Mac
4.20587	6.88755	14_ProliMac
-3.98538	-1.06128	6_SPP1AREGMac
1.00305	1.12237	19_ClassMono
-3.0977	0.953354	8_IFNGMac
7.69084	3.38108	16_ECMHomeoMac
1.14466	-3.51543	2_C3Mac
-2.61916	2.5142	12_MBMMac
4.9369	4.56636	14_ProliMac
3.49212	-3.97532	5_StressMac
-1.20287	-7.05689	1_MetM2Mac
8.24083	0.409094	3_ICIMac1
-2.02794	2.05416	1_MetM2Mac
-4.71427	-2.75474	4_ICIMac2
-1.95579	3.84875	11_MetalloMac
2.80657	6.35902	14_ProliMac
3.73093	5.61296	14_ProliMac
-1.77676	6.24942	18_ECMMac
8.04343	1.79284	3_ICIMac1
-4.02912	-4.22268	1_MetM2Mac
-6.35724	2.08429	0_AlvMac
1.73582	-2.82437	10_InflamMac
-3.18015	-3.4504	4_ICIMac2
8.25869	1.77556	3_ICIMac1
1.60486	-2.63673	10_InflamMac
-3.37434	-5.56981	1_MetM2Mac
1.78758	-0.245284	9_AngioMac
-3.09997	-3.34002	8_IFNGMac
-1.1317	2.128	19_ClassMono
7.87533	-0.316411	3_ICIMac1
0.107172	1.52521	19_ClassMono
7.17692	2.22627	3_ICIMac1
-3.68057	5.0822	6_SPP1AREGMac
8.15151	1.18234	3_ICIMac1
7.8663	1.07897	3_ICIMac1
2.55472	-1.3457	10_InflamMac
6.05728	-0.666887	3_ICIMac1
0.59659	-3.13048	2_C3Mac
6.74011	2.44208	12_MBMMac
3.53194	0.381451	6_SPP1AREGMac
5.5355	-3.6233	5_StressMac
-5.60705	3.69074	0_AlvMac
-1.8243	-4.94997	1_MetM2Mac
1.66449	-0.660964	9_AngioMac
-5.47275	5.22481	0_AlvMac
2.10886	-3.98615	10_InflamMac
4.64216	6.9256	14_ProliMac
-3.22516	1.59679	13_CalciumMac
7.30847	1.69415	3_ICIMac1
-3.09846	1.43168	13_CalciumMac
2.57078	-1.21573	10_InflamMac
-1.98588	-1.72584	2_C3Mac
-5.56461	-1.34613	4_ICIMac2
-5.33038	4.18741	0_AlvMac
-0.799504	3.45773	20_TDoub
1.69915	-0.838507	9_AngioMac
-5.68743	4.53134	6_SPP1AREGMac
6.1603	-1.85189	5_StressMac
1.1882	0.695625	9_AngioMac
2.37031	-4.15148	5_StressMac
-3.26306	-0.272095	4_ICIMac2
-6.1788	2.13464	0_AlvMac
-3.86565	5.23266	6_SPP1AREGMac
-1.63214	0.58697	8_IFNGMac
-1.2378	-4.97528	1_MetM2Mac
-5.38119	2.81917	0_AlvMac
-5.67533	4.62413	0_AlvMac
-3.46206	-1.10833	8_IFNGMac
5.15374	0.73045	6_SPP1AREGMac
-6.62166	1.40974	0_AlvMac
4.50878	-1.00864	6_SPP1AREGMac
2.5695	3.44983	17_IFNMac3
0.397278	1.80645	15_LYZMac
-2.67761	-1.59738	8_IFNGMac
-4.72723	2.17814	0_AlvMac
0.75381	3.04863	22_IFNMac4
-5.12599	-2.24043	4_ICIMac2
-0.851557	-1.99472	12_MBMMac
-5.94329	4.83252	0_AlvMac
2.6939	3.49843	17_IFNMac3
3.9291	2.65323	17_IFNMac3
3.79413	-1.66526	10_InflamMac
6.43044	2.83502	16_ECMHomeoMac
4.2964	-0.477495	6_SPP1AREGMac
2.36846	-0.379601	6_SPP1AREGMac
2.82218	2.72631	17_IFNMac3
4.33962	0.673245	7_IFNMac
-2.24069	-3.50579	2_C3Mac
-3.79672	-0.0344916	8_IFNGMac
-1.76344	-4.87398	1_MetM2Mac
-5.30736	3.25177	0_AlvMac
1.51863	-0.566734	9_AngioMac
-0.461368	-1.55257	9_AngioMac
4.2905	-2.89353	5_StressMac
-1.60578	-6.30779	1_MetM2Mac
-2.00349	-5.93259	1_MetM2Mac
1.99551	-0.950743	9_AngioMac
-0.659928	-2.40023	2_C3Mac
-3.64758	-1.1947	15_LYZMac
-0.454228	3.1891	20_TDoub
-5.20836	0.049244	11_MetalloMac
5.20203	-0.277954	3_ICIMac1
-0.884614	-6.52247	1_MetM2Mac
-1.81001	-0.89704	2_C3Mac
[truncated: 361,314+ more rows]

## Sheet: fig.2.b
cluster	num.expressing	mean.exp	gene	short.label
0	0.454612	1.33632	SPP1	0_AlvMac
0	0.20322	0.45145	FABP4	0_AlvMac
0	0.287298	0.544677	SELENOP	0_AlvMac
0	0.454612	1.33632	SPP1	0_AlvMac
0	0.309781	0.644092	CCL18	0_AlvMac
0	0.492934	0.811382	S100A8	0_AlvMac
0	0.454612	1.33632	SPP1	0_AlvMac
0	0.881435	2.22095	LYZ	0_AlvMac
0	0.454612	1.33632	SPP1	0_AlvMac
0	0.835049	2.51105	APOE	0_AlvMac
0	0.219978	0.34978	HSPA6	0_AlvMac
0	0.487025	0.85605	HSPA1B	0_AlvMac
0	0.197678	0.374967	CCL20	0_AlvMac
0	0.439037	0.831366	CXCL3	0_AlvMac
0	0.246323	0.475334	CCL2	0_AlvMac
0	0.0655863	0.111705	CCL8	0_AlvMac
0	0.454612	1.33632	SPP1	0_AlvMac
0	0.0906703	0.156914	CXCL9	0_AlvMac
0	0.219873	0.364957	AREG	0_AlvMac
0	0.454612	1.33632	SPP1	0_AlvMac
0	0.294547	0.591253	CCL3L3	0_AlvMac
0	0.393255	0.835442	CCL4L2	0_AlvMac
0	0.0961336	0.143743	MT1G	0_AlvMac
0	0.255673	0.331132	MT1X	0_AlvMac
0	0.104224	0.126451	LRMDA	0_AlvMac
0	0.244957	0.262868	KCNMA1	0_AlvMac
0	0.454612	1.33632	SPP1	0_AlvMac
0	0.405337	0.717687	FN1	0_AlvMac
0	0.241542	0.251644	H4C3	0_AlvMac
0	0.336047	0.382662	STMN1	0_AlvMac
0	0.454612	1.33632	SPP1	0_AlvMac
0	0.881435	2.22095	LYZ	0_AlvMac
0	0.140523	0.220426	MMP9	0_AlvMac
0	0.640155	0.982104	TIMP1	0_AlvMac
0	0.516154	0.730823	ISG15	0_AlvMac
0	0.111788	0.21923	CXCL10	0_AlvMac
0	0.0402133	0.0637152	COL1A2	0_AlvMac
0	0.0411851	0.0692389	COL1A1	0_AlvMac
0	0.492934	0.811382	S100A8	0_AlvMac
0	0.667315	1.23696	S100A9	0_AlvMac
0	0.163532	0.203163	CCL5	0_AlvMac
0	0.454612	1.33632	SPP1	0_AlvMac
0	0.540739	0.730415	HMOX1	0_AlvMac
0	0.249606	0.342482	SLC40A1	0_AlvMac
0	0.454612	1.33632	SPP1	0_AlvMac
0	0.835049	2.51105	APOE	0_AlvMac
1	0.456799	1.33715	SPP1	1_MetM2Mac
1	0.206271	0.453728	FABP4	1_MetM2Mac
1	0.288046	0.541721	SELENOP	1_MetM2Mac
1	0.456799	1.33715	SPP1	1_MetM2Mac
1	0.307928	0.634377	CCL18	1_MetM2Mac
1	0.493934	0.815544	S100A8	1_MetM2Mac
1	0.456799	1.33715	SPP1	1_MetM2Mac
1	0.881665	2.21752	LYZ	1_MetM2Mac
1	0.456799	1.33715	SPP1	1_MetM2Mac
1	0.834671	2.49784	APOE	1_MetM2Mac
1	0.216842	0.349259	HSPA6	1_MetM2Mac
1	0.494947	0.871253	HSPA1B	1_MetM2Mac
1	0.194742	0.366782	CCL20	1_MetM2Mac
1	0.437026	0.821512	CXCL3	1_MetM2Mac
1	0.245324	0.470691	CCL2	1_MetM2Mac
1	0.0648774	0.112346	CCL8	1_MetM2Mac
1	0.456799	1.33715	SPP1	1_MetM2Mac
1	0.0922087	0.160937	CXCL9	1_MetM2Mac
1	0.225661	0.377584	AREG	1_MetM2Mac
1	0.456799	1.33715	SPP1	1_MetM2Mac
1	0.293633	0.583138	CCL3L3	1_MetM2Mac
1	0.39529	0.832774	CCL4L2	1_MetM2Mac
1	0.0952759	0.144497	MT1G	1_MetM2Mac
1	0.257483	0.335855	MT1X	1_MetM2Mac
1	0.106066	0.129331	LRMDA	1_MetM2Mac
1	0.248501	0.265524	KCNMA1	1_MetM2Mac
1	0.456799	1.33715	SPP1	1_MetM2Mac
1	0.406354	0.71557	FN1	1_MetM2Mac
1	0.240969	0.251892	H4C3	1_MetM2Mac
1	0.33819	0.38148	STMN1	1_MetM2Mac
1	0.456799	1.33715	SPP1	1_MetM2Mac
1	0.881665	2.21752	LYZ	1_MetM2Mac
1	0.141942	0.219932	MMP9	1_MetM2Mac
1	0.645899	0.996091	TIMP1	1_MetM2Mac
1	0.519677	0.73886	ISG15	1_MetM2Mac
1	0.115925	0.224229	CXCL10	1_MetM2Mac
1	0.0408051	0.0638336	COL1A2	1_MetM2Mac
1	0.0404217	0.0663093	COL1A1	1_MetM2Mac
1	0.493934	0.815544	S100A8	1_MetM2Mac
1	0.668711	1.23624	S100A9	1_MetM2Mac
1	0.156949	0.194128	CCL5	1_MetM2Mac
1	0.456799	1.33715	SPP1	1_MetM2Mac
1	0.540189	0.734649	HMOX1	1_MetM2Mac
1	0.250637	0.340621	SLC40A1	1_MetM2Mac
1	0.456799	1.33715	SPP1	1_MetM2Mac
1	0.834671	2.49784	APOE	1_MetM2Mac
2	0.460396	1.35163	SPP1	2_C3Mac
2	0.202821	0.456875	FABP4	2_C3Mac
2	0.28278	0.530406	SELENOP	2_C3Mac
2	0.460396	1.35163	SPP1	2_C3Mac
2	0.308378	0.641731	CCL18	2_C3Mac
2	0.494841	0.818806	S100A8	2_C3Mac
2	0.460396	1.35163	SPP1	2_C3Mac
2	0.880044	2.22393	LYZ	2_C3Mac
2	0.460396	1.35163	SPP1	2_C3Mac
2	0.832931	2.50701	APOE	2_C3Mac
2	0.21464	0.342849	HSPA6	2_C3Mac
2	0.490499	0.857543	HSPA1B	2_C3Mac
2	0.204258	0.392119	CCL20	2_C3Mac
2	0.439108	0.832043	CXCL3	2_C3Mac
2	0.248008	0.472839	CCL2	2_C3Mac
2	0.0633407	0.107704	CCL8	2_C3Mac
2	0.460396	1.35163	SPP1	2_C3Mac
2	0.0912564	0.158586	CXCL9	2_C3Mac
2	0.227667	0.377227	AREG	2_C3Mac
2	0.460396	1.35163	SPP1	2_C3Mac
2	0.298779	0.593403	CCL3L3	2_C3Mac
2	0.400875	0.851528	CCL4L2	2_C3Mac
2	0.0987985	0.153244	MT1G	2_C3Mac
2	0.258685	0.339142	MT1X	2_C3Mac
2	0.105688	0.127557	LRMDA	2_C3Mac
2	0.249216	0.267989	KCNMA1	2_C3Mac
2	0.460396	1.35163	SPP1	2_C3Mac
2	0.408091	0.722099	FN1	2_C3Mac
2	0.23916	0.249957	H4C3	2_C3Mac
2	0.339754	0.387729	STMN1	2_C3Mac
2	0.460396	1.35163	SPP1	2_C3Mac
2	0.880044	2.22393	LYZ	2_C3Mac
2	0.139252	0.217973	MMP9	2_C3Mac
2	0.646043	0.992805	TIMP1	2_C3Mac
2	0.518251	0.740358	ISG15	2_C3Mac
2	0.115123	0.223859	CXCL10	2_C3Mac
2	0.0386574	0.0625349	COL1A2	2_C3Mac
2	0.0429346	0.0693473	COL1A1	2_C3Mac
2	0.494841	0.818806	S100A8	2_C3Mac
2	0.670008	1.24473	S100A9	2_C3Mac
2	0.164523	0.207392	CCL5	2_C3Mac
2	0.460396	1.35163	SPP1	2_C3Mac
2	0.543163	0.733602	HMOX1	2_C3Mac
2	0.248661	0.33824	SLC40A1	2_C3Mac
2	0.460396	1.35163	SPP1	2_C3Mac
2	0.832931	2.50701	APOE	2_C3Mac
3	0.456472	1.33677	SPP1	3_ICIMac1
3	0.204126	0.447487	FABP4	3_ICIMac1
3	0.283914	0.537173	SELENOP	3_ICIMac1
3	0.456472	1.33677	SPP1	3_ICIMac1
3	0.308857	0.639783	CCL18	3_ICIMac1
3	0.496291	0.814887	S100A8	3_ICIMac1
3	0.456472	1.33677	SPP1	3_ICIMac1
3	0.878955	2.21996	LYZ	3_ICIMac1
3	0.456472	1.33677	SPP1	3_ICIMac1
3	0.831113	2.48364	APOE	3_ICIMac1
3	0.219644	0.347812	HSPA6	3_ICIMac1
3	0.492203	0.860144	HSPA1B	3_ICIMac1
3	0.191143	0.364948	CCL20	3_ICIMac1
3	0.435125	0.819153	CXCL3	3_ICIMac1
3	0.240537	0.464235	CCL2	3_ICIMac1
3	0.0655942	0.114257	CCL8	3_ICIMac1
3	0.456472	1.33677	SPP1	3_ICIMac1
3	0.0947388	0.16365	CXCL9	3_ICIMac1
3	0.217714	0.362607	AREG	3_ICIMac1
3	0.456472	1.33677	SPP1	3_ICIMac1
3	0.28944	0.574585	CCL3L3	3_ICIMac1
3	0.388342	0.818729	CCL4L2	3_ICIMac1
3	0.0948902	0.144545	MT1G	3_ICIMac1
3	0.254088	0.32832	MT1X	3_ICIMac1
3	0.103444	0.128013	LRMDA	3_ICIMac1
3	0.248032	0.268342	KCNMA1	3_ICIMac1
3	0.456472	1.33677	SPP1	3_ICIMac1
3	0.409273	0.71618	FN1	3_ICIMac1
3	0.241673	0.256305	H4C3	3_ICIMac1
3	0.330318	0.378312	STMN1	3_ICIMac1
3	0.456472	1.33677	SPP1	3_ICIMac1
3	0.878955	2.21996	LYZ	3_ICIMac1
3	0.140045	0.219411	MMP9	3_ICIMac1
3	0.646064	0.992457	TIMP1	3_ICIMac1
3	0.516238	0.737058	ISG15	3_ICIMac1
3	0.117562	0.229293	CXCL10	3_ICIMac1
3	0.0411809	0.064076	COL1A2	3_ICIMac1
3	0.0438304	0.0716416	COL1A1	3_ICIMac1
3	0.496291	0.814887	S100A8	3_ICIMac1
3	0.66919	1.24084	S100A9	3_ICIMac1
3	0.15969	0.200106	CCL5	3_ICIMac1
3	0.456472	1.33677	SPP1	3_ICIMac1
3	0.536866	0.722938	HMOX1	3_ICIMac1
3	0.248562	0.342664	SLC40A1	3_ICIMac1
3	0.456472	1.33677	SPP1	3_ICIMac1
3	0.831113	2.48364	APOE	3_ICIMac1
4	0.458271	1.33373	SPP1	4_ICIMac2
4	0.205336	0.451214	FABP4	4_ICIMac2
4	0.287428	0.5416	SELENOP	4_ICIMac2
4	0.458271	1.33373	SPP1	4_ICIMac2
4	0.311889	0.647724	CCL18	4_ICIMac2
4	0.494642	0.804787	S100A8	4_ICIMac2
4	0.458271	1.33373	SPP1	4_ICIMac2
4	0.882988	2.22276	LYZ	4_ICIMac2
4	0.458271	1.33373	SPP1	4_ICIMac2
4	0.831676	2.4884	APOE	4_ICIMac2
4	0.218143	0.346002	HSPA6	4_ICIMac2
4	0.487172	0.852653	HSPA1B	4_ICIMac2
4	0.193895	0.367968	CCL20	4_ICIMac2
4	0.435688	0.820084	CXCL3	4_ICIMac2
4	0.247044	0.467676	CCL2	4_ICIMac2
4	0.0654856	0.112899	CCL8	4_ICIMac2
4	0.458271	1.33373	SPP1	4_ICIMac2
4	0.0925507	0.15507	CXCL9	4_ICIMac2
4	0.225059	0.372564	AREG	4_ICIMac2
4	0.458271	1.33373	SPP1	4_ICIMac2
4	0.293661	0.587793	CCL3L3	4_ICIMac2
4	0.395731	0.834542	CCL4L2	4_ICIMac2
4	0.0957951	0.145323	MT1G	4_ICIMac2
4	0.253618	0.330074	MT1X	4_ICIMac2
4	0.10762	0.130758	LRMDA	4_ICIMac2
4	0.249989	0.266264	KCNMA1	4_ICIMac2
4	0.458271	1.33373	SPP1	4_ICIMac2
4	0.406617	0.710611	FN1	4_ICIMac2
4	0.240384	0.252166	H4C3	4_ICIMac2
4	0.335539	0.381603	STMN1	4_ICIMac2
4	0.458271	1.33373	SPP1	4_ICIMac2
4	0.882988	2.22276	LYZ	4_ICIMac2
4	0.142241	0.218596	MMP9	4_ICIMac2
4	0.642092	0.989118	TIMP1	4_ICIMac2
4	0.520299	0.736416	ISG15	4_ICIMac2
4	0.113383	0.21586	CXCL10	4_ICIMac2
4	0.0380363	0.0604646	COL1A2	4_ICIMac2
4	0.0406403	0.0646232	COL1A1	4_ICIMac2
4	0.494642	0.804787	S100A8	4_ICIMac2
4	0.671121	1.23611	S100A9	4_ICIMac2
4	0.159658	0.198019	CCL5	4_ICIMac2
4	0.458271	1.33373	SPP1	4_ICIMac2
4	0.540534	0.731936	HMOX1	4_ICIMac2
4	0.253404	0.347636	SLC40A1	4_ICIMac2
4	0.458271	1.33373	SPP1	4_ICIMac2
4	0.831676	2.4884	APOE	4_ICIMac2
5	0.455142	1.32364	SPP1	5_StressMac
5	0.204518	0.449437	FABP4	5_StressMac
5	0.280905	0.533677	SELENOP	5_StressMac
5	0.455142	1.32364	SPP1	5_StressMac
5	0.305061	0.628699	CCL18	5_StressMac
5	0.493704	0.812559	S100A8	5_StressMac
5	0.455142	1.32364	SPP1	5_StressMac
5	0.880592	2.22683	LYZ	5_StressMac
5	0.455142	1.32364	SPP1	5_StressMac
5	0.829193	2.48507	APOE	5_StressMac
5	0.218335	0.345003	HSPA6	5_StressMac
5	0.495321	0.865833	HSPA1B	5_StressMac
5	0.197462	0.37124	CCL20	5_StressMac
5	0.433191	0.810437	CXCL3	5_StressMac
5	0.247538	0.473185	CCL2	5_StressMac
5	0.0650203	0.111137	CCL8	5_StressMac
5	0.455142	1.32364	SPP1	5_StressMac
5	0.0959381	0.1664	CXCL9	5_StressMac
5	0.224166	0.368873	AREG	5_StressMac
5	0.455142	1.32364	SPP1	5_StressMac
5	0.293498	0.582647	CCL3L3	5_StressMac
5	0.395218	0.841037	CCL4L2	5_StressMac
5	0.0907933	0.138477	MT1G	5_StressMac
5	0.255035	0.327764	MT1X	5_StressMac
5	0.102455	0.124559	LRMDA	5_StressMac
5	0.250919	0.268425	KCNMA1	5_StressMac
5	0.455142	1.32364	SPP1	5_StressMac
5	0.405703	0.71266	FN1	5_StressMac
5	0.241364	0.252017	H4C3	5_StressMac
5	0.333186	0.375836	STMN1	5_StressMac
5	0.455142	1.32364	SPP1	5_StressMac
5	0.880592	2.22683	LYZ	5_StressMac
5	0.139056	0.214137	MMP9	5_StressMac
5	0.6406	0.984834	TIMP1	5_StressMac
5	0.518546	0.740319	ISG15	5_StressMac
5	0.11539	0.227931	CXCL10	5_StressMac
5	0.0410113	0.0634741	COL1A2	5_StressMac
5	0.0413053	0.0674682	COL1A1	5_StressMac
5	0.493704	0.812559	S100A8	5_StressMac
5	0.669803	1.23771	S100A9	5_StressMac
5	0.164878	0.206635	CCL5	5_StressMac
5	0.455142	1.32364	SPP1	5_StressMac
5	0.54133	0.721541	HMOX1	5_StressMac
5	0.250919	0.345753	SLC40A1	5_StressMac
5	0.455142	1.32364	SPP1	5_StressMac
5	0.829193	2.48507	APOE	5_StressMac
6	0.455741	1.3324	SPP1	6_SPP1AREGMac
6	0.206612	0.456958	FABP4	6_SPP1AREGMac
6	0.287177	0.541835	SELENOP	6_SPP1AREGMac
6	0.455741	1.3324	SPP1	6_SPP1AREGMac
6	0.308436	0.640206	CCL18	6_SPP1AREGMac
6	0.498986	0.820993	S100A8	6_SPP1AREGMac
6	0.455741	1.3324	SPP1	6_SPP1AREGMac
6	0.882218	2.22755	LYZ	6_SPP1AREGMac
6	0.455741	1.3324	SPP1	6_SPP1AREGMac
6	0.833151	2.48975	APOE	6_SPP1AREGMac
6	0.215864	0.349272	HSPA6	6_SPP1AREGMac
6	0.489007	0.856971	HSPA1B	6_SPP1AREGMac
6	0.197412	0.377942	CCL20	6_SPP1AREGMac
6	0.438172	0.833597	CXCL3	6_SPP1AREGMac
6	0.246271	0.468364	CCL2	6_SPP1AREGMac
6	0.0634648	0.112239	CCL8	6_SPP1AREGMac
6	0.455741	1.3324	SPP1	6_SPP1AREGMac
6	0.0922605	0.160273	CXCL9	6_SPP1AREGMac
6	0.223037	0.371662	AREG	6_SPP1AREGMac
6	0.455741	1.3324	SPP1	6_SPP1AREGMac
6	0.289932	0.584045	CCL3L3	6_SPP1AREGMac
6	0.394615	0.843082	CCL4L2	6_SPP1AREGMac
6	0.0971984	0.14681	MT1G	6_SPP1AREGMac
6	0.259629	0.338742	MT1X	6_SPP1AREGMac
6	0.105931	0.125493	LRMDA	6_SPP1AREGMac
6	0.248454	0.265435	KCNMA1	6_SPP1AREGMac
6	0.455741	1.3324	SPP1	6_SPP1AREGMac
6	0.406154	0.728435	FN1	6_SPP1AREGMac
6	0.241852	0.253625	H4C3	6_SPP1AREGMac
6	0.336296	0.385134	STMN1	6_SPP1AREGMac
6	0.455741	1.3324	SPP1	6_SPP1AREGMac
6	0.882218	2.22755	LYZ	6_SPP1AREGMac
6	0.144654	0.220344	MMP9	6_SPP1AREGMac
6	0.648786	1.00027	TIMP1	6_SPP1AREGMac
6	0.525651	0.74338	ISG15	6_SPP1AREGMac
6	0.117054	0.2259	CXCL10	6_SPP1AREGMac
6	0.0403867	0.0618662	COL1A2	6_SPP1AREGMac
6	0.0411144	0.0659127	COL1A1	6_SPP1AREGMac
6	0.498986	0.820993	S100A8	6_SPP1AREGMac
6	0.673632	1.24635	S100A9	6_SPP1AREGMac
6	0.160975	0.203277	CCL5	6_SPP1AREGMac
6	0.455741	1.3324	SPP1	6_SPP1AREGMac
6	0.541556	0.736205	HMOX1	6_SPP1AREGMac
6	0.252664	0.349556	SLC40A1	6_SPP1AREGMac
6	0.455741	1.3324	SPP1	6_SPP1AREGMac
6	0.833151	2.48975	APOE	6_SPP1AREGMac
7	0.455996	1.32502	SPP1	7_IFNMac
7	0.208618	0.464188	FABP4	7_IFNMac
7	0.285169	0.536002	SELENOP	7_IFNMac
7	0.455996	1.32502	SPP1	7_IFNMac
7	0.314181	0.650728	CCL18	7_IFNMac
7	0.499658	0.823721	S100A8	7_IFNMac
7	0.455996	1.32502	SPP1	7_IFNMac
7	0.882467	2.22265	LYZ	7_IFNMac
7	0.455996	1.32502	SPP1	7_IFNMac
7	0.832478	2.4912	APOE	7_IFNMac
7	0.213976	0.338643	HSPA6	7_IFNMac
7	0.482045	0.837093	HSPA1B	7_IFNMac
7	0.197389	0.3745	CCL20	7_IFNMac
7	0.446306	0.85017	CXCL3	7_IFNMac
7	0.244357	0.473143	CCL2	7_IFNMac
7	0.0649795	0.114277	CCL8	7_IFNMac
7	0.455996	1.32502	SPP1	7_IFNMac
7	0.0958162	0.163957	CXCL9	7_IFNMac
7	0.230506	0.375581	AREG	7_IFNMac
7	0.455996	1.32502	SPP1	7_IFNMac
7	0.2956	0.597774	CCL3L3	7_IFNMac
7	0.393696	0.844892	CCL4L2	7_IFNMac
7	0.0987232	0.152853	MT1G	7_IFNMac
7	0.254161	0.333242	MT1X	7_IFNMac
7	0.104309	0.125355	LRMDA	7_IFNMac
7	0.246238	0.262928	KCNMA1	7_IFNMac
7	0.455996	1.32502	SPP1	7_IFNMac
7	0.412563	0.730121	FN1	7_IFNMac
7	0.243103	0.255224	H4C3	7_IFNMac
7	0.333447	0.379783	STMN1	7_IFNMac
7	0.455996	1.32502	SPP1	7_IFNMac
7	0.882467	2.22265	LYZ	7_IFNMac
7	0.140903	0.214877	MMP9	7_IFNMac
7	0.649909	0.99652	TIMP1	7_IFNMac
7	0.521489	0.740007	ISG15	7_IFNMac
7	0.121694	0.238613	CXCL10	7_IFNMac
7	0.0394437	0.0647274	COL1A2	7_IFNMac
7	0.0401847	0.0676781	COL1A1	7_IFNMac
7	0.499658	0.823721	S100A8	7_IFNMac
7	0.67288	1.2494	S100A9	7_IFNMac
7	0.160568	0.195535	CCL5	7_IFNMac
7	0.455996	1.32502	SPP1	7_IFNMac
7	0.537107	0.721832	HMOX1	7_IFNMac
7	0.251596	0.347585	SLC40A1	7_IFNMac
7	0.455996	1.32502	SPP1	7_IFNMac
7	0.832478	2.4912	APOE	7_IFNMac
8	0.45363	1.32553	SPP1	8_IFNGMac
8	0.205268	0.456037	FABP4	8_IFNGMac
8	0.282775	0.538264	SELENOP	8_IFNGMac
8	0.45363	1.32553	SPP1	8_IFNGMac
8	0.310816	0.629495	CCL18	8_IFNGMac
8	0.490835	0.807273	S100A8	8_IFNGMac
8	0.45363	1.32553	SPP1	8_IFNGMac
8	0.882071	2.21914	LYZ	8_IFNGMac
8	0.45363	1.32553	SPP1	8_IFNGMac
8	0.830602	2.48335	APOE	8_IFNGMac
8	0.22287	0.356563	HSPA6	8_IFNGMac
8	0.497329	0.87583	HSPA1B	8_IFNGMac
8	0.192401	0.368204	CCL20	8_IFNGMac
8	0.430384	0.818335	CXCL3	8_IFNGMac
8	0.24478	0.477459	CCL2	8_IFNGMac
8	0.0657927	0.112143	CCL8	8_IFNGMac
8	0.45363	1.32553	SPP1	8_IFNGMac
8	0.0924982	0.16145	CXCL9	8_IFNGMac
8	0.224266	0.372327	AREG	8_IFNGMac
8	0.45363	1.32553	SPP1	8_IFNGMac
8	0.292547	0.578532	CCL3L3	8_IFNGMac
8	0.396698	0.830026	CCL4L2	8_IFNGMac
8	0.0959578	0.139462	MT1G	8_IFNGMac
8	0.259468	0.335851	MT1X	8_IFNGMac
8	0.109128	0.133153	LRMDA	8_IFNGMac
8	0.251275	0.268789	KCNMA1	8_IFNGMac
8	0.45363	1.32553	SPP1	8_IFNGMac
8	0.401918	0.702512	FN1	8_IFNGMac
8	0.245084	0.259008	H4C3	8_IFNGMac
8	0.337096	0.385433	STMN1	8_IFNGMac
8	0.45363	1.32553	SPP1	8_IFNGMac
8	0.882071	2.21914	LYZ	8_IFNGMac
8	0.141721	0.219243	MMP9	8_IFNGMac
8	0.645788	0.99302	TIMP1	8_IFNGMac
8	0.511835	0.732144	ISG15	8_IFNGMac
8	0.117565	0.226552	CXCL10	8_IFNGMac
8	0.0392692	0.0621343	COL1A2	8_IFNGMac
8	0.0393299	0.0640927	COL1A1	8_IFNGMac
8	0.490835	0.807273	S100A8	8_IFNGMac
8	0.663268	1.22801	S100A9	8_IFNGMac
8	0.15993	0.197224	CCL5	8_IFNGMac
8	0.45363	1.32553	SPP1	8_IFNGMac
8	0.547524	0.725486	HMOX1	8_IFNGMac
8	0.252488	0.346664	SLC40A1	8_IFNGMac
8	0.45363	1.32553	SPP1	8_IFNGMac
8	0.830602	2.48335	APOE	8_IFNGMac
9	0.452459	1.31651	SPP1	9_AngioMac
9	0.204801	0.456681	FABP4	9_AngioMac
9	0.283074	0.538247	SELENOP	9_AngioMac
9	0.452459	1.31651	SPP1	9_AngioMac
9	0.308069	0.650378	CCL18	9_AngioMac
9	0.49234	0.802147	S100A8	9_AngioMac
9	0.452459	1.31651	SPP1	9_AngioMac
9	0.878621	2.21088	LYZ	9_AngioMac
9	0.452459	1.31651	SPP1	9_AngioMac
9	0.82987	2.4818	APOE	9_AngioMac
9	0.219004	0.352729	HSPA6	9_AngioMac
9	0.488309	0.849674	HSPA1B	9_AngioMac
9	0.19345	0.376651	CCL20	9_AngioMac
9	0.43807	0.819749	CXCL3	9_AngioMac
9	0.242511	0.459733	CCL2	9_AngioMac
9	0.0629535	0.106151	CCL8	9_AngioMac
9	0.452459	1.31651	SPP1	9_AngioMac
9	0.0939651	0.1621	CXCL9	9_AngioMac
9	0.22409	0.367268	AREG	9_AngioMac
9	0.452459	1.31651	SPP1	9_AngioMac
9	0.296409	0.591612	CCL3L3	9_AngioMac
9	0.394902	0.836634	CCL4L2	9_AngioMac
9	0.0937791	0.142844	MT1G	9_AngioMac
9	0.260808	0.339757	MT1X	9_AngioMac
9	0.104571	0.128828	LRMDA	9_AngioMac
9	0.246728	0.259745	KCNMA1	9_AngioMac
9	0.452459	1.31651	SPP1	9_AngioMac
9	0.401848	0.717308	FN1	9_AngioMac
9	0.240588	0.250441	H4C3	9_AngioMac
9	0.332754	0.379792	STMN1	9_AngioMac
9	0.452459	1.31651	SPP1	9_AngioMac
9	0.878621	2.21088	LYZ	9_AngioMac
9	0.137505	0.211311	MMP9	9_AngioMac
9	0.643553	0.989088	TIMP1	9_AngioMac
9	0.509831	0.719327	ISG15	9_AngioMac
9	0.114309	0.224453	CXCL10	9_AngioMac
9	0.0408733	0.0649112	COL1A2	9_AngioMac
9	0.0424239	0.0699978	COL1A1	9_AngioMac
9	0.49234	0.802147	S100A8	9_AngioMac
9	0.665943	1.22853	S100A9	9_AngioMac
9	0.165478	0.211058	CCL5	9_AngioMac
9	0.452459	1.31651	SPP1	9_AngioMac
9	0.54078	0.722136	HMOX1	9_AngioMac
9	0.25169	0.342834	SLC40A1	9_AngioMac
9	0.452459	1.31651	SPP1	9_AngioMac
9	0.82987	2.4818	APOE	9_AngioMac
10	0.456391	1.32085	SPP1	10_InflamMac
10	0.206463	0.451155	FABP4	10_InflamMac
10	0.282599	0.533589	SELENOP	10_InflamMac
10	0.456391	1.32085	SPP1	10_InflamMac
10	0.313411	0.644544	CCL18	10_InflamMac
10	0.493494	0.807044	S100A8	10_InflamMac
10	0.456391	1.32085	SPP1	10_InflamMac
10	0.883186	2.21997	LYZ	10_InflamMac
10	0.456391	1.32085	SPP1	10_InflamMac
10	0.835144	2.50772	APOE	10_InflamMac
10	0.215756	0.343946	HSPA6	10_InflamMac
10	0.494066	0.866799	HSPA1B	10_InflamMac
10	0.196168	0.364626	CCL20	10_InflamMac
10	0.439234	0.818633	CXCL3	10_InflamMac
10	0.247212	0.460713	CCL2	10_InflamMac
10	0.0628396	0.107858	CCL8	10_InflamMac
10	0.456391	1.32085	SPP1	10_InflamMac
10	0.091364	0.157784	CXCL9	10_InflamMac
10	0.22698	0.374718	AREG	10_InflamMac
10	0.456391	1.32085	SPP1	10_InflamMac
10	0.285102	0.575852	CCL3L3	10_InflamMac
10	0.387546	0.821956	CCL4L2	10_InflamMac
10	0.0939377	0.141303	MT1G	10_InflamMac
10	0.255648	0.330686	MT1X	10_InflamMac
10	0.102445	0.119883	LRMDA	10_InflamMac
10	0.242494	0.257433	KCNMA1	10_InflamMac
10	0.456391	1.32085	SPP1	10_InflamMac
10	0.414856	0.732551	FN1	10_InflamMac
10	0.242994	0.25262	H4C3	10_InflamMac
10	0.332785	0.377457	STMN1	10_InflamMac
10	0.456391	1.32085	SPP1	10_InflamMac
10	0.883186	2.21997	LYZ	10_InflamMac
10	0.137546	0.21468	MMP9	10_InflamMac
10	0.650415	0.997026	TIMP1	10_InflamMac
10	0.516729	0.733449	ISG15	10_InflamMac
10	0.115313	0.221137	CXCL10	10_InflamMac
10	0.0428224	0.0664038	COL1A2	10_InflamMac
10	0.0436088	0.0699568	COL1A1	10_InflamMac
10	0.493494	0.807044	S100A8	10_InflamMac
10	0.665499	1.22794	S100A9	10_InflamMac
10	0.158064	0.199246	CCL5	10_InflamMac
10	0.456391	1.32085	SPP1	10_InflamMac
10	0.53789	0.719326	HMOX1	10_InflamMac
10	0.257077	0.352848	SLC40A1	10_InflamMac
10	0.456391	1.32085	SPP1	10_InflamMac
10	0.835144	2.50772	APOE	10_InflamMac
11	0.4521	1.31478	SPP1	11_MetalloMac
11	0.211337	0.46705	FABP4	11_MetalloMac
11	0.286386	0.544	SELENOP	11_MetalloMac
11	0.4521	1.31478	SPP1	11_MetalloMac
11	0.318487	0.667413	CCL18	11_MetalloMac
11	0.502061	0.820536	S100A8	11_MetalloMac
11	0.4521	1.31478	SPP1	11_MetalloMac
11	0.882583	2.23383	LYZ	11_MetalloMac
11	0.4521	1.31478	SPP1	11_MetalloMac
11	0.831176	2.50001	APOE	11_MetalloMac
11	0.218784	0.347254	HSPA6	11_MetalloMac
11	0.496855	0.867815	HSPA1B	11_MetalloMac
11	0.194852	0.374535	CCL20	11_MetalloMac
11	0.442918	0.826944	CXCL3	11_MetalloMac
11	0.241197	0.458737	CCL2	11_MetalloMac
11	0.0641313	0.107515	CCL8	11_MetalloMac
11	0.4521	1.31478	SPP1	11_MetalloMac
11	0.0907382	0.153445	CXCL9	11_MetalloMac
11	0.225291	0.372119	AREG	11_MetalloMac
11	0.4521	1.31478	SPP1	11_MetalloMac
11	0.29282	0.592104	CCL3L3	11_MetalloMac
11	0.393681	0.840539	CCL4L2	11_MetalloMac
11	0.0954378	0.141818	MT1G	11_MetalloMac
11	0.26108	0.33509	MT1X	11_MetalloMac
11	0.103319	0.123162	LRMDA	11_MetalloMac
11	0.245029	0.26361	KCNMA1	11_MetalloMac
11	0.4521	1.31478	SPP1	11_MetalloMac
11	0.410093	0.737266	FN1	11_MetalloMac
11	0.239101	0.250966	H4C3	11_MetalloMac
11	0.339238	0.384498	STMN1	11_MetalloMac
11	0.4521	1.31478	SPP1	11_MetalloMac
11	0.882583	2.23383	LYZ	11_MetalloMac
11	0.140265	0.21934	MMP9	11_MetalloMac
11	0.643121	0.98517	TIMP1	11_MetalloMac
11	0.515798	0.722996	ISG15	11_MetalloMac
11	0.112429	0.22045	CXCL10	11_MetalloMac
11	0.0373075	0.0613974	COL1A2	11_MetalloMac
11	0.0377413	0.0635368	COL1A1	11_MetalloMac
11	0.502061	0.820536	S100A8	11_MetalloMac
11	0.674789	1.24603	S100A9	11_MetalloMac
11	0.162317	0.201783	CCL5	11_MetalloMac
11	0.4521	1.31478	SPP1	11_MetalloMac
11	0.546598	0.738171	HMOX1	11_MetalloMac
11	0.255224	0.352265	SLC40A1	11_MetalloMac
11	0.4521	1.31478	SPP1	11_MetalloMac
11	0.831176	2.50001	APOE	11_MetalloMac
12	0.451856	1.32219	SPP1	12_MBMMac
12	0.201554	0.459134	FABP4	12_MBMMac
12	0.281014	0.53856	SELENOP	12_MBMMac
12	0.451856	1.32219	SPP1	12_MBMMac
12	0.310821	0.64616	CCL18	12_MBMMac
12	0.490945	0.811345	S100A8	12_MBMMac
12	0.451856	1.32219	SPP1	12_MBMMac
12	0.880999	2.23218	LYZ	12_MBMMac
12	0.451856	1.32219	SPP1	12_MBMMac
12	0.836176	2.51704	APOE	12_MBMMac
12	0.217628	0.353455	HSPA6	12_MBMMac
12	0.494416	0.866244	HSPA1B	12_MBMMac
12	0.194008	0.366849	CCL20	12_MBMMac
12	0.434274	0.819151	CXCL3	12_MBMMac
12	0.24434	0.45964	CCL2	12_MBMMac
12	0.0636885	0.10553	CCL8	12_MBMMac
12	0.451856	1.32219	SPP1	12_MBMMac
12	0.0962874	0.166001	CXCL9	12_MBMMac
12	0.228267	0.378589	AREG	12_MBMMac
12	0.451856	1.32219	SPP1	12_MBMMac
12	0.290447	0.57668	CCL3L3	12_MBMMac
12	0.390658	0.82978	CCL4L2	12_MBMMac
12	0.0906278	0.138924	MT1G	12_MBMMac
12	0.256339	0.330148	MT1X	12_MBMMac
12	0.104513	0.127102	LRMDA	12_MBMMac
12	0.253169	0.269595	KCNMA1	12_MBMMac
12	0.451856	1.32219	SPP1	12_MBMMac
12	0.40575	0.720696	FN1	12_MBMMac
12	0.242756	0.253073	H4C3	12_MBMMac
12	0.3361	0.384526	STMN1	12_MBMMac
12	0.451856	1.32219	SPP1	12_MBMMac
12	0.880999	2.23218	LYZ	12_MBMMac
12	0.141488	0.2227	MMP9	12_MBMMac
12	0.643601	0.989169	TIMP1	12_MBMMac
12	0.515998	0.723888	ISG15	12_MBMMac
12	0.118322	0.229282	CXCL10	12_MBMMac
12	0.039994	0.0668203	COL1A2	12_MBMMac
12	0.0426351	0.0712475	COL1A1	12_MBMMac
12	0.490945	0.811345	S100A8	12_MBMMac
12	0.673332	1.23537	S100A9	12_MBMMac
12	0.16073	0.202647	CCL5	12_MBMMac
12	0.451856	1.32219	SPP1	12_MBMMac
12	0.543239	0.733842	HMOX1	12_MBMMac
12	0.250755	0.348663	SLC40A1	12_MBMMac
12	0.451856	1.32219	SPP1	12_MBMMac
12	0.836176	2.51704	APOE	12_MBMMac
13	0.455285	1.32311	SPP1	13_CalciumMac
13	0.203902	0.450545	FABP4	13_CalciumMac
13	0.281382	0.528396	SELENOP	13_CalciumMac
13	0.455285	1.32311	SPP1	13_CalciumMac
13	0.304553	0.637713	CCL18	13_CalciumMac
13	0.490976	0.803429	S100A8	13_CalciumMac
13	0.455285	1.32311	SPP1	13_CalciumMac
13	0.875772	2.21299	LYZ	13_CalciumMac
13	0.455285	1.32311	SPP1	13_CalciumMac
13	0.831301	2.50226	APOE	13_CalciumMac
13	0.211301	0.34219	HSPA6	13_CalciumMac
13	0.496016	0.86696	HSPA1B	13_CalciumMac
13	0.196585	0.366079	CCL20	13_CalciumMac
13	0.435366	0.811638	CXCL3	13_CalciumMac
13	0.248293	0.468171	CCL2	13_CalciumMac
13	0.0658537	0.1103	CCL8	13_CalciumMac
13	0.455285	1.32311	SPP1	13_CalciumMac
13	0.0930081	0.160584	CXCL9	13_CalciumMac
13	0.222195	0.372013	AREG	13_CalciumMac
13	0.455285	1.32311	SPP1	13_CalciumMac
13	0.295854	0.5917	CCL3L3	13_CalciumMac
13	0.397154	0.841933	CCL4L2	13_CalciumMac
13	0.103496	0.155694	MT1G	13_CalciumMac
13	0.262114	0.345194	MT1X	13_CalciumMac
13	0.110081	0.130694	LRMDA	13_CalciumMac
13	0.244065	0.260283	KCNMA1	13_CalciumMac
13	0.455285	1.32311	SPP1	13_CalciumMac
13	0.405935	0.711946	FN1	13_CalciumMac
13	0.240081	0.246398	H4C3	13_CalciumMac
13	0.330163	0.371111	STMN1	13_CalciumMac
13	0.455285	1.32311	SPP1	13_CalciumMac
13	0.875772	2.21299	LYZ	13_CalciumMac
13	0.138374	0.211737	MMP9	13_CalciumMac
13	0.648618	0.989975	TIMP1	13_CalciumMac
13	0.519106	0.735952	ISG15	13_CalciumMac
13	0.116667	0.223627	CXCL10	13_CalciumMac
13	0.0385366	0.0627638	COL1A2	13_CalciumMac
13	0.043252	0.0704032	COL1A1	13_CalciumMac
13	0.490976	0.803429	S100A8	13_CalciumMac
13	0.666992	1.23362	S100A9	13_CalciumMac
13	0.159919	0.201993	CCL5	13_CalciumMac
13	0.455285	1.32311	SPP1	13_CalciumMac
13	0.537236	0.71537	HMOX1	13_CalciumMac
13	0.249024	0.340158	SLC40A1	13_CalciumMac
13	0.455285	1.32311	SPP1	13_CalciumMac
13	0.831301	2.50226	APOE	13_CalciumMac
14	0.454727	1.33953	SPP1	14_ProliMac
14	0.197745	0.435994	FABP4	14_ProliMac
14	0.280052	0.522127	SELENOP	14_ProliMac
14	0.454727	1.33953	SPP1	14_ProliMac
14	0.30399	0.627785	CCL18	14_ProliMac
14	0.498092	0.817682	S100A8	14_ProliMac
14	0.454727	1.33953	SPP1	14_ProliMac
14	0.880312	2.21154	LYZ	14_ProliMac
14	0.454727	1.33953	SPP1	14_ProliMac
14	0.825499	2.4751	APOE	14_ProliMac
14	0.217259	0.343247	HSPA6	14_ProliMac
14	0.487164	0.850512	HSPA1B	14_ProliMac
14	0.198873	0.387442	CCL20	14_ProliMac
14	0.43157	0.811002	CXCL3	14_ProliMac
14	0.246054	0.468791	CCL2	14_ProliMac
14	0.067216	0.112603	CCL8	14_ProliMac
14	0.454727	1.33953	SPP1	14_ProliMac
14	0.0928881	0.162001	CXCL9	14_ProliMac
14	0.226886	0.373323	AREG	14_ProliMac
14	0.454727	1.33953	SPP1	14_ProliMac
14	0.292194	0.576394	CCL3L3	14_ProliMac
14	0.393235	0.82342	CCL4L2	14_ProliMac
14	0.100781	0.150131	MT1G	14_ProliMac
14	0.262966	0.345017	MT1X	14_ProliMac
14	0.10451	0.125637	LRMDA	14_ProliMac
14	0.242324	0.260448	KCNMA1	14_ProliMac
14	0.454727	1.33953	SPP1	14_ProliMac
14	0.407372	0.715182	FN1	14_ProliMac
14	0.237988	0.248338	H4C3	14_ProliMac
14	0.328794	0.376403	STMN1	14_ProliMac
14	0.454727	1.33953	SPP1	14_ProliMac
14	0.880312	2.21154	LYZ	14_ProliMac
14	0.135126	0.20665	MMP9	14_ProliMac
14	0.656288	1.0099	TIMP1	14_ProliMac
14	0.516479	0.736543	ISG15	14_ProliMac
14	0.118734	0.226068	CXCL10	14_ProliMac
14	0.0403296	0.0657385	COL1A2	14_ProliMac
14	0.0406765	0.068007	COL1A1	14_ProliMac
14	0.498092	0.817682	S100A8	14_ProliMac
14	0.669644	1.23557	S100A9	14_ProliMac
14	0.156461	0.198766	CCL5	14_ProliMac
14	0.454727	1.33953	SPP1	14_ProliMac
14	0.546401	0.738395	HMOX1	14_ProliMac
14	0.248482	0.337533	SLC40A1	14_ProliMac
14	0.454727	1.33953	SPP1	14_ProliMac
14	0.825499	2.4751	APOE	14_ProliMac
15	0.458792	1.34279	SPP1	15_LYZMac
15	0.203066	0.458499	FABP4	15_LYZMac
15	0.28413	0.529952	SELENOP	15_LYZMac
15	0.458792	1.34279	SPP1	15_LYZMac
15	0.308206	0.643454	CCL18	15_LYZMac
15	0.500992	0.811543	S100A8	15_LYZMac
15	0.458792	1.34279	SPP1	15_LYZMac
15	0.882417	2.21795	LYZ	15_LYZMac
15	0.458792	1.34279	SPP1	15_LYZMac
15	0.837151	2.5077	APOE	15_LYZMac
15	0.218665	0.352631	HSPA6	15_LYZMac
15	0.492876	0.862857	HSPA1B	15_LYZMac
15	0.199549	0.384262	CCL20	15_LYZMac
15	0.434355	0.814723	CXCL3	15_LYZMac
15	0.241659	0.455496	CCL2	15_LYZMac
15	0.0651939	0.112247	CCL8	15_LYZMac
15	0.458792	1.34279	SPP1	15_LYZMac
15	0.0881876	0.150405	CXCL9	15_LYZMac
15	0.225518	0.372111	AREG	15_LYZMac
15	0.458792	1.34279	SPP1	15_LYZMac
15	0.297295	0.590869	CCL3L3	15_LYZMac
15	0.401172	0.832776	CCL4L2	15_LYZMac
15	0.0950406	0.145752	MT1G	15_LYZMac
15	0.256628	0.333829	MT1X	15_LYZMac
15	0.105681	0.127363	LRMDA	15_LYZMac
15	0.251668	0.27351	KCNMA1	15_LYZMac
15	0.458792	1.34279	SPP1	15_LYZMac
15	0.402705	0.714973	FN1	15_LYZMac
15	0.235437	0.242256	H4C3	15_LYZMac
15	0.331921	0.375243	STMN1	15_LYZMac
15	0.458792	1.34279	SPP1	15_LYZMac
15	0.882417	2.21795	LYZ	15_LYZMac
15	0.139044	0.212385	MMP9	15_LYZMac
15	0.64716	0.996577	TIMP1	15_LYZMac
15	0.517403	0.730701	ISG15	15_LYZMac
15	0.116501	0.228626	CXCL10	15_LYZMac
15	0.0393147	0.0647438	COL1A2	15_LYZMac
15	0.04211	0.0717777	COL1A1	15_LYZMac
15	0.500992	0.811543	S100A8	15_LYZMac
15	0.672949	1.2406	S100A9	15_LYZMac
15	0.160595	0.199316	CCL5	15_LYZMac
15	0.458792	1.34279	SPP1	15_LYZMac
15	0.532372	0.721404	HMOX1	15_LYZMac
15	0.248873	0.335414	SLC40A1	15_LYZMac
15	0.458792	1.34279	SPP1	15_LYZMac
15	0.837151	2.5077	APOE	15_LYZMac
16	0.446609	1.29867	SPP1	16_ECMHomeoMac
16	0.20887	0.460219	FABP4	16_ECMHomeoMac
16	0.280491	0.525535	SELENOP	16_ECMHomeoMac
16	0.446609	1.29867	SPP1	16_ECMHomeoMac
16	0.310858	0.656041	CCL18	16_ECMHomeoMac
16	0.493757	0.817347	S100A8	16_ECMHomeoMac
16	0.446609	1.29867	SPP1	16_ECMHomeoMac
16	0.880332	2.21852	LYZ	16_ECMHomeoMac
16	0.446609	1.29867	SPP1	16_ECMHomeoMac
16	0.828489	2.47879	APOE	16_ECMHomeoMac
16	0.209569	0.341578	HSPA6	16_ECMHomeoMac
16	0.479772	0.843444	HSPA1B	16_ECMHomeoMac
16	0.194186	0.369277	CCL20	16_ECMHomeoMac
16	0.434322	0.826783	CXCL3	16_ECMHomeoMac
16	0.244831	0.469991	CCL2	16_ECMHomeoMac
16	0.0641295	0.108377	CCL8	16_ECMHomeoMac
16	0.446609	1.29867	SPP1	16_ECMHomeoMac
16	0.0944961	0.16237	CXCL9	16_ECMHomeoMac
16	0.219359	0.362635	AREG	16_ECMHomeoMac
16	0.446609	1.29867	SPP1	16_ECMHomeoMac
16	0.292478	0.581425	CCL3L3	16_ECMHomeoMac
16	0.389571	0.82242	CCL4L2	16_ECMHomeoMac
16	0.101089	0.14873	MT1G	16_ECMHomeoMac
16	0.259115	0.338553	MT1X	16_ECMHomeoMac
16	0.108081	0.131299	LRMDA	16_ECMHomeoMac
16	0.244731	0.266479	KCNMA1	16_ECMHomeoMac
16	0.446609	1.29867	SPP1	16_ECMHomeoMac
16	0.407452	0.726758	FN1	16_ECMHomeoMac
16	0.238637	0.244965	H4C3	16_ECMHomeoMac
16	0.331036	0.373091	STMN1	16_ECMHomeoMac
16	0.446609	1.29867	SPP1	16_ECMHomeoMac
16	0.880332	2.21852	LYZ	16_ECMHomeoMac
16	0.137449	0.210598	MMP9	16_ECMHomeoMac
16	0.650484	0.987089	TIMP1	16_ECMHomeoMac
16	0.524523	0.74299	ISG15	16_ECMHomeoMac
16	0.118869	0.220466	CXCL10	16_ECMHomeoMac
16	0.0401558	0.067266	COL1A2	16_ECMHomeoMac
16	0.0406553	0.0672927	COL1A1	16_ECMHomeoMac
16	0.493757	0.817347	S100A8	16_ECMHomeoMac
16	0.662072	1.22566	S100A9	16_ECMHomeoMac
16	0.161123	0.201621	CCL5	16_ECMHomeoMac
16	0.446609	1.29867	SPP1	16_ECMHomeoMac
16	0.529418	0.714112	HMOX1	16_ECMHomeoMac
16	0.247827	0.332377	SLC40A1	16_ECMHomeoMac
16	0.446609	1.29867	SPP1	16_ECMHomeoMac
16	0.828489	2.47879	APOE	16_ECMHomeoMac
17	0.461645	1.34408	SPP1	17_IFNMac3
17	0.20904	0.480943	FABP4	17_IFNMac3
17	0.279096	0.524367	SELENOP	17_IFNMac3
17	0.461645	1.34408	SPP1	17_IFNMac3
17	0.305838	0.643564	CCL18	17_IFNMac3
17	0.497928	0.825055	S100A8	17_IFNMac3
17	0.461645	1.34408	SPP1	17_IFNMac3
17	0.88236	2.22132	LYZ	17_IFNMac3
17	0.461645	1.34408	SPP1	17_IFNMac3
17	0.838167	2.54022	APOE	17_IFNMac3
17	0.221469	0.363877	HSPA6	17_IFNMac3
17	0.49479	0.870098	HSPA1B	17_IFNMac3
17	0.197112	0.369299	CCL20	17_IFNMac3
17	0.437163	0.82517	CXCL3	17_IFNMac3
17	0.248964	0.482723	CCL2	17_IFNMac3
17	0.0661645	0.112787	CCL8	17_IFNMac3
17	0.461645	1.34408	SPP1	17_IFNMac3
17	0.090521	0.16367	CXCL9	17_IFNMac3
17	0.22172	0.372817	AREG	17_IFNMac3
17	0.461645	1.34408	SPP1	17_IFNMac3
17	0.294036	0.588183	CCL3L3	17_IFNMac3
17	0.395104	0.84354	CCL4L2	17_IFNMac3
17	0.0971751	0.143411	MT1G	17_IFNMac3
17	0.259887	0.3368	MT1X	17_IFNMac3
17	0.10747	0.123975	LRMDA	17_IFNMac3
17	0.237916	0.253857	KCNMA1	17_IFNMac3
17	0.461645	1.34408	SPP1	17_IFNMac3
17	0.41268	0.736117	FN1	17_IFNMac3
17	0.243566	0.258391	H4C3	17_IFNMac3
17	0.339611	0.387336	STMN1	17_IFNMac3
17	0.461645	1.34408	SPP1	17_IFNMac3
17	0.88236	2.22132	LYZ	17_IFNMac3
17	0.137853	0.215298	MMP9	17_IFNMac3
17	0.649843	0.994792	TIMP1	17_IFNMac3
17	0.525549	0.742056	ISG15	17_IFNMac3
17	0.114752	0.230155	CXCL10	17_IFNMac3
17	0.0369115	0.0544964	COL1A2	17_IFNMac3
17	0.0399247	0.0612195	COL1A1	17_IFNMac3
17	0.497928	0.825055	S100A8	17_IFNMac3
17	0.676208	1.26181	S100A9	17_IFNMac3
17	0.165976	0.207824	CCL5	17_IFNMac3
17	0.461645	1.34408	SPP1	17_IFNMac3
17	0.549153	0.74072	HMOX1	17_IFNMac3
17	0.245072	0.338768	SLC40A1	17_IFNMac3
17	0.461645	1.34408	SPP1	17_IFNMac3
17	0.838167	2.54022	APOE	17_IFNMac3
18	0.458154	1.34833	SPP1	18_ECMMac
18	0.207471	0.460216	FABP4	18_ECMMac
18	0.279708	0.527214	SELENOP	18_ECMMac
18	0.458154	1.34833	SPP1	18_ECMMac
18	0.309645	0.653094	CCL18	18_ECMMac
18	0.500586	0.820196	S100A8	18_ECMMac
18	0.458154	1.34833	SPP1	18_ECMMac
18	0.8757	2.19546	LYZ	18_ECMMac
18	0.458154	1.34833	SPP1	18_ECMMac
18	0.84329	2.52882	APOE	18_ECMMac
18	0.214239	0.341408	HSPA6	18_ECMMac
18	0.483795	0.849398	HSPA1B	18_ECMMac
18	0.200312	0.38526	CCL20	18_ECMMac
18	0.441755	0.819836	CXCL3	18_ECMMac
18	0.246258	0.465743	CCL2	18_ECMMac
18	0.0622153	0.105609	CCL8	18_ECMMac
18	0.458154	1.34833	SPP1	18_ECMMac
18	0.0855135	0.149694	CXCL9	18_ECMMac
18	0.223871	0.369285	AREG	18_ECMMac
18	0.458154	1.34833	SPP1	18_ECMMac
18	0.291683	0.587302	CCL3L3	18_ECMMac
18	0.38813	0.835707	CCL4L2	18_ECMMac
18	0.0961864	0.141121	MT1G	18_ECMMac
18	0.250033	0.325171	MT1X	18_ECMMac
18	0.109072	0.135528	LRMDA	18_ECMMac
18	0.259664	0.281021	KCNMA1	18_ECMMac
18	0.458154	1.34833	SPP1	18_ECMMac
18	0.400885	0.695989	FN1	18_ECMMac
18	0.245347	0.249727	H4C3	18_ECMMac
18	0.343486	0.38445	STMN1	18_ECMMac
18	0.458154	1.34833	SPP1	18_ECMMac
18	0.8757	2.19546	LYZ	18_ECMMac
18	0.136015	0.213097	MMP9	18_ECMMac
18	0.64441	0.97632	TIMP1	18_ECMMac
18	0.516986	0.737448	ISG15	18_ECMMac
18	0.106078	0.203777	CXCL10	18_ECMMac
18	0.037225	0.0593091	COL1A2	18_ECMMac
18	0.0381361	0.0646116	COL1A1	18_ECMMac
18	0.500586	0.820196	S100A8	18_ECMMac
18	0.672784	1.25541	S100A9	18_ECMMac
18	0.150983	0.18959	CCL5	18_ECMMac
18	0.458154	1.34833	SPP1	18_ECMMac
18	0.538982	0.71914	HMOX1	18_ECMMac
18	0.254588	0.353413	SLC40A1	18_ECMMac
18	0.458154	1.34833	SPP1	18_ECMMac
18	0.84329	2.52882	APOE	18_ECMMac
19	0.45286	1.32411	SPP1	19_ClassMono
19	0.202718	0.45565	FABP4	19_ClassMono
19	0.276897	0.528701	SELENOP	19_ClassMono
19	0.45286	1.32411	SPP1	19_ClassMono
19	0.308182	0.64422	CCL18	19_ClassMono
19	0.498443	0.820534	S100A8	19_ClassMono
19	0.45286	1.32411	SPP1	19_ClassMono
19	0.887458	2.24665	LYZ	19_ClassMono
19	0.45286	1.32411	SPP1	19_ClassMono
19	0.836212	2.4886	APOE	19_ClassMono
19	0.215317	0.347141	HSPA6	19_ClassMono
19	0.487401	0.854241	HSPA1B	19_ClassMono
19	0.199604	0.381874	CCL20	19_ClassMono
19	0.429643	0.820826	CXCL3	19_ClassMono
19	0.240374	0.470608	CCL2	19_ClassMono
19	0.067667	0.122504	CCL8	19_ClassMono
19	0.45286	1.32411	SPP1	19_ClassMono
19	0.0930068	0.172554	CXCL9	19_ClassMono
19	0.230181	0.384957	AREG	19_ClassMono
19	0.45286	1.32411	SPP1	19_ClassMono
19	0.296008	0.594471	CCL3L3	19_ClassMono
19	0.393262	0.832795	CCL4L2	19_ClassMono
19	0.0978199	0.153038	MT1G	19_ClassMono
19	0.260617	0.339462	MT1X	19_ClassMono
19	0.103907	0.130494	LRMDA	19_ClassMono
19	0.251274	0.276585	KCNMA1	19_ClassMono
19	0.45286	1.32411	SPP1	19_ClassMono
19	0.399632	0.712268	FN1	19_ClassMono
19	0.229757	0.243595	H4C3	19_ClassMono
19	0.335362	0.378058	STMN1	19_ClassMono
19	0.45286	1.32411	SPP1	19_ClassMono
19	0.887458	2.24665	LYZ	19_ClassMono
19	0.145102	0.220246	MMP9	19_ClassMono
19	0.640713	0.993488	TIMP1	19_ClassMono
19	0.513448	0.744851	ISG15	19_ClassMono
19	0.119337	0.22769	CXCL10	19_ClassMono
19	0.039496	0.0623899	COL1A2	19_ClassMono
19	0.0406285	0.0649447	COL1A1	19_ClassMono
19	0.498443	0.820534	S100A8	19_ClassMono
19	0.671716	1.24513	S100A9	19_ClassMono
19	0.159258	0.192233	CCL5	19_ClassMono
19	0.45286	1.32411	SPP1	19_ClassMono
19	0.540345	0.728619	HMOX1	19_ClassMono
19	0.251699	0.344865	SLC40A1	19_ClassMono
19	0.45286	1.32411	SPP1	19_ClassMono
19	0.836212	2.4886	APOE	19_ClassMono
20	0.454545	1.32773	SPP1	20_TDoub
20	0.202772	0.445737	FABP4	20_TDoub
20	0.287906	0.538612	SELENOP	20_TDoub
20	0.454545	1.32773	SPP1	20_TDoub
20	0.314305	0.652115	CCL18	20_TDoub
20	0.495793	0.823402	S100A8	20_TDoub
20	0.454545	1.32773	SPP1	20_TDoub
20	0.879063	2.20272	LYZ	20_TDoub
20	0.454545	1.32773	SPP1	20_TDoub
20	0.835011	2.51059	APOE	20_TDoub
20	0.218116	0.353749	HSPA6	20_TDoub
20	0.490018	0.843841	HSPA1B	20_TDoub
20	0.194357	0.366062	CCL20	20_TDoub
20	0.440521	0.829852	CXCL3	20_TDoub
20	0.245669	0.471963	CCL2	20_TDoub
20	0.0653358	0.105697	CCL8	20_TDoub
20	0.454545	1.32773	SPP1	20_TDoub
20	0.092229	0.15617	CXCL9	20_TDoub
20	0.219271	0.360488	AREG	20_TDoub
20	0.454545	1.32773	SPP1	20_TDoub
20	0.296651	0.591326	CCL3L3	20_TDoub
20	0.396634	0.840303	CCL4L2	20_TDoub
20	0.0984986	0.157399	MT1G	20_TDoub
20	0.257053	0.330213	MT1X	20_TDoub
20	0.106088	0.130954	LRMDA	20_TDoub
20	0.241214	0.258525	KCNMA1	20_TDoub
20	0.454545	1.32773	SPP1	20_TDoub
20	0.400594	0.712583	FN1	20_TDoub
20	0.23511	0.242918	H4C3	20_TDoub
20	0.337403	0.381754	STMN1	20_TDoub
20	0.454545	1.32773	SPP1	20_TDoub
20	0.879063	2.20272	LYZ	20_TDoub
20	0.142716	0.216101	MMP9	20_TDoub
20	0.639168	0.985244	TIMP1	20_TDoub
20	0.517736	0.724926	ISG15	20_TDoub
20	0.119122	0.220345	CXCL10	20_TDoub
20	0.0397624	0.0647362	COL1A2	20_TDoub
20	0.0415773	0.0685068	COL1A1	20_TDoub
20	0.495793	0.823402	S100A8	20_TDoub
20	0.673981	1.26234	S100A9	20_TDoub
20	0.163669	0.204995	CCL5	20_TDoub
20	0.454545	1.32773	SPP1	20_TDoub
20	0.538525	0.723609	HMOX1	20_TDoub
20	0.250784	0.340957	SLC40A1	20_TDoub
20	0.454545	1.32773	SPP1	20_TDoub
20	0.835011	2.51059	APOE	20_TDoub
21	0.456132	1.38816	SPP1	21_HemeMac
21	0.20339	0.417355	FABP4	21_HemeMac
21	0.267198	0.502659	SELENOP	21_HemeMac
21	0.456132	1.38816	SPP1	21_HemeMac
21	0.31007	0.644298	CCL18	21_HemeMac
21	0.516949	0.835723	S100A8	21_HemeMac
21	0.456132	1.38816	SPP1	21_HemeMac
21	0.889332	2.25379	LYZ	21_HemeMac
21	0.456132	1.38816	SPP1	21_HemeMac
21	0.831007	2.49781	APOE	21_HemeMac
21	0.220837	0.351565	HSPA6	21_HemeMac
21	0.484546	0.872892	HSPA1B	21_HemeMac
21	0.201396	0.383365	CCL20	21_HemeMac
21	0.44666	0.860236	CXCL3	21_HemeMac
21	0.250249	0.489699	CCL2	21_HemeMac
21	0.0677966	0.118146	CCL8	21_HemeMac
21	0.456132	1.38816	SPP1	21_HemeMac
21	0.102692	0.180315	CXCL9	21_HemeMac
21	0.220837	0.380557	AREG	21_HemeMac
21	0.456132	1.38816	SPP1	21_HemeMac
21	0.297109	0.620932	CCL3L3	21_HemeMac
21	0.402293	0.852644	CCL4L2	21_HemeMac
21	0.0982054	0.15365	MT1G	21_HemeMac
21	0.272183	0.353803	MT1X	21_HemeMac
21	0.10668	0.135579	LRMDA	21_HemeMac
21	0.245763	0.280791	KCNMA1	21_HemeMac
21	0.456132	1.38816	SPP1	21_HemeMac
21	0.397308	0.719271	FN1	21_HemeMac
21	0.241775	0.26271	H4C3	21_HemeMac
21	0.32004	0.363357	STMN1	21_HemeMac
21	0.456132	1.38816	SPP1	21_HemeMac
21	0.889332	2.25379	LYZ	21_HemeMac
21	0.154536	0.242023	MMP9	21_HemeMac
21	0.661515	1.02576	TIMP1	21_HemeMac
21	0.525424	0.754963	ISG15	21_HemeMac
21	0.130608	0.265319	CXCL10	21_HemeMac
21	0.0353938	0.060231	COL1A2	21_HemeMac
21	0.0433699	0.0683793	COL1A1	21_HemeMac
21	0.516949	0.835723	S100A8	21_HemeMac
21	0.686939	1.27037	S100A9	21_HemeMac
21	0.153041	0.199662	CCL5	21_HemeMac
21	0.456132	1.38816	SPP1	21_HemeMac
21	0.561815	0.790515	HMOX1	21_HemeMac
21	0.236291	0.323161	SLC40A1	21_HemeMac
21	0.456132	1.38816	SPP1	21_HemeMac
21	0.831007	2.49781	APOE	21_HemeMac
22	0.440879	1.28101	SPP1	22_IFNMac4
22	0.20915	0.445459	FABP4	22_IFNMac4
22	0.272727	0.504799	SELENOP	22_IFNMac4
22	0.440879	1.28101	SPP1	22_IFNMac4
22	0.293523	0.602491	CCL18	22_IFNMac4
22	0.488414	0.82733	S100A8	22_IFNMac4
22	0.440879	1.28101	SPP1	22_IFNMac4
22	0.885324	2.24432	LYZ	22_IFNMac4
22	0.440879	1.28101	SPP1	22_IFNMac4
22	0.831848	2.48873	APOE	22_IFNMac4
22	0.199643	0.315595	HSPA6	22_IFNMac4
22	0.486631	0.831833	HSPA1B	22_IFNMac4
22	0.191325	0.358116	CCL20	22_IFNMac4
22	0.42246	0.801596	CXCL3	22_IFNMac4
22	0.235888	0.437776	CCL2	22_IFNMac4
22	0.0600119	0.115263	CCL8	22_IFNMac4
22	0.440879	1.28101	SPP1	22_IFNMac4
22	0.0879382	0.146799	CXCL9	22_IFNMac4
22	0.240642	0.409988	AREG	22_IFNMac4
22	0.440879	1.28101	SPP1	22_IFNMac4
22	0.291147	0.595404	CCL3L3	22_IFNMac4
22	0.371955	0.808664	CCL4L2	22_IFNMac4
22	0.0932858	0.140232	MT1G	22_IFNMac4
22	0.252525	0.326563	MT1X	22_IFNMac4
22	0.100416	0.121767	LRMDA	22_IFNMac4
22	0.240642	0.254563	KCNMA1	22_IFNMac4
22	0.440879	1.28101	SPP1	22_IFNMac4
22	0.394534	0.703301	FN1	22_IFNMac4
22	0.244207	0.256825	H4C3	22_IFNMac4
22	0.335116	0.363115	STMN1	22_IFNMac4
22	0.440879	1.28101	SPP1	22_IFNMac4
22	0.885324	2.24432	LYZ	22_IFNMac4
22	0.143791	0.22122	MMP9	22_IFNMac4
22	0.651218	0.980474	TIMP1	22_IFNMac4
22	0.519311	0.712285	ISG15	22_IFNMac4
22	0.112894	0.220014	CXCL10	22_IFNMac4
22	0.0380273	0.0688048	COL1A2	22_IFNMac4
22	0.0386215	0.0777717	COL1A1	22_IFNMac4
22	0.488414	0.82733	S100A8	22_IFNMac4
22	0.658942	1.21364	S100A9	22_IFNMac4
22	0.15508	0.186948	CCL5	22_IFNMac4
22	0.440879	1.28101	SPP1	22_IFNMac4
22	0.512181	0.690693	HMOX1	22_IFNMac4
22	0.231729	0.308434	SLC40A1	22_IFNMac4
22	0.440879	1.28101	SPP1	22_IFNMac4
22	0.831848	2.48873	APOE	22_IFNMac4

## Sheet: fig.2.c
0_AlvMac	3_ICIMac1	17_IFNMac3	4_ICIMac2	13_CalciumMac	11_MetalloMac	19_ClassMono	12_MBMMac	2_C3Mac	7_IFNMac	20_TDoub	10_InflamMac	1_MetM2Mac	6_SPP1AREGMac	8_IFNGMac	5_StressMac	9_AngioMac	15_LYZMac	14_ProliMac	16_ECMHomeoMac	18_ECMMac	22_IFNMac4	21_HemeMac
0	15.3362	15.8745	14.0954	12.3428	16.6384	15.3817	14.9438	13.933	16.4005	16.275	11.5887	20.7562	10.0137	15.1767	9.97562	14.1493	15.8851	20.4946	16.9455	15.5859	15.736	20.1651
15.3362	0	7.39073	8.36025	6.63332	9.66801	12.8104	9.72056	9.03532	10.0931	8.79129	9.71109	15.8291	9.19525	12.9087	8.51154	12.184	10.795	16.937	15.0769	12.1885	6.80084	17.9369
15.8745	7.39073	0	8.3076	7.74546	8.18912	12.777	10.0733	9.75093	9.37109	8.11772	9.99521	18.1537	9.96524	11.5377	8.23667	12.063	10.6462	17.8887	13.8207	11.9834	11.2751	16.213
14.0954	8.36025	8.3076	0	6.31848	9.27047	10.2796	6.44967	9.144	10.1305	8.90496	6.68618	17.0714	8.36967	10.5495	8.85173	6.92735	8.49522	17.2526	13.5319	12.3283	8.73226	17.6722
12.3428	6.63332	7.74546	6.31848	0	9.91558	11.7928	9.0851	7.6379	10.4749	9.43803	7.72651	16.6902	7.06198	11.6015	6.25605	9.96675	10.0742	17.2735	14.4774	12.093	8.1661	17.9616
16.6384	9.66801	8.18912	9.27047	9.91558	0	10.5642	9.36467	10.473	8.353	7.86786	9.6721	19.5378	10.6988	12.2065	10.2704	10.6574	10.0331	18.0581	12.4672	13.0865	12.4526	14.3912
15.3817	12.8104	12.777	10.2796	11.7928	10.5642	0	8.08575	11.2388	7.50969	7.24914	9.71584	21.6867	11.8725	13.8235	11.7922	8.72651	10.9157	20.796	10.2653	15.8822	13.9616	17.1212
14.9438	9.72056	10.0733	6.44967	9.0851	9.36467	8.08575	0	9.31955	9.35876	7.95277	8.29359	20.2322	10.2484	10.8307	10.545	7.28136	8.08451	19.7792	12.195	14.9715	10.6806	17.2252
13.933	9.03532	9.75093	9.144	7.6379	10.473	11.2388	9.31955	0	9.56669	10.0706	9.40017	17.9723	8.17557	11.7921	8.06051	9.98819	8.43189	18.8129	13.8442	13.7536	9.82321	17.0372
16.4005	10.0931	9.37109	10.1305	10.4749	8.353	7.50969	9.35876	9.56669	0	6.46485	9.68421	18.8447	10.3127	13.0227	9.70009	9.53389	10.3141	18.6457	9.13078	13.1391	12.0909	14.6459
16.275	8.79129	8.11772	8.90496	9.43803	7.86786	7.24914	7.95277	10.0706	6.46485	0	9.45541	19.1359	11.0677	12.9413	10.0902	10.8167	10.1805	18.3899	11.7844	12.9422	11.6332	16.7653
11.5887	9.71109	9.99521	6.68618	7.72651	9.6721	9.71584	8.29359	9.40017	9.68421	9.45541	0	17.3103	6.99746	10.6767	7.53856	7.37114	9.46591	16.1678	11.7383	11.0219	10.3081	16.2849
20.7562	15.8291	18.1537	17.0714	16.6902	19.5378	21.6867	20.2322	17.9723	18.8447	19.1359	17.3103	0	14.964	20.0525	16.7528	19.0617	19.3426	14.2246	22.5059	12.8618	13.134	24.2684
10.0137	9.19525	9.96524	8.36967	7.06198	10.6988	11.8725	10.2484	8.17557	10.3127	11.0677	6.99746	14.964	0	10.9552	5.74085	8.87653	10.5343	14.8742	13.2347	10.1173	9.30233	16.5188
15.1767	12.9087	11.5377	10.5495	11.6015	12.2065	13.8235	10.8307	11.7921	13.0227	12.9413	10.6767	20.0525	10.9552	0	11.5021	11.0801	12.0755	18.7569	15.3272	14.282	13.4458	18.163
9.97562	8.51154	8.23667	8.85173	6.25605	10.2704	11.7922	10.545	8.06051	9.70009	10.0902	7.53856	16.7528	5.74085	11.5021	0	10.1657	10.8339	16.8129	11.975	10.4322	10.5026	15.6628
14.1493	12.184	12.063	6.92735	9.96675	10.6574	8.72651	7.28136	9.98819	9.53389	10.8167	7.37114	19.0617	8.87653	11.0801	10.1657	0	9.83007	18.39	10.78	13.7927	11.5924	16.2103
15.8851	10.795	10.6462	8.49522	10.0742	10.0331	10.9157	8.08451	8.43189	10.3141	10.1805	9.46591	19.3426	10.5343	12.0755	10.8339	9.83007	0	18.9809	13.3784	14.3617	11.7096	16.5978
20.4946	16.937	17.8887	17.2526	17.2735	18.0581	20.796	19.7792	18.8129	18.6457	18.3899	16.1678	14.2246	14.8742	18.7569	16.8129	18.39	18.9809	0	21.1647	11.682	16.1894	22.8357
16.9455	15.0769	13.8207	13.5319	14.4774	12.4672	10.2653	12.195	13.8442	9.13078	11.7844	11.7383	22.5059	13.2347	15.3272	11.975	10.78	13.3784	21.1647	0	15.5351	16.5424	12.9844
15.5859	12.1885	11.9834	12.3283	12.093	13.0865	15.8822	14.9715	13.7536	13.1391	12.9422	11.0219	12.8618	10.1173	14.282	10.4322	13.7927	14.3617	11.682	15.5351	0	12.6244	17.7182
15.736	6.80084	11.2751	8.73226	8.1661	12.4526	13.9616	10.6806	9.82321	12.0909	11.6332	10.3081	13.134	9.30233	13.4458	10.5026	11.5924	11.7096	16.1894	16.5424	12.6244	0	19.7064
20.1651	17.9369	16.213	17.6722	17.9616	14.3912	17.1212	17.2252	17.0372	14.6459	16.7653	16.2849	24.2684	16.5188	18.163	15.6628	16.2103	16.5978	22.8357	12.9844	17.7182	19.7064	0

## Sheet: fig.2.d
cluster	Adaptive Immune System	Cell Cycle	Cellular responses to stimuli	Cellular responses to stress	Class A/1 (Rhodopsin-like receptors)	Complement cascade	Cytokine Signaling in Immune system	Disease	ECM proteoglycans	Extracellular matrix organization	Gene expression (Transcription)	GPCR downstream signalling	Innate Immune System	Interleukin-10 signaling	Metabolism	Metabolism of proteins	Signal Transduction	Signaling by GPCR	Signaling by Interleukins
5_StressMac	0.0421963	0.766203	4.94337	4.94149	0	0	1.18695	0.605965	0	0	1.70207	0	0.854786	0	1.0625	0.174743	2.78196	0.361528	1.61566
10_InflamMac	0.0193649	0	0.458265	0.591653	0	0	2.6746	0.119333	0	0	0.54702	3.84993	0.0437483	4.89133	2.04197	0.041029	3.2101	4.90598	4.0521
14_ProliMac	0.121794	4.9957	0.533485	0.533485	0	0	3.28533	0.519997	0	0	1.49065	2.99954	2.71321	0	0.0456268	0.347366	2.00265	3.73999	2.60611
18_ECMMac	4.01011	0.309543	0.024935	0.00600656	4.09253	0.46623	1.65866	0.051718	4.79851	4.86065	1.36158	1.60772	4.07711	4.59296	0.238585	1.50481	1.95207	2.33311	0.930284

## Sheet: fig.2.e
cluster	Adaptive Immune System	Cell Cycle	Cellular responses to stimuli	Cellular responses to stress	Class A/1 (Rhodopsin-like receptors)	Complement cascade	Cytokine Signaling in Immune system	Disease	ECM proteoglycans	Extracellular matrix organization	Gene expression (Transcription)	GPCR downstream signalling	Innate Immune System	Interleukin-10 signaling	Metabolism	Metabolism of proteins	Signal Transduction	Signaling by GPCR	Signaling by Interleukins
6_SPP1AREGMac	1.43086	0.13683	0.407625	0.430925	4.90877	0	4.68508	0.493905	0	0	0.212386	3.25376	0.181838	4.90066	0.130242	0.605581	3.56274	3.99774	4.97243
1_MetM2Mac	0.399976	0	0.5429	0.228993	0	0	1.65164	0.115492	0	0	0.248233	0.0403584	1.35885	0	1.97006	1.38389	0.0332875	0.0273712	1.44835
0_AlvMac	1.46153	0.000216776	1.22217	0.926708	3.35755	0	4.12808	0.36205	0	1.42827	1.64988	2.52021	0.166614	4.80599	3.82937	0.00227909	3.41144	4.0766	4.88329
9_AngioMac	0.339466	0.0218779	0.0356854	0.0356854	0	0	0.790634	0.606397	0	0.312628	0.600047	2.29908	1.80692	0.803663	0.569335	0.424969	1.46574	2.09893	1.75129

[truncated: 27 more sheets: fig.3.a, fig.3.b, fig.4.a, fig.4.b, fig.4.c, fig.4.e, fig.5.a, fig.5.b, fig.5.c, s4, s5, s6, s7, s8, s9, s10.a.bottomleft, s10.a.bottomright, s10.a.topleft, s10.a.topright, s10.b …]
